# Supplementary material for: Unravelling the role of immune cells and FN1 in the recurrence and therapeutic process of skull base chordoma
Source: Clin Transl Med. 2023 Oct 2;13(10):e1429. doi: 10.1002/ctm2.1429 (PMC10545891; doi:10.1002/ctm2.1429)
Supplement: Supplementary file 2 — Supporting Information [file CTM2-13-e1429-s002.xls]

## Sheet: Table S3
	Table S3. Differential expression results for the main cell types. Related to Figure 1C.
	p_val	avg_log2FC	pct.1	pct.2	p_val_adj	cluster	gene
KRT19	0	2.79707	0.93	0.549	0	Tumor	KRT19
KRT8	0	2.67947	0.805	0.301	0	Tumor	KRT8
FN1	0	2.66136	0.89	0.6	0	Tumor	FN1
ACAN	0	2.60447	0.539	0.133	0	Tumor	ACAN
CA3	0	2.45089	0.466	0.146	0	Tumor	CA3
KRT18	0	2.42365	0.711	0.229	0	Tumor	KRT18
RARRES2	0	2.40338	0.651	0.192	0	Tumor	RARRES2
IGFBP2	0	2.37652	0.665	0.202	0	Tumor	IGFBP2
NDUFA4L2	0	2.22661	0.438	0.12	0	Tumor	NDUFA4L2
CD24	0	2.18707	0.705	0.261	0	Tumor	CD24
ECRG4	0	2.1543	0.713	0.317	0	Tumor	ECRG4
CAV1	0	2.14422	0.625	0.182	0	Tumor	CAV1
CRYAB	0	2.13905	0.667	0.255	0	Tumor	CRYAB
MT1G	0	2.10767	0.356	0.08	0	Tumor	MT1G
MT1E	0	2.071	0.592	0.192	0	Tumor	MT1E
AKR1B10	0	2.06552	0.401	0.091	0	Tumor	AKR1B10
SNORC	0	2.06122	0.565	0.241	0	Tumor	SNORC
S100A1	0	2.00089	0.587	0.224	0	Tumor	S100A1
CLU	0	1.98591	0.713	0.342	0	Tumor	CLU
TBXT	0	1.95243	0.53	0.101	0	Tumor	TBXT
TRIL	0	1.94957	0.441	0.073	0	Tumor	TRIL
ADIRF	0	1.94312	0.54	0.17	0	Tumor	ADIRF
COL2A1	0	1.9203	0.419	0.075	0	Tumor	COL2A1
MFGE8	0	1.87998	0.463	0.098	0	Tumor	MFGE8
PDLIM1	0	1.84963	0.535	0.145	0	Tumor	PDLIM1
TPM1	0	1.83872	0.55	0.171	0	Tumor	TPM1
MRGPRX3	0	1.83753	0.438	0.098	0	Tumor	MRGPRX3
CCN2	0	1.77177	0.572	0.28	0	Tumor	CCN2
APP	0	1.76951	0.587	0.26	0	Tumor	APP
CD109	0	1.74727	0.489	0.164	0	Tumor	CD109
FMOD	0	1.73283	0.446	0.09	0	Tumor	FMOD
TF	0	1.72384	0.446	0.162	0	Tumor	TF
MGST1	0	1.69655	0.494	0.122	0	Tumor	MGST1
COX7A1	0	1.69607	0.479	0.109	0	Tumor	COX7A1
MT2A	0	1.66369	0.774	0.51	0	Tumor	MT2A
C1QTNF3	0	1.64274	0.46	0.126	0	Tumor	C1QTNF3
EFEMP1	0	1.618	0.474	0.13	0	Tumor	EFEMP1
RAPGEF5	0	1.61654	0.436	0.075	0	Tumor	RAPGEF5
BNIP3	0	1.5757	0.428	0.144	0	Tumor	BNIP3
S100A13	0	1.56988	0.491	0.156	0	Tumor	S100A13
DST	0	1.54023	0.423	0.13	0	Tumor	DST
SNCG	0	1.53808	0.329	0.064	0	Tumor	SNCG
C19orf33	0	1.51986	0.357	0.043	0	Tumor	C19orf33
RHOBTB3	0	1.49923	0.457	0.121	0	Tumor	RHOBTB3
EMP2	0	1.49462	0.437	0.107	0	Tumor	EMP2
ABI3BP	0	1.45522	0.381	0.072	0	Tumor	ABI3BP
AEBP1	0	1.4425	0.354	0.093	0	Tumor	AEBP1
RAB3B	0	1.43942	0.425	0.089	0	Tumor	RAB3B
SELENOM	0	1.41686	0.505	0.205	0	Tumor	SELENOM
PRELP	0	1.41153	0.386	0.095	0	Tumor	PRELP
MIA	0	1.39236	0.374	0.117	0	Tumor	MIA
CCN1	0	1.37172	0.369	0.105	0	Tumor	CCN1
CAV2	0	1.34746	0.411	0.078	0	Tumor	CAV2
GJA1	0	1.34002	0.37	0.06	0	Tumor	GJA1
CNN3	0	1.33264	0.398	0.083	0	Tumor	CNN3
ID4	0	1.33014	0.345	0.058	0	Tumor	ID4
YBX3	0	1.32029	0.533	0.255	0	Tumor	YBX3
SPTBN1	0	1.31421	0.446	0.173	0	Tumor	SPTBN1
TGFA	0	1.30282	0.331	0.061	0	Tumor	TGFA
PDE1A	0	1.30021	0.402	0.074	0	Tumor	PDE1A
BEX3	0	1.27455	0.443	0.151	0	Tumor	BEX3
LAMA4	0	1.27026	0.345	0.063	0	Tumor	LAMA4
PON2	0	1.26859	0.373	0.094	0	Tumor	PON2
WWP2	0	1.24391	0.392	0.107	0	Tumor	WWP2
CAVIN1	0	1.23358	0.387	0.08	0	Tumor	CAVIN1
PRSS23	0	1.23154	0.334	0.069	0	Tumor	PRSS23
SOX9	0	1.20551	0.329	0.061	0	Tumor	SOX9
GSTM3	0	1.19656	0.35	0.069	0	Tumor	GSTM3
CHPF	0	1.18746	0.338	0.058	0	Tumor	CHPF
HDLBP	0	1.18315	0.476	0.218	0	Tumor	HDLBP
HOPX	0	1.18285	0.468	0.211	0	Tumor	HOPX
NUPR1	0	1.15414	0.405	0.111	0	Tumor	NUPR1
CALU	0	1.14442	0.4	0.125	0	Tumor	CALU
ITGA3	0	1.14143	0.302	0.038	0	Tumor	ITGA3
HTRA1	0	1.13907	0.354	0.08	0	Tumor	HTRA1
ASPH	0	1.13456	0.403	0.128	0	Tumor	ASPH
PRDX4	0	1.13121	0.394	0.131	0	Tumor	PRDX4
PPP1R3C	0	1.12335	0.301	0.043	0	Tumor	PPP1R3C
PERP	0	1.10374	0.384	0.113	0	Tumor	PERP
CCND1	0	1.09915	0.366	0.113	0	Tumor	CCND1
COPZ2	0	1.09768	0.334	0.051	0	Tumor	COPZ2
DSG2	0	1.08611	0.317	0.043	0	Tumor	DSG2
EHD3	0	1.07438	0.293	0.04	0	Tumor	EHD3
TSPAN7	0	1.05083	0.301	0.034	0	Tumor	TSPAN7
PHLDA3	0	1.05034	0.336	0.059	0	Tumor	PHLDA3
TCEA3	0	1.01801	0.325	0.049	0	Tumor	TCEA3
RBPMS	0	1.00632	0.325	0.058	0	Tumor	RBPMS
PPFIBP1	0	0.974309	0.342	0.068	0	Tumor	PPFIBP1
GALNT3	0	0.954593	0.315	0.065	0	Tumor	GALNT3
FKBP10	0	0.945154	0.303	0.039	0	Tumor	FKBP10
CKAP4	0	0.93516	0.312	0.059	0	Tumor	CKAP4
CALD1	0	0.731969	0.337	0.073	0	Tumor	CALD1
CCL5	0	3.83682	0.637	0.038	0	TILs	CCL5
IL32	0	3.62704	0.88	0.124	0	TILs	IL32
CD69	0	3.25031	0.75	0.067	0	TILs	CD69
NKG7	0	3.06631	0.376	0.018	0	TILs	NKG7
LTB	0	3.02559	0.634	0.052	0	TILs	LTB
CD52	0	2.97176	0.806	0.073	0	TILs	CD52
CD3E	0	2.96829	0.769	0.021	0	TILs	CD3E
IL7R	0	2.88483	0.574	0.03	0	TILs	IL7R
TNFAIP3	0	2.81935	0.724	0.107	0	TILs	TNFAIP3
ZFP36L2	0	2.81903	0.867	0.343	0	TILs	ZFP36L2
PTPRCAP	0	2.79637	0.759	0.038	0	TILs	PTPRCAP
CXCR4	0	2.75286	0.766	0.115	0	TILs	CXCR4
IFITM1	0	2.71951	0.794	0.084	0	TILs	IFITM1
GZMA	0	2.59034	0.484	0.013	0	TILs	GZMA
DUSP2	0	2.56906	0.744	0.106	0	TILs	DUSP2
CRIP1	0	2.47058	0.716	0.087	0	TILs	CRIP1
CD3D	0	2.45801	0.625	0.015	0	TILs	CD3D
KLRB1	0	2.43638	0.415	0.014	0	TILs	KLRB1
PTPRC	0	2.42625	0.805	0.104	0	TILs	PTPRC
CORO1A	0	2.34323	0.747	0.089	0	TILs	CORO1A
CST7	0	2.31574	0.52	0.035	0	TILs	CST7
CD2	0	2.31116	0.583	0.017	0	TILs	CD2
GZMK	0	2.30964	0.342	0.009	0	TILs	GZMK
RAC2	0	2.30396	0.726	0.074	0	TILs	RAC2
CD7	0	2.26966	0.504	0.018	0	TILs	CD7
BTG1	0	2.26798	0.926	0.442	0	TILs	BTG1
IL2RG	0	2.24145	0.685	0.058	0	TILs	IL2RG
HSPA1B	0	2.10846	0.6	0.328	0	TILs	HSPA1B
ARHGDIB	0	2.10468	0.825	0.138	0	TILs	ARHGDIB
S100A4	0	2.1042	0.798	0.207	0	TILs	S100A4
HCST	0	2.00031	0.66	0.105	0	TILs	HCST
JUNB	0	1.9731	0.914	0.534	0	TILs	JUNB
SPOCK2	0	1.93838	0.487	0.017	0	TILs	SPOCK2
CTSW	0	1.93736	0.372	0.011	0	TILs	CTSW
NR4A2	0	1.93381	0.696	0.163	0	TILs	NR4A2
LCK	0	1.91327	0.525	0.012	0	TILs	LCK
PCED1B-AS1	0	1.88285	0.54	0.039	0	TILs	PCED1B-AS1
SLC2A3	0	1.87538	0.629	0.146	0	TILs	SLC2A3
EVL	0	1.86806	0.574	0.079	0	TILs	EVL
TRBC2	0	1.83143	0.444	0.014	0	TILs	TRBC2
HLA-E	0	1.81956	0.887	0.371	0	TILs	HLA-E
DNAJB1	0	1.81937	0.751	0.359	0	TILs	DNAJB1
FYN	0	1.81389	0.482	0.023	0	TILs	FYN
CD3G	0	1.79067	0.474	0.01	0	TILs	CD3G
STK17B	0	1.7726	0.592	0.101	0	TILs	STK17B
LIMD2	0	1.65934	0.55	0.072	0	TILs	LIMD2
CYTIP	0	1.64237	0.517	0.06	0	TILs	CYTIP
ETS1	0	1.63711	0.508	0.068	0	TILs	ETS1
LIME1	0	1.62496	0.415	0.02	0	TILs	LIME1
SARAF	0	1.61803	0.831	0.418	0	TILs	SARAF
FYB1	0	1.61504	0.589	0.092	0	TILs	FYB1
TMSB4X	0	1.60674	0.972	0.621	0	TILs	TMSB4X
TRBC1	0	1.6047	0.326	0.007	0	TILs	TRBC1
RGS1	0	1.6024	0.499	0.112	0	TILs	RGS1
CD48	0	1.59096	0.521	0.058	0	TILs	CD48
CD247	0	1.58928	0.396	0.009	0	TILs	CD247
SAMSN1	0	1.58415	0.472	0.059	0	TILs	SAMSN1
RHOH	0	1.57825	0.421	0.024	0	TILs	RHOH
JUN	0	1.55464	0.794	0.446	0	TILs	JUN
ARL4C	0	1.55124	0.559	0.095	0	TILs	ARL4C
CD96	0	1.54561	0.405	0.009	0	TILs	CD96
CREM	0	1.54216	0.499	0.129	0	TILs	CREM
LAT	0	1.53981	0.414	0.017	0	TILs	LAT
ACAP1	0	1.532	0.456	0.066	0	TILs	ACAP1
SEPTIN1	0	1.52077	0.426	0.037	0	TILs	SEPTIN1
CD6	0	1.51321	0.369	0.009	0	TILs	CD6
LEPROTL1	0	1.51294	0.501	0.125	0	TILs	LEPROTL1
TC2N	0	1.50341	0.359	0.017	0	TILs	TC2N
GZMM	0	1.50132	0.351	0.007	0	TILs	GZMM
SOCS1	0	1.50023	0.4	0.068	0	TILs	SOCS1
PLAAT4	0	1.49806	0.563	0.148	0	TILs	PLAAT4
TAGAP	0	1.48801	0.396	0.054	0	TILs	TAGAP
EML4	0	1.44899	0.494	0.156	0	TILs	EML4
LCP1	0	1.43574	0.622	0.131	0	TILs	LCP1
STK17A	0	1.43485	0.535	0.148	0	TILs	STK17A
GIMAP7	0	1.43248	0.323	0.015	0	TILs	GIMAP7
HLA-A	0	1.42234	0.967	0.668	0	TILs	HLA-A
CD37	0	1.39726	0.65	0.103	0	TILs	CD37
IRF1	0	1.39698	0.55	0.165	0	TILs	IRF1
GNG2	0	1.3871	0.39	0.037	0	TILs	GNG2
FXYD5	0	1.38421	0.745	0.339	0	TILs	FXYD5
TGFB1	0	1.37718	0.607	0.228	0	TILs	TGFB1
TUBA4A	0	1.37657	0.433	0.139	0	TILs	TUBA4A
ZNF331	0	1.37149	0.484	0.151	0	TILs	ZNF331
RSRP1	0	1.36422	0.554	0.217	0	TILs	RSRP1
SRSF7	0	1.36261	0.641	0.304	0	TILs	SRSF7
NFKBIA	0	1.35914	0.772	0.392	0	TILs	NFKBIA
KLF6	0	1.34717	0.653	0.338	0	TILs	KLF6
SH3BGRL3	0	1.34063	0.858	0.464	0	TILs	SH3BGRL3
TENT5C	0	1.32809	0.335	0.038	0	TILs	TENT5C
GMFG	0	1.32013	0.552	0.087	0	TILs	GMFG
IL2RB	0	1.31425	0.302	0.006	0	TILs	IL2RB
PTGER4	0	1.3134	0.365	0.055	0	TILs	PTGER4
HLA-B	0	1.3108	0.954	0.615	0	TILs	HLA-B
JUND	0	1.30774	0.847	0.472	0	TILs	JUND
ZAP70	0	1.30761	0.328	0.007	0	TILs	ZAP70
FLT3LG	0	1.30286	0.35	0.032	0	TILs	FLT3LG
ICOS	0	1.30165	0.266	0.006	0	TILs	ICOS
LSP1	0	1.29862	0.651	0.12	0	TILs	LSP1
CD27	0	1.29646	0.282	0.011	0	TILs	CD27
CD5	0	1.28231	0.299	0.008	0	TILs	CD5
PTMA	0	1.27961	0.958	0.606	0	TILs	PTMA
SH2D2A	0	1.27282	0.308	0.016	0	TILs	SH2D2A
BCL11B	0	1.27107	0.304	0.008	0	TILs	BCL11B
IKZF1	0	1.26945	0.374	0.042	0	TILs	IKZF1
SUN2	0	1.26269	0.391	0.086	0	TILs	SUN2
TBC1D10C	0	1.26222	0.342	0.016	0	TILs	TBC1D10C
TRAF3IP3	0	1.26075	0.329	0.022	0	TILs	TRAF3IP3
APOBEC3G	0	1.25232	0.311	0.044	0	TILs	APOBEC3G
CNN2	0	1.24406	0.495	0.137	0	TILs	CNN2
BTG2	0	1.23372	0.652	0.294	0	TILs	BTG2
CD44	0	1.22773	0.563	0.184	0	TILs	CD44
GATA3	0	1.22701	0.272	0.014	0	TILs	GATA3
HSPA8	0	1.2268	0.827	0.474	0	TILs	HSPA8
LCP2	0	1.22355	0.493	0.076	0	TILs	LCP2
ITGB2	0	1.21766	0.574	0.109	0	TILs	ITGB2
ITGA4	0	1.21281	0.336	0.044	0	TILs	ITGA4
CXCR3	0	1.20604	0.273	0.009	0	TILs	CXCR3
PDE4B	0	1.20527	0.418	0.107	0	TILs	PDE4B
STAT4	0	1.2041	0.29	0.016	0	TILs	STAT4
ADGRE5	0	1.20192	0.371	0.096	0	TILs	ADGRE5
RUNX3	0	1.19392	0.293	0.022	0	TILs	RUNX3
RBM38	0	1.19366	0.338	0.039	0	TILs	RBM38
DNAJA1	0	1.19258	0.593	0.293	0	TILs	DNAJA1
SLC9A3R1	0	1.18079	0.383	0.083	0	TILs	SLC9A3R1
ICAM3	0	1.17706	0.442	0.104	0	TILs	ICAM3
GPSM3	0	1.17532	0.488	0.085	0	TILs	GPSM3
FNBP1	0	1.16456	0.404	0.089	0	TILs	FNBP1
CD53	0	1.16333	0.456	0.077	0	TILs	CD53
ABRACL	0	1.16302	0.385	0.063	0	TILs	ABRACL
GBP5	0	1.16023	0.281	0.02	0	TILs	GBP5
ARHGAP15	0	1.15999	0.318	0.028	0	TILs	ARHGAP15
ID2	0	1.15891	0.472	0.214	0	TILs	ID2
PRKCH	0	1.15773	0.29	0.017	0	TILs	PRKCH
PTPN7	0	1.15481	0.302	0.023	0	TILs	PTPN7
CLEC2B	0	1.153	0.389	0.077	0	TILs	CLEC2B
HLA-C	0	1.15283	0.949	0.636	0	TILs	HLA-C
WIPF1	0	1.14961	0.419	0.082	0	TILs	WIPF1
HSP90AA1	0	1.14889	0.862	0.606	0	TILs	HSP90AA1
RESF1	0	1.14585	0.379	0.087	0	TILs	RESF1
TCF7	0	1.13314	0.261	0.011	0	TILs	TCF7
SELPLG	0	1.13276	0.325	0.029	0	TILs	SELPLG
ZFP36L1	0	1.13057	0.642	0.268	0	TILs	ZFP36L1
DDIT4	0	1.12601	0.656	0.276	0	TILs	DDIT4
ANKRD12	0	1.12036	0.488	0.219	0	TILs	ANKRD12
PARP8	0	1.11684	0.286	0.026	0	TILs	PARP8
CELF2	0	1.11524	0.355	0.058	0	TILs	CELF2
PIK3R1	0	1.11389	0.409	0.134	0	TILs	PIK3R1
PPP2R5C	0	1.11042	0.345	0.089	0	TILs	PPP2R5C
RPS29	0	1.10879	0.903	0.585	0	TILs	RPS29
APBB1IP	0	1.1082	0.38	0.057	0	TILs	APBB1IP
CCNH	0	1.10807	0.392	0.136	0	TILs	CCNH
CDKN1B	0	1.10589	0.409	0.14	0	TILs	CDKN1B
NR4A1	0	1.10374	0.489	0.218	0	TILs	NR4A1
JAK1	0	1.09749	0.539	0.209	0	TILs	JAK1
FAM107B	0	1.0947	0.352	0.053	0	TILs	FAM107B
MYH9	0	1.09327	0.536	0.234	0	TILs	MYH9
DUSP5	0	1.0923	0.357	0.097	0	TILs	DUSP5
EMB	0	1.08847	0.321	0.032	0	TILs	EMB
ARHGEF1	0	1.08367	0.412	0.161	0	TILs	ARHGEF1
BIN2	0	1.08327	0.315	0.031	0	TILs	BIN2
HLA-F	0	1.0825	0.504	0.178	0	TILs	HLA-F
PDCD4	0	1.08099	0.399	0.126	0	TILs	PDCD4
RASAL3	0	1.07184	0.28	0.017	0	TILs	RASAL3
HCLS1	0	1.07054	0.494	0.096	0	TILs	HCLS1
LAPTM5	0	1.06984	0.709	0.157	0	TILs	LAPTM5
SEPTIN9	0	1.06708	0.44	0.169	0	TILs	SEPTIN9
DOK2	0	1.05998	0.31	0.04	0	TILs	DOK2
SLA	0	1.05434	0.285	0.032	0	TILs	SLA
ZFP36	0	1.05431	0.866	0.57	0	TILs	ZFP36
SLC38A1	0	1.05211	0.308	0.058	0	TILs	SLC38A1
PAXX	0	1.04865	0.404	0.146	0	TILs	PAXX
UBE2S	0	1.03901	0.484	0.217	0	TILs	UBE2S
IL10RA	0	1.03208	0.306	0.056	0	TILs	IL10RA
RHOF	0	1.0298	0.303	0.038	0	TILs	RHOF
DEF6	0	1.0286	0.315	0.046	0	TILs	DEF6
MYL12A	0	1.02754	0.787	0.443	0	TILs	MYL12A
IL16	0	1.02615	0.302	0.042	0	TILs	IL16
PFN1	0	1.01981	0.922	0.622	0	TILs	PFN1
NFKBIZ	0	1.01765	0.345	0.094	0	TILs	NFKBIZ
MALAT1	0	1.01163	0.98	0.634	0	TILs	MALAT1
SEPTIN6	0	1.01084	0.405	0.121	0	TILs	SEPTIN6
SKAP1	0	1.00658	0.389	0.127	0	TILs	SKAP1
STK4	0	0.999347	0.467	0.196	0	TILs	STK4
CCND3	0	0.989164	0.405	0.138	0	TILs	CCND3
CDC42SE2	0	0.985771	0.324	0.066	0	TILs	CDC42SE2
RPSA	0	0.970644	0.886	0.562	0	TILs	RPSA
MBNL1	0	0.965744	0.557	0.26	0	TILs	MBNL1
REL	0	0.964856	0.415	0.14	0	TILs	REL
ISG20	0	0.952849	0.357	0.102	0	TILs	ISG20
UBALD2	0	0.952049	0.43	0.161	0	TILs	UBALD2
COTL1	0	0.935179	0.543	0.149	0	TILs	COTL1
PABPC1	0	0.910463	0.812	0.506	0	TILs	PABPC1
DUSP1	0	0.907855	0.791	0.465	0	TILs	DUSP1
PSME1	0	0.886897	0.67	0.351	0	TILs	PSME1
LDHB	0	0.883309	0.556	0.265	0	TILs	LDHB
MSN	0	0.876232	0.465	0.215	0	TILs	MSN
TLE5	0	0.865873	0.661	0.366	0	TILs	TLE5
DDX24	0	0.849552	0.565	0.287	0	TILs	DDX24
TSC22D3	0	0.847585	0.627	0.339	0	TILs	TSC22D3
CFL1	0	0.844053	0.856	0.53	0	TILs	CFL1
WAS	0	0.834168	0.327	0.061	0	TILs	WAS
HIST1H4C	0	0.790022	0.534	0.282	0	TILs	HIST1H4C
DAZAP2	0	0.775295	0.532	0.265	0	TILs	DAZAP2
PSMB9	0	0.722821	0.508	0.237	0	TILs	PSMB9
EEF1D	0	0.715275	0.851	0.538	0	TILs	EEF1D
DDX5	0	0.703748	0.831	0.501	0	TILs	DDX5
TAGLN2	0	0.700865	0.612	0.341	0	TILs	TAGLN2
HNRNPDL	0	0.682906	0.621	0.365	0	TILs	HNRNPDL
YWHAB	0	0.678042	0.638	0.373	0	TILs	YWHAB
CYBA	0	0.669904	0.766	0.446	0	TILs	CYBA
HMGB1	0	0.658483	0.728	0.427	0	TILs	HMGB1
ALOX5AP	0	0.62795	0.407	0.103	0	TILs	ALOX5AP
SON	0	0.594569	0.655	0.405	0	TILs	SON
UBB	0	0.568724	0.759	0.501	0	TILs	UBB
IER2	0	0.553417	0.693	0.416	0	TILs	IER2
PNRC1	0	0.543189	0.861	0.553	0	TILs	PNRC1
MT-ATP8	0	0.521402	0.834	0.498	0	TILs	MT-ATP8
H3F3B	0	0.506937	0.921	0.66	0	TILs	H3F3B
YWHAZ	0	0.497044	0.696	0.441	0	TILs	YWHAZ
HNRNPA2B1	0	0.465673	0.777	0.506	0	TILs	HNRNPA2B1
MT-CYB	0	0.446618	0.923	0.592	0	TILs	MT-CYB
HNRNPA1	0	0.393788	0.811	0.541	0	TILs	HNRNPA1
SRGN	0	0.363318	0.848	0.538	0	TILs	SRGN
CALM1	0	0.330007	0.878	0.611	0	TILs	CALM1
TMA7	0	0.307801	0.764	0.51	0	TILs	TMA7
MT-CO1	0	0.282411	0.972	0.695	0	TILs	MT-CO1
RPL36AL	0	0.262349	0.726	0.475	0	TILs	RPL36AL
S100A8	0	5.88414	0.674	0.031	0	Netrophil	S100A8
CXCL8	0	5.71257	0.804	0.082	0	Netrophil	CXCL8
G0S2	0	5.62526	0.811	0.063	0	Netrophil	G0S2
IFITM2	0	4.49045	0.872	0.437	0	Netrophil	IFITM2
S100A9	0	4.3253	0.574	0.047	0	Netrophil	S100A9
BCL2A1	0	4.1842	0.62	0.073	0	Netrophil	BCL2A1
CSF3R	0	3.9246	0.504	0.031	0	Netrophil	CSF3R
NAMPT	0	3.86575	0.685	0.181	0	Netrophil	NAMPT
PLAUR	0	3.57105	0.617	0.143	0	Netrophil	PLAUR
MNDA	0	3.46498	0.441	0.049	0	Netrophil	MNDA
LST1	0	3.3606	0.482	0.078	0	Netrophil	LST1
FCGR3B	0	3.3512	0.351	0.005	0	Netrophil	FCGR3B
CMTM2	0	3.31841	0.327	0.004	0	Netrophil	CMTM2
FPR1	0	3.20315	0.372	0.037	0	Netrophil	FPR1
SMIM25	0	3.09225	0.316	0.016	0	Netrophil	SMIM25
ALOX5AP1	0	3.08969	0.445	0.143	0	Netrophil	ALOX5AP
SOD2	0	3.04723	0.688	0.316	0	Netrophil	SOD2
CEBPB	0	3.04237	0.473	0.195	0	Netrophil	CEBPB
SAT1	0	3.03458	0.836	0.515	0	Netrophil	SAT1
LUCAT1	0	2.9637	0.292	0.03	0	Netrophil	LUCAT1
GLUL	0	2.92825	0.497	0.212	0	Netrophil	GLUL
C5AR1	0	2.88361	0.33	0.048	0	Netrophil	C5AR1
RGS2	0	2.81927	0.565	0.264	0	Netrophil	RGS2
TYROBP	0	2.78826	0.751	0.172	0	Netrophil	TYROBP
PLEK	0	2.77845	0.37	0.093	0	Netrophil	PLEK
SERPINA1	0	2.69315	0.318	0.067	0	Netrophil	SERPINA1
SPI1	0	2.42068	0.359	0.093	0	Netrophil	SPI1
AIF1	0	2.17077	0.401	0.121	0	Netrophil	AIF1
NEAT1	0	1.77891	0.729	0.426	0	Netrophil	NEAT1
HLA-DRA	0	4.10586	0.875	0.168	0	Myeloid	HLA-DRA
HLA-DPA1	0	3.87892	0.811	0.161	0	Myeloid	HLA-DPA1
CD74	0	3.86456	0.957	0.433	0	Myeloid	CD74
HLA-DRB1	0	3.84038	0.771	0.176	0	Myeloid	HLA-DRB1
HLA-DPB1	0	3.76708	0.796	0.195	0	Myeloid	HLA-DPB1
C1QA	0	3.71013	0.6	0.039	0	Myeloid	C1QA
C1QB	0	3.53514	0.538	0.032	0	Myeloid	C1QB
C1QC	0	3.44329	0.533	0.033	0	Myeloid	C1QC
HLA-DQA1	0	3.4236	0.659	0.075	0	Myeloid	HLA-DQA1
IFI30	0	3.35521	0.661	0.085	0	Myeloid	IFI30
APOC1	0	3.26091	0.409	0.029	0	Myeloid	APOC1
HLA-DRB5	0	3.19894	0.567	0.09	0	Myeloid	HLA-DRB5
HLA-DQB1	0	3.16728	0.577	0.068	0	Myeloid	HLA-DQB1
TYROBP1	0	2.97177	0.761	0.093	0	Myeloid	TYROBP
LYZ	0	2.93755	0.477	0.033	0	Myeloid	LYZ
CCL3	0	2.92567	0.375	0.037	0	Myeloid	CCL3
AIF11	0	2.84766	0.644	0.043	0	Myeloid	AIF1
FCER1G	0	2.7456	0.589	0.039	0	Myeloid	FCER1G
CD68	0	2.68134	0.567	0.105	0	Myeloid	CD68
CCL4L2	0	2.5619	0.335	0.067	0	Myeloid	CCL4L2
MS4A6A	0	2.54361	0.48	0.016	0	Myeloid	MS4A6A
CD14	0	2.47576	0.418	0.028	0	Myeloid	CD14
CTSB	0	2.46185	0.604	0.298	0	Myeloid	CTSB
HLA-DMA	0	2.45664	0.541	0.105	0	Myeloid	HLA-DMA
CCL3L1	0	2.32376	0.315	0.036	0	Myeloid	CCL3L1
IL1B	0	2.32082	0.34	0.026	0	Myeloid	IL1B
HMOX1	0	2.30599	0.32	0.068	0	Myeloid	HMOX1
NPC2	0	2.19509	0.659	0.295	0	Myeloid	NPC2
SGK1	0	2.1093	0.477	0.152	0	Myeloid	SGK1
SPI11	0	2.10007	0.509	0.032	0	Myeloid	SPI1
MS4A7	0	2.08674	0.384	0.009	0	Myeloid	MS4A7
CD83	0	1.99324	0.455	0.1	0	Myeloid	CD83
PLAUR1	0	1.9664	0.474	0.102	0	Myeloid	PLAUR
CTSZ	0	1.87768	0.569	0.298	0	Myeloid	CTSZ
SAT11	0	1.87471	0.745	0.487	0	Myeloid	SAT1
TMEM176B	0	1.84334	0.33	0.011	0	Myeloid	TMEM176B
CTSS	0	1.81882	0.451	0.058	0	Myeloid	CTSS
HLA-DMB	0	1.75846	0.394	0.023	0	Myeloid	HLA-DMB
TMSB4X1	0	1.75087	0.946	0.63	0	Myeloid	TMSB4X
IGSF6	0	1.72077	0.358	0.013	0	Myeloid	IGSF6
GPR183	0	1.71377	0.395	0.081	0	Myeloid	GPR183
A2M	0	1.71043	0.324	0.019	0	Myeloid	A2M
CTSH	0	1.70419	0.433	0.137	0	Myeloid	CTSH
GLUL1	0	1.69943	0.49	0.175	0	Myeloid	GLUL
RGS10	0	1.67475	0.447	0.128	0	Myeloid	RGS10
PLEK1	0	1.66135	0.419	0.048	0	Myeloid	PLEK
CXCL16	0	1.65549	0.39	0.061	0	Myeloid	CXCL16
MARCKS	0	1.63763	0.409	0.109	0	Myeloid	MARCKS
LAPTM51	0	1.6355	0.593	0.185	0	Myeloid	LAPTM5
CSF1R	0	1.62833	0.348	0.006	0	Myeloid	CSF1R
MAFB	0	1.62634	0.284	0.011	0	Myeloid	MAFB
RGS11	0	1.61622	0.448	0.126	0	Myeloid	RGS1
COTL11	0	1.61119	0.495	0.163	0	Myeloid	COTL1
CYBB	0	1.56363	0.349	0.017	0	Myeloid	CYBB
RAB31	0	1.51709	0.368	0.017	0	Myeloid	RAB31
HBEGF	0	1.49758	0.284	0.033	0	Myeloid	HBEGF
C1orf162	0	1.4853	0.321	0.026	0	Myeloid	C1orf162
NR4A3	0	1.46203	0.312	0.045	0	Myeloid	NR4A3
CD86	0	1.46083	0.325	0.006	0	Myeloid	CD86
ITGB21	0	1.45372	0.479	0.132	0	Myeloid	ITGB2
CD163	0	1.44313	0.265	0.006	0	Myeloid	CD163
METRNL	0	1.44101	0.386	0.095	0	Myeloid	METRNL
TYMP	0	1.40195	0.35	0.074	0	Myeloid	TYMP
LGALS9	0	1.3861	0.322	0.028	0	Myeloid	LGALS9
SAMHD1	0	1.29648	0.361	0.078	0	Myeloid	SAMHD1
CLEC7A	0	1.29371	0.314	0.009	0	Myeloid	CLEC7A
CALHM6	0	1.27516	0.285	0.013	0	Myeloid	CALHM6
LST11	0	1.27355	0.382	0.04	0	Myeloid	LST1
PYCARD	0	1.26874	0.357	0.072	0	Myeloid	PYCARD
PLEKHO1	0	1.23137	0.354	0.083	0	Myeloid	PLEKHO1
SERPINA11	0	1.22608	0.326	0.032	0	Myeloid	SERPINA1
ARRB2	0	1.19028	0.368	0.08	0	Myeloid	ARRB2
PTPRE	0	1.12996	0.329	0.058	0	Myeloid	PTPRE
NR4A21	0	1.10005	0.467	0.21	0	Myeloid	NR4A2
LSP11	0	1.09998	0.427	0.166	0	Myeloid	LSP1
LY86	0	1.09744	0.26	0.01	0	Myeloid	LY86
ITGAX	0	1.08011	0.275	0.01	0	Myeloid	ITGAX
CD4	0	1.02757	0.301	0.049	0	Myeloid	CD4
HCLS11	0	1.01402	0.396	0.119	0	Myeloid	HCLS1
PHACTR1	0	1.00361	0.289	0.022	0	Myeloid	PHACTR1
ARHGDIB1	0	0.933598	0.518	0.2	0	Myeloid	ARHGDIB
GSN	0	0.856706	0.427	0.175	0	Myeloid	GSN
BCL2A11	0	0.708917	0.303	0.051	0	Myeloid	BCL2A1
CD79A	0	3.92656	0.802	0.004	0	B	CD79A
JCHAIN	0	3.36852	0.431	0.003	0	B	JCHAIN
MS4A1	0	3.15571	0.701	0.005	0	B	MS4A1
IGKC	0	3.01445	0.263	0.004	0	B	IGKC
CD371	0	2.88584	0.852	0.176	0	B	CD37
IGHA1	0	2.56263	0.264	0.002	0	B	IGHA1
CD831	0	2.29861	0.728	0.139	0	B	CD83
BANK1	0	2.22772	0.524	0.009	0	B	BANK1
CXCR41	0	2.16866	0.809	0.205	0	B	CXCR4
LY9	0	2.13951	0.477	0.029	0	B	LY9
CD741	0	2.03947	0.98	0.499	0	B	CD74
IGHM	0	2.01894	0.271	0.001	0	B	IGHM
VPREB3	0	1.92522	0.434	0.001	0	B	VPREB3
RALGPS2	0	1.89192	0.457	0.034	0	B	RALGPS2
RBM381	0	1.74818	0.505	0.077	0	B	RBM38
HERPUD1	0	1.72983	0.742	0.358	0	B	HERPUD1
NR4A22	0	1.72964	0.751	0.236	0	B	NR4A2
CD521	0	1.72934	0.76	0.176	0	B	CD52
PTPRCAP1	0	1.67337	0.731	0.139	0	B	PTPRCAP
LAPTM52	0	1.66876	0.81	0.232	0	B	LAPTM5
HLA-DRA1	0	1.66429	0.89	0.256	0	B	HLA-DRA
CXCR5	0	1.65901	0.35	0.005	0	B	CXCR5
JUND1	0	1.65749	0.865	0.524	0	B	JUND
ADAM28	0	1.65746	0.379	0.03	0	B	ADAM28
FCMR	0	1.6325	0.453	0.051	0	B	FCMR
NIBAN3	0	1.59935	0.35	0.001	0	B	NIBAN3
LTB1	0	1.58721	0.699	0.132	0	B	LTB
SMAP2	0	1.58323	0.596	0.144	0	B	SMAP2
MEF2C	0	1.5587	0.471	0.062	0	B	MEF2C
TNFRSF13C	0	1.55216	0.34	0.002	0	B	TNFRSF13C
BTG11	0	1.52431	0.879	0.51	0	B	BTG1
CD79B	0	1.47552	0.357	0.015	0	B	CD79B
CCR7	0	1.46494	0.356	0.034	0	B	CCR7
SPIB	0	1.46402	0.311	0.009	0	B	SPIB
GRASP	0	1.44423	0.366	0.049	0	B	GRASP
RHOH1	0	1.41807	0.436	0.079	0	B	RHOH
LINC00926	0	1.37872	0.269	0.002	0	B	LINC00926
AFF3	0	1.37578	0.338	0.055	0	B	AFF3
HLA-DQA11	0	1.36311	0.78	0.147	0	B	HLA-DQA1
REL1	0	1.35769	0.555	0.176	0	B	REL
PRKCB	0	1.34936	0.387	0.045	0	B	PRKCB
LIMD21	0	1.34459	0.584	0.138	0	B	LIMD2
POU2F2	0	1.34237	0.356	0.035	0	B	POU2F2
ZNF3311	0	1.33512	0.53	0.197	0	B	ZNF331
FCRLA	0	1.32857	0.307	0.001	0	B	FCRLA
JUNB1	0	1.31183	0.89	0.587	0	B	JUNB
TCF4	0	1.31028	0.378	0.116	0	B	TCF4
EZR	0	1.29703	0.717	0.368	0	B	EZR
CD55	0	1.29506	0.531	0.195	0	B	CD55
IRF8	0	1.28905	0.293	0.029	0	B	IRF8
CD481	0	1.27013	0.514	0.123	0	B	CD48
RCSD1	0	1.25528	0.409	0.083	0	B	RCSD1
PDE4B1	0	1.25231	0.503	0.148	0	B	PDE4B
SWAP70	0	1.25193	0.387	0.094	0	B	SWAP70
SYNGR2	0	1.24875	0.622	0.285	0	B	SYNGR2
SEL1L3	0	1.24538	0.33	0.03	0	B	SEL1L3
CD19	0	1.24004	0.292	0.001	0	B	CD19
ZFP36L21	0	1.23589	0.787	0.418	0	B	ZFP36L2
LYN	0	1.2018	0.412	0.076	0	B	LYN
POU2AF1	0	1.19942	0.268	0.001	0	B	POU2AF1
RIPOR2	0	1.17607	0.352	0.047	0	B	RIPOR2
CD82	0	1.16772	0.377	0.078	0	B	CD82
HLA-DRB11	0	1.16694	0.849	0.249	0	B	HLA-DRB1
BLK	0	1.149	0.257	0.002	0	B	BLK
CYTIP1	0	1.14753	0.5	0.124	0	B	CYTIP
PTMA1	0	1.14302	0.94	0.655	0	B	PTMA
PIM2	0	1.13538	0.359	0.08	0	B	PIM2
GPR1831	0	1.13513	0.481	0.119	0	B	GPR183
SELL	0	1.13377	0.327	0.041	0	B	SELL
NCF1	0	1.12544	0.428	0.08	0	B	NCF1
RPSA1	0	1.12291	0.881	0.607	0	B	RPSA
ANKRD44	0	1.08422	0.396	0.122	0	B	ANKRD44
SKIL	0	1.08026	0.408	0.139	0	B	SKIL
IL161	0	1.07931	0.365	0.077	0	B	IL16
ISG201	0	1.06026	0.418	0.136	0	B	ISG20
HLA-B1	0	1.05959	0.931	0.663	0	B	HLA-B
NR4A11	0	1.05953	0.602	0.254	0	B	NR4A1
SLC2A31	0	1.04402	0.56	0.214	0	B	SLC2A3
TENT5C1	0	1.03777	0.344	0.08	0	B	TENT5C
MALAT11	0	1.00995	0.947	0.683	0	B	MALAT1
CYBA1	0	1.00463	0.834	0.49	0	B	CYBA
CORO1A1	0	0.99985	0.634	0.183	0	B	CORO1A
CD531	0	0.992714	0.451	0.13	0	B	CD53
HLA-E1	0	0.984552	0.83	0.444	0	B	HLA-E
HLA-DMA1	0	0.979576	0.575	0.159	0	B	HLA-DMA
CD691	0	0.967096	0.523	0.167	0	B	CD69
RAC21	0	0.96164	0.6	0.167	0	B	RAC2
HLA-DPB11	0	0.949467	0.82	0.27	0	B	HLA-DPB1
RPS291	0	0.912008	0.888	0.629	0	B	RPS29
FAM107B1	0	0.909767	0.351	0.095	0	B	FAM107B
HLA-DQB11	0	0.868133	0.613	0.132	0	B	HLA-DQB1
HLA-DPA11	0	0.866635	0.839	0.242	0	B	HLA-DPA1
ARHGDIB2	0	0.831496	0.699	0.236	0	B	ARHGDIB
CRIP11	0	0.828918	0.509	0.179	0	B	CRIP1
PTPRC1	0	0.821449	0.624	0.205	0	B	PTPRC
HLA-DRB51	0	0.808666	0.643	0.149	0	B	HLA-DRB5
LSP12	0	0.803456	0.608	0.195	0	B	LSP1
AREG	0	0.696537	0.36	0.098	0	B	AREG
CTSS1	0	0.485824	0.372	0.109	0	B	CTSS
PABPC11	1.26e-302	0.830269	0.844	0.548	3.41e-298	B	PABPC1
GPSM31	4.12e-301	0.691806	0.424	0.142	1.12e-296	B	GPSM3
RESF11	6.36e-301	0.911842	0.384	0.128	1.72e-296	B	RESF1
TSC22D31	4.09e-292	0.921291	0.719	0.377	1.11e-287	B	TSC22D3
SMCHD1	2.89e-290	1.05566	0.441	0.173	7.83e-286	B	SMCHD1
YPEL5	5.14e-285	1.02213	0.538	0.257	1.39e-280	B	YPEL5
HCLS12	1.53e-276	0.679142	0.436	0.153	4.15e-272	B	HCLS1
NOP53	6.11e-276	0.886321	0.694	0.409	1.66e-271	B	NOP53
BTG21	7.88e-273	0.764372	0.659	0.344	2.14e-268	B	BTG2
SF1	8.78e-257	1.00686	0.596	0.328	2.38e-252	B	SF1
STK17A1	1.22e-246	0.942288	0.464	0.203	3.31e-242	B	STK17A
STK17B1	5.33e-239	0.713302	0.438	0.172	1.44e-234	B	STK17B
COTL12	7.2e-238	0.501147	0.507	0.204	1.95e-233	B	COTL1
SMDT1	1.41e-235	0.753337	0.579	0.317	3.83e-231	B	SMDT1
TXNIP	8.46e-224	0.949464	0.718	0.447	2.29e-219	B	TXNIP
EEF1D1	2.78e-208	0.615821	0.85	0.581	7.55e-204	B	EEF1D
PNRC11	1.35e-179	0.481873	0.851	0.596	3.67e-175	B	PNRC1
DDX51	2.71e-177	0.528084	0.807	0.548	7.35e-173	B	DDX5
MT-CYB1	1.12e-166	0.649977	0.908	0.639	3.03e-162	B	MT-CYB
FXYD51	3.76e-162	0.552053	0.656	0.398	1.02e-157	B	FXYD5
DUSP11	1.53e-138	0.460882	0.772	0.511	4.14e-134	B	DUSP1
MT-ATP81	1.7e-138	0.531639	0.832	0.545	4.61e-134	B	MT-ATP8
MT-CO3	4.75e-122	0.463685	0.924	0.672	1.29e-117	B	MT-CO3
MT-CO2	2.58e-97	0.371976	0.931	0.68	7e-93	B	MT-CO2
MT-ND3	1.9e-88	0.326976	0.87	0.577	5.16e-84	B	MT-ND3
MT-ATP6	2.59e-86	0.35065	0.868	0.593	7.01e-82	B	MT-ATP6
APOD	0	6.92035	0.788	0.222	0	Fibroblast	APOD
PTGDS	0	5.88511	0.642	0.029	0	Fibroblast	PTGDS
MGP	0	5.57059	0.78	0.043	0	Fibroblast	MGP
DCN	0	4.61358	0.7	0.011	0	Fibroblast	DCN
IGFBP7	0	4.43708	0.76	0.106	0	Fibroblast	IGFBP7
COL1A1	0	4.319	0.558	0.007	0	Fibroblast	COL1A1
LUM	0	4.10177	0.612	0.009	0	Fibroblast	LUM
GSN1	0	3.93708	0.7	0.203	0	Fibroblast	GSN
SFRP4	0	3.87731	0.497	0.005	0	Fibroblast	SFRP4
COL1A2	0	3.86653	0.647	0.034	0	Fibroblast	COL1A2
IGFBP5	0	3.68604	0.495	0.004	0	Fibroblast	IGFBP5
COL3A1	0	3.36858	0.514	0.005	0	Fibroblast	COL3A1
COL6A2	0	3.33889	0.582	0.018	0	Fibroblast	COL6A2
IGFBP4	0	3.26177	0.554	0.021	0	Fibroblast	IGFBP4
SERPINF1	0	3.09574	0.517	0.032	0	Fibroblast	SERPINF1
CYP1B1	0	3.05526	0.501	0.023	0	Fibroblast	CYP1B1
TIMP1	0	3.03307	0.878	0.488	0	Fibroblast	TIMP1
SPARCL1	0	3.01328	0.466	0.044	0	Fibroblast	SPARCL1
IGFBP6	0	2.90804	0.556	0.127	0	Fibroblast	IGFBP6
BGN	0	2.82279	0.503	0.014	0	Fibroblast	BGN
COL6A1	0	2.65279	0.527	0.04	0	Fibroblast	COL6A1
SPARC	0	2.61375	0.637	0.169	0	Fibroblast	SPARC
TAGLN	0	2.47024	0.434	0.084	0	Fibroblast	TAGLN
TIMP3	0	2.35321	0.495	0.103	0	Fibroblast	TIMP3
F3	0	2.33701	0.387	0.007	0	Fibroblast	F3
PCOLCE	0	2.32667	0.492	0.049	0	Fibroblast	PCOLCE
VCAN	0	2.32111	0.454	0.032	0	Fibroblast	VCAN
C1S	0	2.18218	0.531	0.104	0	Fibroblast	C1S
SERPINA3	0	2.17963	0.355	0.062	0	Fibroblast	SERPINA3
ISLR	0	2.16776	0.471	0.037	0	Fibroblast	ISLR
NNMT	0	2.13106	0.433	0.028	0	Fibroblast	NNMT
GEM	0	2.09787	0.413	0.047	0	Fibroblast	GEM
SERPING1	0	2.06516	0.542	0.113	0	Fibroblast	SERPING1
FBLN1	0	1.99592	0.394	0.033	0	Fibroblast	FBLN1
SERPINE1	0	1.98475	0.344	0.056	0	Fibroblast	SERPINE1
C11orf96	0	1.9631	0.445	0.102	0	Fibroblast	C11orf96
FOXS1	0	1.94119	0.319	0.001	0	Fibroblast	FOXS1
CALD11	0	1.94049	0.654	0.235	0	Fibroblast	CALD1
C1R	0	1.82608	0.434	0.041	0	Fibroblast	C1R
MAP1B	0	1.8158	0.442	0.063	0	Fibroblast	MAP1B
SPON2	0	1.81198	0.34	0.015	0	Fibroblast	SPON2
IFI27	0	1.79196	0.44	0.074	0	Fibroblast	IFI27
RBP1	0	1.78957	0.333	0.007	0	Fibroblast	RBP1
CFH	0	1.75987	0.494	0.097	0	Fibroblast	CFH
TPM2	0	1.75207	0.391	0.038	0	Fibroblast	TPM2
CCL2	0	1.74496	0.365	0.08	0	Fibroblast	CCL2
NR2F2	0	1.73975	0.441	0.092	0	Fibroblast	NR2F2
DIO2	0	1.70011	0.323	0.001	0	Fibroblast	DIO2
OLFML2B	0	1.69855	0.349	0.012	0	Fibroblast	OLFML2B
ANKH	0	1.68543	0.425	0.064	0	Fibroblast	ANKH
C7	0	1.67033	0.291	0.001	0	Fibroblast	C7
THBS1	0	1.65295	0.298	0.024	0	Fibroblast	THBS1
GGT5	0	1.63662	0.374	0.003	0	Fibroblast	GGT5
GPC3	0	1.60688	0.297	0.01	0	Fibroblast	GPC3
ID3	0	1.58595	0.328	0.074	0	Fibroblast	ID3
IFITM3	0	1.57795	0.823	0.475	0	Fibroblast	IFITM3
TNC	0	1.55156	0.271	0.008	0	Fibroblast	TNC
MXRA8	0	1.55088	0.415	0.053	0	Fibroblast	MXRA8
PLAC9	0	1.52373	0.481	0.158	0	Fibroblast	PLAC9
LHFPL6	0	1.51103	0.375	0.045	0	Fibroblast	LHFPL6
SOD3	0	1.50664	0.363	0.032	0	Fibroblast	SOD3
LTBP4	0	1.49981	0.408	0.093	0	Fibroblast	LTBP4
CTHRC1	0	1.49562	0.322	0.006	0	Fibroblast	CTHRC1
MYL9	0	1.48012	0.458	0.166	0	Fibroblast	MYL9
THBS2	0	1.43792	0.273	0.01	0	Fibroblast	THBS2
CTSK	0	1.41539	0.33	0.018	0	Fibroblast	CTSK
A2M1	0	1.40604	0.394	0.057	0	Fibroblast	A2M
COL4A1	0	1.38425	0.277	0.001	0	Fibroblast	COL4A1
CRIP2	0	1.38087	0.336	0.039	0	Fibroblast	CRIP2
COLEC12	0	1.3696	0.345	0.014	0	Fibroblast	COLEC12
TSC22D1	0	1.35102	0.376	0.107	0	Fibroblast	TSC22D1
UACA	0	1.34092	0.359	0.085	0	Fibroblast	UACA
LAMA2	0	1.33377	0.315	0.003	0	Fibroblast	LAMA2
OLFML3	0	1.31966	0.3	0.006	0	Fibroblast	OLFML3
LTBP2	0	1.30917	0.322	0.007	0	Fibroblast	LTBP2
TFPI	0	1.30283	0.328	0.011	0	Fibroblast	TFPI
WWTR1	0	1.28377	0.382	0.083	0	Fibroblast	WWTR1
COL4A2	0	1.28276	0.26	0.003	0	Fibroblast	COL4A2
HEYL	0	1.27445	0.275	0.002	0	Fibroblast	HEYL
ECM1	0	1.26243	0.33	0.039	0	Fibroblast	ECM1
FHL1	0	1.24206	0.35	0.044	0	Fibroblast	FHL1
CLIC4	0	1.23732	0.412	0.082	0	Fibroblast	CLIC4
OAF	0	1.21519	0.285	0.01	0	Fibroblast	OAF
PDGFRB	0	1.19594	0.279	0.008	0	Fibroblast	PDGFRB
TCF41	0	1.18077	0.405	0.116	0	Fibroblast	TCF4
CRISPLD2	0	1.16778	0.26	0.003	0	Fibroblast	CRISPLD2
LAMB1	0	1.16214	0.337	0.034	0	Fibroblast	LAMB1
CDH11	0	1.16143	0.333	0.08	0	Fibroblast	CDH11
COL8A1	0	1.15342	0.415	0.114	0	Fibroblast	COL8A1
LTBP1	0	1.14629	0.311	0.015	0	Fibroblast	LTBP1
CLEC11A	0	1.1448	0.341	0.055	0	Fibroblast	CLEC11A
MEG3	0	1.13145	0.26	0.001	0	Fibroblast	MEG3
CLDN1	0	1.12527	0.264	0.013	0	Fibroblast	CLDN1
MATN2	0	1.12097	0.348	0.088	0	Fibroblast	MATN2
MMP14	0	1.09967	0.342	0.07	0	Fibroblast	MMP14
CDC42EP5	0	1.07287	0.307	0.024	0	Fibroblast	CDC42EP5
BICC1	0	1.04603	0.261	0.011	0	Fibroblast	BICC1
COL18A1	0	1.01228	0.287	0.012	0	Fibroblast	COL18A1
MARCKS1	0	1.00064	0.467	0.146	0	Fibroblast	MARCKS
PLTP	0	0.999368	0.316	0.051	0	Fibroblast	PLTP
DKK3	0	0.966449	0.345	0.067	0	Fibroblast	DKK3
EMILIN1	0	0.958567	0.257	0.002	0	Fibroblast	EMILIN1
IFITM11	2.53e-287	0.936586	0.526	0.188	6.87e-283	Fibroblast	IFITM1
PTMS	3.54e-282	1.11549	0.533	0.238	9.59e-278	Fibroblast	PTMS
PHLDA1	6.19e-276	1.35095	0.478	0.199	1.68e-271	Fibroblast	PHLDA1
EMP1	7.57e-261	1.0125	0.46	0.18	2.05e-256	Fibroblast	EMP1
TIMP2	3.31e-221	0.921601	0.47	0.208	8.96e-217	Fibroblast	TIMP2
EGR1	4.32e-221	1.16269	0.648	0.365	1.17e-216	Fibroblast	EGR1
TPM4	4.91e-183	0.950297	0.57	0.319	1.33e-178	Fibroblast	TPM4

## Sheet: Table S4
	Table S4. Differential expression results for T/NK cells. Related to Figure 2A.
	p_val	avg_log2FC	pct.1	pct.2	p_val_adj	cluster	gene
IL7R	0	0.990453	0.847	0.427	0	CD4T	IL7R
GPR183	0	0.938975	0.516	0.22	0	CD4T	GPR183
CD40LG	0	0.93727	0.368	0.088	0	CD4T	CD40LG
LTB	0	0.855468	0.844	0.532	0	CD4T	LTB
TPT1	0	0.420454	0.99	0.983	0	CD4T	TPT1
MAL	1.02e-290	0.698704	0.274	0.07	2.77e-286	CD4T	MAL
CD69	1.57e-288	0.836554	0.888	0.685	4.25e-284	CD4T	CD69
ZFP36L2	1.67e-281	0.699512	0.955	0.833	4.52e-277	CD4T	ZFP36L2
FXYD5	3.5e-281	0.550368	0.883	0.694	9.49e-277	CD4T	FXYD5
JUNB	8.69e-279	0.575772	0.973	0.889	2.36e-274	CD4T	JUNB
PABPC1	1.61e-273	0.606938	0.922	0.768	4.35e-269	CD4T	PABPC1
SARAF	1.45e-268	0.546978	0.936	0.786	3.93e-264	CD4T	SARAF
FLT3LG	5.67e-264	0.659976	0.529	0.265	1.54e-259	CD4T	FLT3LG
CD4	1.2e-263	0.577669	0.333	0.111	3.24e-259	CD4T	CD4
SOCS3	5.09e-263	0.813126	0.513	0.252	1.38e-258	CD4T	SOCS3
CDKN1A	2.71e-255	0.825208	0.561	0.304	7.35e-251	CD4T	CDKN1A
TNFAIP3	3.14e-255	0.819524	0.856	0.663	8.5e-251	CD4T	TNFAIP3
RPLP1	2.1e-251	0.344981	0.994	0.992	5.7e-247	CD4T	RPLP1
SLC2A3	2.05e-248	0.796771	0.787	0.553	5.56e-244	CD4T	SLC2A3
JUN	4.99e-222	0.779526	0.892	0.747	1.35e-217	CD4T	JUN
CD6	1.69e-208	0.540321	0.532	0.284	4.58e-204	CD4T	CD6
CD5	2.99e-204	0.563731	0.452	0.221	8.11e-200	CD4T	CD5
PTGER4	3.58e-193	0.629928	0.519	0.291	9.72e-189	CD4T	PTGER4
DUSP5	1.13e-186	0.675272	0.506	0.283	3.05e-182	CD4T	DUSP5
FTH1	5.81e-185	0.525748	0.99	0.969	1.57e-180	CD4T	FTH1
EEF1A1	2.01e-183	0.252154	0.996	0.993	5.45e-179	CD4T	EEF1A1
ANXA1	1.26e-181	0.554478	0.729	0.499	3.42e-177	CD4T	ANXA1
ADAM19	1.63e-181	0.578774	0.256	0.092	4.41e-177	CD4T	ADAM19
BHLHE40	2.31e-179	0.662446	0.623	0.398	6.26e-175	CD4T	BHLHE40
RPS12	2.71e-177	0.274471	0.986	0.983	7.35e-173	CD4T	RPS12
RPL11	5.44e-176	0.26635	0.985	0.971	1.47e-171	CD4T	RPL11
RPL10	2.76e-174	0.253321	0.993	0.986	7.48e-170	CD4T	RPL10
CCR7	4.01e-173	0.705294	0.256	0.095	1.09e-168	CD4T	CCR7
PTGER2	7.39e-169	0.544043	0.288	0.116	2e-164	CD4T	PTGER2
PDE4B	8.17e-167	0.604734	0.563	0.343	2.22e-162	CD4T	PDE4B
RPL32	1.5e-164	0.274544	0.976	0.972	4.07e-160	CD4T	RPL32
AQP3	6.66e-160	0.504493	0.385	0.19	1.81e-155	CD4T	AQP3
LDHB	3.46e-159	0.467924	0.696	0.498	9.38e-155	CD4T	LDHB
RPSA	2.09e-158	0.351065	0.943	0.881	5.66e-154	CD4T	RPSA
CREM	2.86e-157	0.550208	0.646	0.432	7.74e-153	CD4T	CREM
LAPTM5	9.31e-156	0.399622	0.839	0.66	2.52e-151	CD4T	LAPTM5
RPS19	5.48e-153	0.287436	0.986	0.98	1.49e-148	CD4T	RPS19
ETV3	1.31e-149	0.559542	0.316	0.147	3.55e-145	CD4T	ETV3
LEPROTL1	1.71e-149	0.481846	0.643	0.44	4.63e-145	CD4T	LEPROTL1
PDE4D	9.96e-148	0.555343	0.394	0.208	2.7e-143	CD4T	PDE4D
FOS	3.06e-147	0.73031	0.869	0.729	8.29e-143	CD4T	FOS
ARL4C	4.71e-147	0.458979	0.706	0.496	1.28e-142	CD4T	ARL4C
SATB1	1.35e-144	0.500706	0.283	0.125	3.66e-140	CD4T	SATB1
RPLP0	3.19e-144	0.285568	0.972	0.939	8.65e-140	CD4T	RPLP0
KLF6	1.24e-141	0.707074	0.767	0.597	3.37e-137	CD4T	KLF6
PRKCQ-AS1	2.08e-141	0.479399	0.322	0.153	5.64e-137	CD4T	PRKCQ-AS1
CYTIP	1.27e-133	0.437104	0.661	0.453	3.45e-129	CD4T	CYTIP
CAPG	6.21e-131	0.449973	0.43	0.245	1.68e-126	CD4T	CAPG
PFKFB3	2.16e-130	0.500071	0.357	0.185	5.87e-126	CD4T	PFKFB3
CTSL	2.32e-126	0.458121	0.265	0.119	6.3e-122	CD4T	CTSL
S100A4	2.72e-123	0.38999	0.883	0.781	7.38e-119	CD4T	S100A4
EML4	7.76e-120	0.442345	0.62	0.428	2.1e-115	CD4T	EML4
RPS4Y1	8.02e-119	0.367461	0.646	0.439	2.17e-114	CD4T	RPS4Y1
PBX4	4.29e-117	0.423568	0.253	0.115	1.16e-112	CD4T	PBX4
SPOCK2	2.45e-115	0.349573	0.628	0.42	6.64e-111	CD4T	SPOCK2
MCUB	4.51e-115	0.374751	0.367	0.2	1.22e-110	CD4T	MCUB
RORA	9.36e-115	0.436975	0.51	0.324	2.54e-110	CD4T	RORA
ICOS	2.38e-113	0.439119	0.38	0.211	6.45e-109	CD4T	ICOS
BTG1	6.21e-113	0.346374	0.98	0.91	1.68e-108	CD4T	BTG1
TMEM123	1.63e-110	0.378634	0.438	0.263	4.41e-106	CD4T	TMEM123
RPL36A	4.17e-110	0.26724	0.935	0.871	1.13e-105	CD4T	RPL36A
NFKBIA	9.53e-110	0.444334	0.875	0.732	2.58e-105	CD4T	NFKBIA
ERN1	9.43e-109	0.429134	0.414	0.244	2.56e-104	CD4T	ERN1
CORO1B	3.41e-108	0.373756	0.456	0.282	9.23e-104	CD4T	CORO1B
TCF7	2.74e-106	0.403581	0.367	0.206	7.43e-102	CD4T	TCF7
RCAN3	6.68e-106	0.336855	0.311	0.161	1.81e-101	CD4T	RCAN3
SOCS1	4.15e-105	0.441834	0.52	0.346	1.12e-100	CD4T	SOCS1
ARHGAP15	3.74e-104	0.364613	0.431	0.263	1.01e-99	CD4T	ARHGAP15
CRIP1	8.25e-103	0.375272	0.827	0.682	2.24e-98	CD4T	CRIP1
CTSB	4.41e-100	0.294066	0.358	0.202	1.19e-95	CD4T	CTSB
TRADD	7.17e-97	0.337596	0.281	0.147	1.94e-92	CD4T	TRADD
KLRB1	4.31e-95	0.355871	0.539	0.36	1.17e-90	CD4T	KLRB1
TMEM173	5.57e-95	0.350393	0.312	0.17	1.51e-90	CD4T	TMEM173
ZFP36	7.58e-95	0.433187	0.93	0.841	2.05e-90	CD4T	ZFP36
GSTK1	3.01e-94	0.327675	0.672	0.502	8.15e-90	CD4T	GSTK1
DDIT4	9.18e-93	0.489786	0.762	0.618	2.49e-88	CD4T	DDIT4
NFKBIZ	2.56e-92	0.440413	0.454	0.291	6.95e-88	CD4T	NFKBIZ
CD55	4.17e-92	0.394972	0.375	0.224	1.13e-87	CD4T	CD55
IFITM1	1.45e-91	0.275504	0.899	0.767	3.93e-87	CD4T	IFITM1
BCL2	1.59e-90	0.334795	0.334	0.191	4.32e-86	CD4T	BCL2
PIM1	1.99e-90	0.382781	0.4	0.249	5.38e-86	CD4T	PIM1
MGAT4A	3.09e-90	0.340291	0.344	0.197	8.38e-86	CD4T	MGAT4A
CSRNP1	2.69e-88	0.407112	0.53	0.366	7.29e-84	CD4T	CSRNP1
CD82	3.39e-88	0.310345	0.342	0.197	9.19e-84	CD4T	CD82
VIM	2.76e-86	0.306384	0.969	0.908	7.47e-82	CD4T	VIM
TRAT1	3.15e-86	0.305669	0.276	0.146	8.54e-82	CD4T	TRAT1
FOXP1	1.92e-85	0.369021	0.385	0.236	5.19e-81	CD4T	FOXP1
TENT5C	4.87e-83	0.361639	0.444	0.288	1.32e-78	CD4T	TENT5C
CIB1	4.97e-83	0.300715	0.619	0.456	1.35e-78	CD4T	CIB1
SAMSN1	3.92e-82	0.330402	0.587	0.415	1.06e-77	CD4T	SAMSN1
UBALD2	9.53e-81	0.329325	0.545	0.384	2.58e-76	CD4T	UBALD2
PBXIP1	8.67e-80	0.30275	0.384	0.239	2.35e-75	CD4T	PBXIP1
GPSM3	3.35e-79	0.275838	0.608	0.442	9.07e-75	CD4T	GPSM3
BTG2	5.1e-78	0.443991	0.761	0.604	1.38e-73	CD4T	BTG2
FOSB	3.88e-77	0.598973	0.563	0.413	1.05e-72	CD4T	FOSB
CXCR4	1.01e-75	0.343091	0.857	0.737	2.73e-71	CD4T	CXCR4
NCF1	1.06e-74	0.273157	0.324	0.193	2.88e-70	CD4T	NCF1
ABRACL	8.36e-74	0.259246	0.494	0.34	2.27e-69	CD4T	ABRACL
CRYBG1	1.54e-73	0.321755	0.294	0.171	4.18e-69	CD4T	CRYBG1
G3BP2	1e-72	0.337879	0.489	0.343	2.71e-68	CD4T	G3BP2
MCL1	4.53e-72	0.36579	0.592	0.44	1.23e-67	CD4T	MCL1
TC2N	3.14e-70	0.256376	0.462	0.307	8.52e-66	CD4T	TC2N
RNF149	6.5e-70	0.302683	0.398	0.258	1.76e-65	CD4T	RNF149
TSC22D3	1.14e-67	0.334333	0.74	0.581	3.09e-63	CD4T	TSC22D3
USP36	6.41e-67	0.335225	0.279	0.164	1.74e-62	CD4T	USP36
CD2	1.21e-66	0.257816	0.698	0.538	3.28e-62	CD4T	CD2
GSPT1	2.57e-66	0.292173	0.394	0.26	6.95e-62	CD4T	GSPT1
FKBP11	6.41e-66	0.250929	0.319	0.194	1.74e-61	CD4T	FKBP11
INPP4B	1.65e-65	0.270233	0.255	0.146	4.46e-61	CD4T	INPP4B
PPP1R15A	3.32e-65	0.347904	0.582	0.433	9.01e-61	CD4T	PPP1R15A
RHOH	3.68e-65	0.292888	0.525	0.374	9.98e-61	CD4T	RHOH
CYLD	4.08e-65	0.275401	0.374	0.243	1.11e-60	CD4T	CYLD
NOSIP	7.84e-65	0.299397	0.327	0.207	2.13e-60	CD4T	NOSIP
AHNAK	1.76e-64	0.277371	0.611	0.453	4.76e-60	CD4T	AHNAK
ITK	3.2e-62	0.298614	0.397	0.266	8.67e-58	CD4T	ITK
LMNA	3.26e-62	0.478099	0.284	0.177	8.83e-58	CD4T	LMNA
ARID5A	7.5e-62	0.274572	0.344	0.221	2.03e-57	CD4T	ARID5A
PLK3	7.98e-61	0.252022	0.257	0.15	2.16e-56	CD4T	PLK3
ZC3HAV1	4.42e-60	0.290176	0.441	0.307	1.2e-55	CD4T	ZC3HAV1
STK17B	1.49e-58	0.260102	0.694	0.55	4.03e-54	CD4T	STK17B
XBP1	2.4e-58	0.258617	0.456	0.321	6.49e-54	CD4T	XBP1
PER1	1.44e-56	0.269574	0.277	0.17	3.89e-52	CD4T	PER1
UPP1	1.86e-54	0.266554	0.292	0.184	5.04e-50	CD4T	UPP1
BCL3	2.14e-54	0.256714	0.324	0.211	5.8e-50	CD4T	BCL3
CMTM6	3.88e-53	0.281835	0.337	0.225	1.05e-48	CD4T	CMTM6
TNF	3.48e-51	0.473174	0.339	0.23	9.43e-47	CD4T	TNF
TTC39C	5.84e-51	0.253756	0.366	0.25	1.58e-46	CD4T	TTC39C
ANKRD12	1.73e-50	0.251184	0.58	0.443	4.68e-46	CD4T	ANKRD12
IVNS1ABP	6.14e-47	0.262825	0.313	0.211	1.66e-42	CD4T	IVNS1ABP
NR4A1	8.99e-47	0.339619	0.574	0.456	2.44e-42	CD4T	NR4A1
DDX21	5.63e-46	0.25322	0.363	0.253	1.53e-41	CD4T	DDX21
ADGRE5	1.25e-45	0.25845	0.457	0.334	3.38e-41	CD4T	ADGRE5
HOOK2	2.35e-45	0.260918	0.253	0.162	6.37e-41	CD4T	HOOK2
MAF	3.84e-42	0.273404	0.285	0.192	1.04e-37	CD4T	MAF
MYADM	1e-40	0.261427	0.365	0.261	2.72e-36	CD4T	MYADM
CITED2	6.07e-35	0.299363	0.486	0.38	1.65e-30	CD4T	CITED2
EIF4A3	1.31e-30	0.255152	0.389	0.296	3.56e-26	CD4T	EIF4A3
CCL4L2	0	2.48335	0.48	0.131	0	CD8T_GZMK	CCL4L2
GZMK	0	2.12657	0.849	0.26	0	CD8T_GZMK	GZMK
CD8A	0	2.07128	0.671	0.131	0	CD8T_GZMK	CD8A
CCL4	0	1.95513	0.678	0.255	0	CD8T_GZMK	CCL4
CCL5	0	1.6685	0.971	0.59	0	CD8T_GZMK	CCL5
CD8B	0	1.57879	0.472	0.083	0	CD8T_GZMK	CD8B
GZMH	0	1.43456	0.528	0.156	0	CD8T_GZMK	GZMH
HLA-DRB1	0	1.38485	0.707	0.325	0	CD8T_GZMK	HLA-DRB1
NKG7	0	1.31646	0.827	0.304	0	CD8T_GZMK	NKG7
CST7	0	1.30983	0.877	0.474	0	CD8T_GZMK	CST7
GZMA	0	1.30288	0.836	0.436	0	CD8T_GZMK	GZMA
CRTAM	0	1.27751	0.274	0.046	0	CD8T_GZMK	CRTAM
HLA-DPB1	0	1.21349	0.689	0.325	0	CD8T_GZMK	HLA-DPB1
CD74	0	1.13505	0.962	0.832	0	CD8T_GZMK	CD74
HLA-DPA1	0	1.09528	0.671	0.324	0	CD8T_GZMK	HLA-DPA1
TNFSF9	4.13e-297	1.31545	0.338	0.086	1.12e-292	CD8T_GZMK	TNFSF9
HLA-DQA1	6.9e-291	1.05657	0.407	0.123	1.87e-286	CD8T_GZMK	HLA-DQA1
KLRK1	9.95e-240	0.955125	0.426	0.149	2.7e-235	CD8T_GZMK	KLRK1
HLA-DRA	9.83e-204	0.941082	0.555	0.28	2.66e-199	CD8T_GZMK	HLA-DRA
APOBEC3G	5.12e-189	0.998062	0.528	0.282	1.39e-184	CD8T_GZMK	APOBEC3G
PTPRCAP	1.07e-181	0.690091	0.89	0.76	2.89e-177	CD8T_GZMK	PTPRCAP
HCST	3.54e-176	0.695421	0.834	0.652	9.6e-172	CD8T_GZMK	HCST
HLA-A	4.17e-175	0.388848	0.997	0.968	1.13e-170	CD8T_GZMK	HLA-A
CTSW	1.34e-171	0.689752	0.62	0.341	3.62e-167	CD8T_GZMK	CTSW
GZMM	3.66e-168	0.881664	0.565	0.329	9.93e-164	CD8T_GZMK	GZMM
COTL1	2.52e-147	0.73953	0.717	0.532	6.83e-143	CD8T_GZMK	COTL1
FABP5	3.07e-147	0.833276	0.31	0.12	8.31e-143	CD8T_GZMK	FABP5
ITM2C	3.93e-145	0.964436	0.421	0.215	1.06e-140	CD8T_GZMK	ITM2C
RPS27	8.83e-138	0.323667	0.995	0.978	2.39e-133	CD8T_GZMK	RPS27
HLA-DMA	5.85e-137	0.784991	0.303	0.122	1.59e-132	CD8T_GZMK	HLA-DMA
CD27	4.44e-136	0.805659	0.475	0.26	1.2e-131	CD8T_GZMK	CD27
KLRG1	2.46e-134	0.871486	0.379	0.182	6.67e-130	CD8T_GZMK	KLRG1
B2M	3.38e-130	0.258749	1	0.993	9.17e-126	CD8T_GZMK	B2M
CD3D	1.65e-128	0.587755	0.802	0.617	4.47e-124	CD8T_GZMK	CD3D
SH2D1A	3.34e-124	0.80471	0.387	0.197	9.07e-120	CD8T_GZMK	SH2D1A
LAG3	6.39e-115	0.797106	0.261	0.106	1.73e-110	CD8T_GZMK	LAG3
DUSP2	1.13e-114	0.709797	0.836	0.743	3.07e-110	CD8T_GZMK	DUSP2
CMC1	3.12e-113	0.868849	0.348	0.174	8.46e-109	CD8T_GZMK	CMC1
DUSP4	7.13e-113	0.896267	0.378	0.192	1.93e-108	CD8T_GZMK	DUSP4
HLA-C	4.93e-110	0.338669	0.986	0.953	1.34e-105	CD8T_GZMK	HLA-C
IFNG	5.81e-110	1.06557	0.338	0.158	1.57e-105	CD8T_GZMK	IFNG
TUBA4A	1.22e-103	0.839176	0.587	0.418	3.3e-99	CD8T_GZMK	TUBA4A
CD81	6.51e-101	0.514	0.735	0.589	1.76e-96	CD8T_GZMK	CD81
HLA-DRB5	4.62e-99	0.777621	0.301	0.143	1.25e-94	CD8T_GZMK	HLA-DRB5
PLAAT4	3.66e-98	0.578129	0.7	0.561	9.91e-94	CD8T_GZMK	PLAAT4
RPS15A	2.44e-88	0.267722	0.995	0.971	6.62e-84	CD8T_GZMK	RPS15A
PSMB9	9.23e-88	0.558932	0.648	0.499	2.5e-83	CD8T_GZMK	PSMB9
LIME1	1.07e-87	0.607602	0.565	0.403	2.91e-83	CD8T_GZMK	LIME1
ITGB2	2.29e-86	0.520352	0.704	0.569	6.21e-82	CD8T_GZMK	ITGB2
LYST	3.34e-83	0.578607	0.311	0.16	9.06e-79	CD8T_GZMK	LYST
PTPRC	1.2e-79	0.369354	0.886	0.804	3.26e-75	CD8T_GZMK	PTPRC
CYTOR	8.09e-78	0.571087	0.451	0.289	2.19e-73	CD8T_GZMK	CYTOR
ITM2A	5.03e-76	0.64359	0.565	0.421	1.36e-71	CD8T_GZMK	ITM2A
CD3E	1.03e-70	0.369913	0.888	0.773	2.79e-66	CD8T_GZMK	CD3E
OASL	3.6e-70	0.526825	0.283	0.147	9.77e-66	CD8T_GZMK	OASL
IKZF3	1.94e-67	0.546683	0.303	0.168	5.26e-63	CD8T_GZMK	IKZF3
HLA-E	1.77e-65	0.294599	0.953	0.89	4.8e-61	CD8T_GZMK	HLA-E
CORO1A	2.27e-64	0.400147	0.842	0.751	6.16e-60	CD8T_GZMK	CORO1A
HLA-B	4.18e-63	0.333799	0.989	0.956	1.13e-58	CD8T_GZMK	HLA-B
CYBA	1.35e-62	0.353362	0.856	0.774	3.65e-58	CD8T_GZMK	CYBA
RPS29	5.56e-61	0.300973	0.962	0.911	1.51e-56	CD8T_GZMK	RPS29
C12orf75	1.01e-58	0.520586	0.34	0.211	2.74e-54	CD8T_GZMK	C12orf75
APOBEC3C	2.55e-57	0.536641	0.261	0.146	6.9e-53	CD8T_GZMK	APOBEC3C
SAMD3	3.15e-52	0.50493	0.28	0.164	8.53e-48	CD8T_GZMK	SAMD3
FYB1	4.7e-48	0.367974	0.7	0.584	1.27e-43	CD8T_GZMK	FYB1
MATK	2.74e-45	0.391648	0.313	0.196	7.44e-41	CD8T_GZMK	MATK
CD99	2.87e-45	0.334762	0.791	0.708	7.77e-41	CD8T_GZMK	CD99
RGS1	3.15e-45	0.620345	0.601	0.494	8.53e-41	CD8T_GZMK	RGS1
PYHIN1	2.27e-43	0.408036	0.256	0.151	6.15e-39	CD8T_GZMK	PYHIN1
FYN	5.02e-43	0.414018	0.573	0.478	1.36e-38	CD8T_GZMK	FYN
LSP1	1.33e-42	0.345899	0.729	0.659	3.61e-38	CD8T_GZMK	LSP1
SYNE1	3.36e-41	0.41701	0.309	0.202	9.09e-37	CD8T_GZMK	SYNE1
CXCR3	1.5e-39	0.413574	0.377	0.263	4.07e-35	CD8T_GZMK	CXCR3
CD3G	1.58e-39	0.404464	0.572	0.473	4.29e-35	CD8T_GZMK	CD3G
OAZ1	2.47e-39	0.281361	0.862	0.793	6.69e-35	CD8T_GZMK	OAZ1
BTN3A2	2.5e-37	0.401358	0.345	0.243	6.77e-33	CD8T_GZMK	BTN3A2
SRSF7	1.68e-36	0.362505	0.712	0.638	4.57e-32	CD8T_GZMK	SRSF7
NFATC2	7.2e-35	0.418968	0.337	0.242	1.95e-30	CD8T_GZMK	NFATC2
RNF213	1.74e-34	0.351382	0.517	0.426	4.73e-30	CD8T_GZMK	RNF213
ZYX	9.52e-34	0.425544	0.475	0.392	2.58e-29	CD8T_GZMK	ZYX
GIMAP4	1.47e-33	0.403495	0.353	0.254	3.98e-29	CD8T_GZMK	GIMAP4
SEPTIN1	2.53e-33	0.401566	0.509	0.424	6.86e-29	CD8T_GZMK	SEPTIN1
LIMD2	4.37e-33	0.294233	0.641	0.55	1.18e-28	CD8T_GZMK	LIMD2
APMAP	5.19e-31	0.345175	0.316	0.224	1.41e-26	CD8T_GZMK	APMAP
HLA-F	1.25e-30	0.341752	0.577	0.504	3.39e-26	CD8T_GZMK	HLA-F
CNN2	2.06e-30	0.336233	0.584	0.499	5.59e-26	CD8T_GZMK	CNN2
IDH2	7.11e-30	0.403479	0.337	0.254	1.93e-25	CD8T_GZMK	IDH2
PRKCH	1.94e-29	0.381428	0.369	0.282	5.26e-25	CD8T_GZMK	PRKCH
PPP2R5C	3.84e-29	0.366077	0.421	0.336	1.04e-24	CD8T_GZMK	PPP2R5C
ZBTB38	2.61e-28	0.379558	0.269	0.186	7.06e-24	CD8T_GZMK	ZBTB38
PSMA7	3.3e-28	0.306018	0.593	0.536	8.96e-24	CD8T_GZMK	PSMA7
PSME1	4.11e-28	0.26674	0.743	0.679	1.11e-23	CD8T_GZMK	PSME1
PSTPIP1	7.7e-28	0.381912	0.3	0.218	2.09e-23	CD8T_GZMK	PSTPIP1
EVL	8.22e-28	0.285481	0.644	0.575	2.23e-23	CD8T_GZMK	EVL
SON	1.86e-27	0.253531	0.708	0.654	5.03e-23	CD8T_GZMK	SON
PTPN6	9.58e-27	0.35762	0.299	0.215	2.6e-22	CD8T_GZMK	PTPN6
WNK1	6.28e-26	0.395636	0.321	0.243	1.7e-21	CD8T_GZMK	WNK1
PSMB8	9.72e-26	0.327486	0.493	0.422	2.63e-21	CD8T_GZMK	PSMB8
PSMB10	1.73e-25	0.33939	0.428	0.353	4.7e-21	CD8T_GZMK	PSMB10
ITGAL	4.34e-25	0.374012	0.261	0.185	1.18e-20	CD8T_GZMK	ITGAL
GUK1	4.6e-25	0.250997	0.636	0.58	1.25e-20	CD8T_GZMK	GUK1
LBH	9.97e-25	0.324593	0.476	0.398	2.7e-20	CD8T_GZMK	LBH
RESF1	1.61e-24	0.317995	0.449	0.373	4.36e-20	CD8T_GZMK	RESF1
ARPC5L	6.71e-24	0.371458	0.395	0.322	1.82e-19	CD8T_GZMK	ARPC5L
GIMAP7	1.61e-23	0.360599	0.403	0.32	4.37e-19	CD8T_GZMK	GIMAP7
LITAF	1.89e-23	0.297126	0.429	0.35	5.14e-19	CD8T_GZMK	LITAF
LCK	1.1e-22	0.276763	0.592	0.531	2.97e-18	CD8T_GZMK	LCK
SLC9A3R1	4.06e-22	0.304721	0.449	0.382	1.1e-17	CD8T_GZMK	SLC9A3R1
ZBTB7A	5.1e-22	0.352944	0.261	0.191	1.38e-17	CD8T_GZMK	ZBTB7A
VAMP2	9.69e-22	0.285671	0.544	0.489	2.63e-17	CD8T_GZMK	VAMP2
UBE2S	4.38e-21	0.287514	0.546	0.487	1.19e-16	CD8T_GZMK	UBE2S
CBLB	9.9e-21	0.329657	0.282	0.211	2.68e-16	CD8T_GZMK	CBLB
SIT1	3.24e-20	0.354363	0.318	0.252	8.77e-16	CD8T_GZMK	SIT1
TRBC2	4.68e-20	0.404633	0.501	0.445	1.27e-15	CD8T_GZMK	TRBC2
PARK7	6.93e-20	0.30255	0.497	0.447	1.88e-15	CD8T_GZMK	PARK7
DGKZ	7.68e-20	0.372351	0.285	0.219	2.08e-15	CD8T_GZMK	DGKZ
RASAL3	1.84e-19	0.318462	0.34	0.275	4.99e-15	CD8T_GZMK	RASAL3
TC2N1	6.32e-19	0.309491	0.42	0.355	1.71e-14	CD8T_GZMK	TC2N
CLDND1	6.65e-19	0.443384	0.322	0.261	1.8e-14	CD8T_GZMK	CLDND1
AKNA	1.32e-18	0.316294	0.327	0.26	3.59e-14	CD8T_GZMK	AKNA
SEPTIN7	1.65e-18	0.263218	0.561	0.518	4.47e-14	CD8T_GZMK	SEPTIN7
BRD2	1.84e-18	0.277995	0.604	0.56	4.99e-14	CD8T_GZMK	BRD2
SLA	4.41e-17	0.3909	0.341	0.282	1.2e-12	CD8T_GZMK	SLA
TRAC	3.83e-16	0.317087	0.288	0.231	1.04e-11	CD8T_GZMK	TRAC
RGCC	7.1e-16	0.353711	0.531	0.474	1.93e-11	CD8T_GZMK	RGCC
SHISA5	1.61e-15	0.288043	0.368	0.315	4.35e-11	CD8T_GZMK	SHISA5
GBP5	3.9e-15	0.266743	0.339	0.277	1.06e-10	CD8T_GZMK	GBP5
PTPN7	6.76e-15	0.292442	0.356	0.301	1.83e-10	CD8T_GZMK	PTPN7
TBC1D10C	7.93e-15	0.282986	0.394	0.343	2.15e-10	CD8T_GZMK	TBC1D10C
ARL6IP1	8.02e-15	0.261366	0.491	0.449	2.18e-10	CD8T_GZMK	ARL6IP1
RNF19A	1.38e-14	0.29014	0.355	0.299	3.74e-10	CD8T_GZMK	RNF19A
TAP2	2.17e-14	0.304523	0.258	0.207	5.89e-10	CD8T_GZMK	TAP2
MXD4	1.23e-13	0.268904	0.289	0.239	3.35e-09	CD8T_GZMK	MXD4
RUNX3	1.35e-13	0.253023	0.347	0.293	3.66e-09	CD8T_GZMK	RUNX3
ATRX	1.92e-12	0.269097	0.319	0.272	5.21e-08	CD8T_GZMK	ATRX
WIPF1	2.09e-12	0.251353	0.458	0.422	5.66e-08	CD8T_GZMK	WIPF1
JMJD6	4.31e-12	0.315302	0.256	0.21	1.17e-07	CD8T_GZMK	JMJD6
TAP1	4.34e-12	0.266133	0.379	0.337	1.18e-07	CD8T_GZMK	TAP1
TRAF3IP3	4.77e-12	0.256026	0.376	0.329	1.29e-07	CD8T_GZMK	TRAF3IP3
TERF2IP	9.86e-12	0.253374	0.444	0.415	2.67e-07	CD8T_GZMK	TERF2IP
AIP	3.24e-11	0.257563	0.315	0.275	8.79e-07	CD8T_GZMK	AIP
NDUFB10	6.07e-11	0.255674	0.361	0.328	1.64e-06	CD8T_GZMK	NDUFB10
H2AFX	4.67e-10	0.25473	0.277	0.235	1.27e-05	CD8T_GZMK	H2AFX
TAGAP	6.22e-10	0.31706	0.435	0.399	1.69e-05	CD8T_GZMK	TAGAP
RAB1B	7.51e-10	0.255073	0.275	0.238	2.03e-05	CD8T_GZMK	RAB1B
CMC2	1.99e-09	0.265829	0.272	0.236	5.4e-05	CD8T_GZMK	CMC2
RBPJ	4.12e-09	0.250679	0.257	0.218	0.000111558	CD8T_GZMK	RBPJ
SERTAD1	6.67e-09	0.289815	0.377	0.346	0.000180884	CD8T_GZMK	SERTAD1
PPP1R14B	2.32e-07	0.381396	0.271	0.246	0.0062965	CD8T_GZMK	PPP1R14B
KRT19	5.81e-99	1.306	0.617	0.534	1.57e-94	FN1lowT	KRT19
FN1	2.75e-90	1.36881	0.615	0.555	7.46e-86	FN1lowT	FN1
LGALS3	8.75e-49	1.13197	0.596	0.628	2.37e-44	FN1lowT	LGALS3
SPP1	8.11e-47	1.23917	0.521	0.501	2.2e-42	FN1lowT	SPP1
TUBB	2.35e-36	0.27926	0.211	0.45	6.38e-32	FN1lowT	TUBB
UQCRQ	6.75e-35	0.30121	0.188	0.408	1.83e-30	FN1lowT	UQCRQ
GAPDH	6.94e-35	0.469616	0.879	0.972	1.88e-30	FN1lowT	GAPDH
PRDX5	1.05e-34	0.272709	0.175	0.383	2.85e-30	FN1lowT	PRDX5
COX5B	1.03e-33	0.292979	0.284	0.566	2.8e-29	FN1lowT	COX5B
NDUFB2	3.52e-32	0.364438	0.247	0.499	9.55e-28	FN1lowT	NDUFB2
SRRM2	6.47e-30	0.255255	0.279	0.546	1.75e-25	FN1lowT	SRRM2
MRPS21	6.2e-29	0.250875	0.162	0.341	1.68e-24	FN1lowT	MRPS21
GABARAP	2.07e-26	0.25952	0.332	0.632	5.6e-22	FN1lowT	GABARAP
MICOS10	2.5e-26	0.30884	0.24	0.462	6.78e-22	FN1lowT	MICOS10
POLR2L	3.04e-26	0.373174	0.272	0.523	8.25e-22	FN1lowT	POLR2L
CANX	2.08e-25	0.32011	0.155	0.319	5.64e-21	FN1lowT	CANX
MRPL20	2.54e-25	0.260153	0.135	0.286	6.88e-21	FN1lowT	MRPL20
GSTP1	3.39e-25	0.273945	0.26	0.488	9.2e-21	FN1lowT	GSTP1
YWHAH	8.78e-24	0.266896	0.118	0.252	2.38e-19	FN1lowT	YWHAH
TMED2	3.11e-23	0.258321	0.125	0.264	8.42e-19	FN1lowT	TMED2
MACF1	4.44e-23	0.35468	0.158	0.315	1.2e-18	FN1lowT	MACF1
PSAP	3.43e-22	0.41308	0.234	0.443	9.3e-18	FN1lowT	PSAP
SOD2	4.22e-22	0.292379	0.131	0.266	1.15e-17	FN1lowT	SOD2
SNX3	4.07e-21	0.313694	0.205	0.384	1.1e-16	FN1lowT	SNX3
KRT8	2.02e-20	1.07446	0.326	0.276	5.48e-16	FN1lowT	KRT8
CLU	2.08e-20	1.12828	0.37	0.338	5.64e-16	FN1lowT	CLU
CD63	2.57e-20	0.386388	0.28	0.502	6.96e-16	FN1lowT	CD63
TGOLN2	1.31e-19	0.295714	0.138	0.271	3.56e-15	FN1lowT	TGOLN2
BRI3	2.8e-19	0.325674	0.136	0.267	7.59e-15	FN1lowT	BRI3
CST3	4.02e-19	1.11973	0.39	0.378	1.09e-14	FN1lowT	CST3
NDUFA7	4.56e-19	0.343399	0.128	0.252	1.24e-14	FN1lowT	NDUFA7
PHPT1	2.15e-18	0.374164	0.142	0.272	5.82e-14	FN1lowT	PHPT1
SSR3	8.5e-18	0.32953	0.142	0.269	2.3e-13	FN1lowT	SSR3
RHEB	2.2e-17	0.390353	0.138	0.261	5.97e-13	FN1lowT	RHEB
SEPTIN2	3.51e-17	0.318375	0.135	0.257	9.5e-13	FN1lowT	SEPTIN2
RESF11	1.39e-16	0.365053	0.228	0.402	3.76e-12	FN1lowT	RESF1
GADD45GIP1	9.25e-16	0.320146	0.152	0.275	2.51e-11	FN1lowT	GADD45GIP1
DDX17	9.92e-16	0.386758	0.226	0.395	2.69e-11	FN1lowT	DDX17
EGR1	1.58e-15	0.326561	0.142	0.257	4.28e-11	FN1lowT	EGR1
CSTB	1.7e-15	0.461264	0.223	0.387	4.6e-11	FN1lowT	CSTB
UQCR10	1.77e-15	0.486198	0.277	0.485	4.79e-11	FN1lowT	UQCR10
RPS27L	1.13e-14	0.448884	0.24	0.411	3.08e-10	FN1lowT	RPS27L
ANXA5	1.15e-13	0.522941	0.223	0.384	3.12e-09	FN1lowT	ANXA5
CD24	2.13e-13	1.08396	0.277	0.243	5.77e-09	FN1lowT	CD24
FTL	5.2e-13	0.354091	0.841	0.968	1.41e-08	FN1lowT	FTL
CD164	5.44e-13	0.459454	0.242	0.41	1.47e-08	FN1lowT	CD164
TIMP1	6.32e-13	0.463968	0.211	0.355	1.71e-08	FN1lowT	TIMP1
ECRG4	2.44e-11	1.13204	0.313	0.3	6.62e-07	FN1lowT	ECRG4
ESYT2	6.95e-11	0.423853	0.153	0.257	1.88e-06	FN1lowT	ESYT2
CCN2	6.89e-10	1.04116	0.271	0.25	1.87e-05	FN1lowT	CCN2
S100A1	2.6e-09	1.03315	0.251	0.226	7.04e-05	FN1lowT	S100A1
CRYAB	6.19e-09	1.02198	0.251	0.229	0.000167807	FN1lowT	CRYAB
IL6ST	6.93e-09	0.518522	0.183	0.29	0.000187788	FN1lowT	IL6ST
SNORC	1.08e-08	1.05764	0.261	0.243	0.000292054	FN1lowT	SNORC
LGALS1	4.68e-08	0.317739	0.373	0.556	0.00126878	FN1lowT	LGALS1
IFITM3	8e-08	0.489351	0.162	0.252	0.00216905	FN1lowT	IFITM3
GNAS	4.89e-07	0.265653	0.503	0.796	0.013243	FN1lowT	GNAS
TXNIP	0.00010468	0.292968	0.441	0.645	1	FN1lowT	TXNIP
MT2A	0.000939648	0.605788	0.448	0.546	1	FN1lowT	MT2A
KRT191	0	2.11873	0.926	0.516	0	FN1highT	KRT19
RHOBTB3	0	1.35241	0.425	0.076	0	FN1highT	RHOBTB3
TBXT	0	1.33407	0.443	0.072	0	FN1highT	TBXT
PDLIM1	6.66e-303	1.33081	0.481	0.101	1.81e-298	FN1highT	PDLIM1
CAV1	2.15e-282	1.56212	0.551	0.145	5.84e-278	FN1highT	CAV1
KRT18	5.18e-276	1.62485	0.628	0.192	1.41e-271	FN1highT	KRT18
KRT81	2.88e-266	1.89742	0.697	0.252	7.8e-262	FN1highT	KRT8
LGALS31	3.56e-264	1.79233	0.912	0.605	9.66e-260	FN1highT	LGALS3
CRYAB1	1.24e-263	1.67871	0.636	0.204	3.37e-259	FN1highT	CRYAB
NUPR1	4.75e-262	1.08483	0.323	0.05	1.29e-257	FN1highT	NUPR1
RARRES2	1.13e-256	1.46971	0.54	0.148	3.07e-252	FN1highT	RARRES2
MGST1	4.55e-249	1.26387	0.426	0.093	1.23e-244	FN1highT	MGST1
NDUFA4L2	2.19e-247	1.75996	0.403	0.086	5.93e-243	FN1highT	NDUFA4L2
PDE1A	4.08e-244	0.996389	0.335	0.057	1.11e-239	FN1highT	PDE1A
S100A12	4.75e-241	1.56907	0.609	0.203	1.29e-236	FN1highT	S100A1
CD241	1.29e-240	1.54073	0.633	0.22	3.5e-236	FN1highT	CD24
ADIRF	5.31e-232	1.29313	0.474	0.123	1.44e-227	FN1highT	ADIRF
COX7A1	1.27e-230	1.1177	0.374	0.076	3.45e-226	FN1highT	COX7A1
AKR1B10	1.25e-223	1.23265	0.343	0.066	3.39e-219	FN1highT	AKR1B10
CAV2	1.61e-220	0.917212	0.307	0.053	4.38e-216	FN1highT	CAV2
S100A13	4.53e-217	1.30022	0.451	0.116	1.23e-212	FN1highT	S100A13
EFEMP1	1.35e-215	1.40762	0.433	0.108	3.66e-211	FN1highT	EFEMP1
IGFBP2	6.51e-215	1.5867	0.525	0.162	1.77e-210	FN1highT	IGFBP2
CLU1	6.76e-215	1.73657	0.709	0.316	1.83e-210	FN1highT	CLU
EMP2	7.24e-215	0.851715	0.287	0.047	1.96e-210	FN1highT	EMP2
ECRG41	3.73e-214	1.48425	0.678	0.276	1.01e-209	FN1highT	ECRG4
RAPGEF5	5.09e-214	0.940049	0.298	0.051	1.38e-209	FN1highT	RAPGEF5
TPM1	2.86e-202	1.16174	0.446	0.118	7.76e-198	FN1highT	TPM1
BEX3	3.99e-197	1.02906	0.415	0.105	1.08e-192	FN1highT	BEX3
RAB3B	6.21e-197	0.937527	0.337	0.07	1.68e-192	FN1highT	RAB3B
CA3	4.7e-192	1.68154	0.449	0.13	1.27e-187	FN1highT	CA3
FMOD	6.08e-184	1.04339	0.311	0.064	1.65e-179	FN1highT	FMOD
CNN3	9.48e-184	0.639513	0.263	0.045	2.57e-179	FN1highT	CNN3
ACAN	4.64e-183	1.71699	0.383	0.099	1.26e-178	FN1highT	ACAN
MT1E	1.45e-176	1.29624	0.522	0.181	3.94e-172	FN1highT	MT1E
YBX3	2.42e-172	1.05397	0.428	0.124	6.57e-168	FN1highT	YBX3
COL2A1	2.27e-170	0.987587	0.274	0.054	6.16e-166	FN1highT	COL2A1
RNF130	2.71e-168	1.13284	0.456	0.145	7.34e-164	FN1highT	RNF130
TRIL	4.42e-167	1.10802	0.259	0.049	1.2e-162	FN1highT	TRIL
CST31	1.13e-164	1.37207	0.716	0.356	3.06e-160	FN1highT	CST3
SNORC1	4.16e-159	1.37063	0.555	0.224	1.13e-154	FN1highT	SNORC
C1QTNF3	2.01e-154	1.09283	0.393	0.113	5.46e-150	FN1highT	C1QTNF3
AEBP1	3.69e-154	1.00089	0.265	0.055	1e-149	FN1highT	AEBP1
APP	1.39e-147	1.23345	0.524	0.205	3.78e-143	FN1highT	APP
CCND1	2.68e-141	0.702316	0.259	0.056	7.26e-137	FN1highT	CCND1
CD109	1.14e-140	1.14984	0.334	0.091	3.1e-136	FN1highT	CD109
PRELP	6.22e-138	0.862245	0.28	0.066	1.69e-133	FN1highT	PRELP
FN11	1.5e-135	2.18229	0.803	0.545	4.07e-131	FN1highT	FN1
KRT13	2.54e-135	1.48177	0.36	0.11	6.89e-131	FN1highT	KRT13
TF	2.91e-132	1.15171	0.416	0.141	7.9e-128	FN1highT	TF
SELENOM	2.82e-129	0.967592	0.5	0.2	7.65e-125	FN1highT	SELENOM
S100A10	4.73e-128	0.844509	0.927	0.772	1.28e-123	FN1highT	S100A10
NAGK	9.49e-128	0.972149	0.422	0.15	2.57e-123	FN1highT	NAGK
NME2	2.07e-127	1.08094	0.778	0.541	5.62e-123	FN1highT	NME2
MIA	1.11e-126	1.19689	0.337	0.101	3.02e-122	FN1highT	MIA
DST	2.75e-126	1.05989	0.25	0.059	7.46e-122	FN1highT	DST
GAPDH1	1.66e-125	0.892236	0.989	0.961	4.51e-121	FN1highT	GAPDH
S100B	2.84e-125	1.37491	0.351	0.112	7.69e-121	FN1highT	S100B
MT2A1	6.36e-123	1.11772	0.794	0.519	1.73e-118	FN1highT	MT2A
MRGPRX3	6.34e-120	0.796399	0.29	0.078	1.72e-115	FN1highT	MRGPRX3
ATP6V1B2	1.79e-114	0.768162	0.345	0.109	4.84e-110	FN1highT	ATP6V1B2
ASPH	1.03e-109	0.687919	0.279	0.077	2.8e-105	FN1highT	ASPH
MFGE8	5.51e-105	0.764405	0.273	0.077	1.49e-100	FN1highT	MFGE8
ARPC1A	3.78e-103	0.776987	0.337	0.114	1.03e-98	FN1highT	ARPC1A
RNASE1	4.53e-100	0.852725	0.266	0.076	1.23e-95	FN1highT	RNASE1
BNIP3	5.24e-100	0.965841	0.352	0.125	1.42e-95	FN1highT	BNIP3
IFT57	5.59e-100	0.787372	0.346	0.12	1.52e-95	FN1highT	IFT57
CCN1	3.51e-97	0.734866	0.251	0.07	9.51e-93	FN1highT	CCN1
SPP11	4.73e-95	2.03082	0.707	0.489	1.28e-90	FN1highT	SPP1
FTL1	1.18e-88	0.620063	0.98	0.954	3.19e-84	FN1highT	FTL
HDLBP	5.08e-86	0.705665	0.409	0.17	1.38e-81	FN1highT	HDLBP
TCEAL4	1.7e-85	0.499839	0.25	0.074	4.61e-81	FN1highT	TCEAL4
WWP2	1.86e-85	0.732098	0.288	0.096	5.05e-81	FN1highT	WWP2
SPG21	7.86e-85	0.714525	0.408	0.173	2.13e-80	FN1highT	SPG21
CCN21	8.14e-85	1.07119	0.49	0.236	2.21e-80	FN1highT	CCN2
IFITM31	9.89e-85	0.795703	0.487	0.226	2.68e-80	FN1highT	IFITM3
RHEB1	1.43e-83	0.781061	0.48	0.233	3.87e-79	FN1highT	RHEB
SPATS2L	1.43e-80	0.658597	0.345	0.132	3.88e-76	FN1highT	SPATS2L
CDK2AP1	1.12e-76	0.578763	0.264	0.088	3.04e-72	FN1highT	CDK2AP1
CD631	1.19e-76	0.74271	0.697	0.465	3.22e-72	FN1highT	CD63
RPS27L1	1.81e-70	0.768338	0.608	0.38	4.91e-66	FN1highT	RPS27L
BRI31	3.88e-68	0.688661	0.464	0.239	1.05e-63	FN1highT	BRI3
APOD	9.38e-67	0.845468	0.373	0.169	2.54e-62	FN1highT	APOD
MIF	1.94e-66	0.680769	0.901	0.814	5.27e-62	FN1highT	MIF
CALU	6.4e-66	0.534451	0.261	0.094	1.74e-61	FN1highT	CALU
ALDOA	2.38e-65	0.720052	0.805	0.658	6.46e-61	FN1highT	ALDOA
RPL37A	3.41e-65	0.584128	0.968	0.939	9.23e-61	FN1highT	RPL37A
VIM1	2.95e-64	0.548903	0.975	0.928	7.99e-60	FN1highT	VIM
TOMM7	7.16e-64	0.712088	0.88	0.809	1.94e-59	FN1highT	TOMM7
LGALS11	3.69e-61	0.850688	0.736	0.524	1e-56	FN1highT	LGALS1
CRTAP	8.88e-61	0.568129	0.363	0.165	2.41e-56	FN1highT	CRTAP
NDUFC1	1.58e-59	0.578684	0.435	0.22	4.28e-55	FN1highT	NDUFC1
RPLP01	4.34e-57	0.434898	0.982	0.949	1.18e-52	FN1highT	RPLP0
SNX31	2.57e-56	0.618568	0.566	0.353	6.96e-52	FN1highT	SNX3
NBL1	7.45e-56	0.446939	0.275	0.11	2.02e-51	FN1highT	NBL1
TIMP11	1.04e-55	0.587384	0.554	0.327	2.82e-51	FN1highT	TIMP1
ANXA51	1.34e-55	0.572864	0.58	0.353	3.64e-51	FN1highT	ANXA5
CEBPD	1.7e-54	0.70236	0.371	0.177	4.62e-50	FN1highT	CEBPD
IL6ST1	4.77e-54	0.709353	0.476	0.266	1.29e-49	FN1highT	IL6ST
CTSL1	4.88e-54	0.624758	0.35	0.162	1.32e-49	FN1highT	CTSL
APOE	2.06e-51	0.763078	0.289	0.128	5.58e-47	FN1highT	APOE
HSBP1	3.64e-51	0.449545	0.291	0.126	9.86e-47	FN1highT	HSBP1
HDDC2	4.81e-49	0.454862	0.27	0.114	1.3e-44	FN1highT	HDDC2
ASAH1	9.18e-49	0.515532	0.359	0.176	2.49e-44	FN1highT	ASAH1
SPTBN1	2.83e-48	0.682575	0.364	0.184	7.66e-44	FN1highT	SPTBN1
CSTB1	2.95e-47	0.579768	0.558	0.358	7.99e-43	FN1highT	CSTB
NENF	3.84e-47	0.598999	0.377	0.199	1.04e-42	FN1highT	NENF
CBR1	1.41e-46	0.483458	0.25	0.104	3.82e-42	FN1highT	CBR1
MRPS33	1.45e-46	0.456093	0.27	0.118	3.93e-42	FN1highT	MRPS33
CD1641	3.01e-46	0.614022	0.582	0.38	8.17e-42	FN1highT	CD164
PERP	3.68e-46	0.48576	0.32	0.152	9.97e-42	FN1highT	PERP
S100A11	1.37e-45	0.521779	0.787	0.643	3.72e-41	FN1highT	S100A11
CREB3L2	2.05e-44	0.398491	0.251	0.106	5.57e-40	FN1highT	CREB3L2
PPDPF	5.61e-44	0.543357	0.823	0.723	1.52e-39	FN1highT	PPDPF
CD59	5.16e-43	0.449302	0.265	0.119	1.4e-38	FN1highT	CD59
ANXA2	1.96e-42	0.569016	0.587	0.394	5.32e-38	FN1highT	ANXA2
RASD1	2.09e-40	1.64641	0.255	0.128	5.66e-36	FN1highT	RASD1
RRBP1	2.46e-40	0.506542	0.287	0.138	6.66e-36	FN1highT	RRBP1
PPIA	2.58e-40	0.38054	0.922	0.874	6.98e-36	FN1highT	PPIA
POLR2I	3.98e-40	0.361513	0.33	0.164	1.08e-35	FN1highT	POLR2I
UQCR101	8.37e-40	0.629958	0.615	0.454	2.27e-35	FN1highT	UQCR10
GADD45GIP11	5.26e-39	0.593479	0.421	0.252	1.42e-34	FN1highT	GADD45GIP1
GSTP11	5.99e-39	0.477356	0.629	0.454	1.62e-34	FN1highT	GSTP1
LAPTM4A	7.28e-39	0.50255	0.421	0.242	1.97e-34	FN1highT	LAPTM4A
MORF4L2	1.5e-38	0.396305	0.263	0.121	4.06e-34	FN1highT	MORF4L2
YWHAE	1.85e-38	0.412754	0.388	0.21	5.02e-34	FN1highT	YWHAE
SEC61G	3.91e-38	0.560658	0.589	0.429	1.06e-33	FN1highT	SEC61G
MICOS101	2.9e-36	0.533283	0.593	0.43	7.87e-32	FN1highT	MICOS10
GAS5	5.11e-36	0.571971	0.676	0.529	1.39e-31	FN1highT	GAS5
MT1X	5.54e-35	0.874791	0.374	0.221	1.5e-30	FN1highT	MT1X
ST13	6.88e-35	0.483643	0.537	0.375	1.87e-30	FN1highT	ST13
RPA3	1.76e-34	0.458798	0.311	0.163	4.76e-30	FN1highT	RPA3
NORAD	1.85e-34	0.419791	0.333	0.178	5.03e-30	FN1highT	NORAD
MRPL51	7.52e-34	0.451648	0.395	0.231	2.04e-29	FN1highT	MRPL51
KDELR2	3.02e-33	0.417315	0.333	0.183	8.18e-29	FN1highT	KDELR2
ESYT21	3.46e-33	0.602596	0.394	0.236	9.37e-29	FN1highT	ESYT2
PRDX6	9.58e-33	0.458747	0.509	0.337	2.6e-28	FN1highT	PRDX6
MGST3	1.16e-32	0.448388	0.397	0.237	3.14e-28	FN1highT	MGST3
POLR2L1	2.01e-32	0.479939	0.64	0.488	5.44e-28	FN1highT	POLR2L
DSTN	4.01e-32	0.449588	0.374	0.218	1.09e-27	FN1highT	DSTN
CCDC90B	7.12e-32	0.312917	0.25	0.121	1.93e-27	FN1highT	CCDC90B
TXNDC17	1.35e-31	0.387248	0.287	0.15	3.67e-27	FN1highT	TXNDC17
HCFC1R1	1.8e-31	0.349132	0.258	0.128	4.88e-27	FN1highT	HCFC1R1
NUDT4	3.66e-31	0.426713	0.36	0.204	9.92e-27	FN1highT	NUDT4
MTCH1	6.56e-31	0.392965	0.413	0.244	1.78e-26	FN1highT	MTCH1
SSR31	7.63e-31	0.478236	0.396	0.247	2.07e-26	FN1highT	SSR3
VKORC1	1.53e-30	0.424942	0.32	0.177	4.16e-26	FN1highT	VKORC1
TUBB2A	9.47e-30	0.434988	0.311	0.171	2.57e-25	FN1highT	TUBB2A
MRPS24	1.1e-29	0.419171	0.329	0.186	2.98e-25	FN1highT	MRPS24
NDUFA71	1.45e-29	0.35145	0.387	0.23	3.92e-25	FN1highT	NDUFA7
CHCHD2	5.86e-29	0.382025	0.794	0.704	1.59e-24	FN1highT	CHCHD2
ZCRB1	1.13e-28	0.275828	0.272	0.14	3.05e-24	FN1highT	ZCRB1
PLD3	8.53e-28	0.33335	0.265	0.139	2.31e-23	FN1highT	PLD3
CAPG1	1.54e-27	0.307679	0.48	0.303	4.16e-23	FN1highT	CAPG
COX7C	1.94e-27	0.369372	0.853	0.79	5.27e-23	FN1highT	COX7C
UQCRQ1	2.17e-27	0.475401	0.518	0.377	5.88e-23	FN1highT	UQCRQ
OST4	2.64e-27	0.408959	0.783	0.698	7.16e-23	FN1highT	OST4
GABARAP1	3.95e-27	0.485765	0.7	0.596	1.07e-22	FN1highT	GABARAP
HIST1H1C	1.45e-26	0.401617	0.302	0.17	3.93e-22	FN1highT	HIST1H1C
PKM	8.91e-26	0.408053	0.619	0.476	2.42e-21	FN1highT	PKM
COX5B1	4.11e-25	0.383589	0.661	0.529	1.11e-20	FN1highT	COX5B
PTTG1IP	9.35e-25	0.341663	0.264	0.143	2.54e-20	FN1highT	PTTG1IP
PRDX51	1.7e-24	0.375839	0.501	0.353	4.6e-20	FN1highT	PRDX5
PABPC4	1.82e-24	0.331724	0.254	0.138	4.93e-20	FN1highT	PABPC4
ATP5MC2	1.86e-24	0.372436	0.831	0.783	5.05e-20	FN1highT	ATP5MC2
AP2S1	3.04e-24	0.409722	0.36	0.225	8.23e-20	FN1highT	AP2S1
YIPF3	3.48e-24	0.272644	0.251	0.134	9.44e-20	FN1highT	YIPF3
FIS1	3.92e-24	0.39479	0.449	0.307	1.06e-19	FN1highT	FIS1
EID1	5.26e-24	0.37037	0.586	0.45	1.43e-19	FN1highT	EID1
RNF181	6.58e-24	0.321707	0.371	0.231	1.78e-19	FN1highT	RNF181
P4HB	7.03e-24	0.437341	0.525	0.382	1.91e-19	FN1highT	P4HB
UGP2	8.07e-24	0.286927	0.36	0.216	2.19e-19	FN1highT	UGP2
PEBP1	1.21e-23	0.400406	0.575	0.443	3.28e-19	FN1highT	PEBP1
TMEM14C	1.55e-23	0.33628	0.327	0.194	4.21e-19	FN1highT	TMEM14C
MLEC	1.58e-23	0.341022	0.284	0.162	4.27e-19	FN1highT	MLEC
QKI	2.29e-23	0.31362	0.254	0.139	6.22e-19	FN1highT	QKI
KDELR1	6.93e-23	0.360669	0.397	0.258	1.88e-18	FN1highT	KDELR1
EGR11	1.07e-22	0.444864	0.37	0.237	2.89e-18	FN1highT	EGR1
LDHA	1.52e-22	0.337263	0.784	0.677	4.13e-18	FN1highT	LDHA
ERLEC1	2.01e-22	0.342932	0.293	0.169	5.45e-18	FN1highT	ERLEC1
POLE4	4.36e-22	0.315901	0.281	0.163	1.18e-17	FN1highT	POLE4
NGRN	5.11e-22	0.281658	0.283	0.16	1.38e-17	FN1highT	NGRN
HOPX	8.33e-22	0.298958	0.487	0.332	2.26e-17	FN1highT	HOPX
FABP51	2.95e-21	0.311322	0.251	0.141	7.99e-17	FN1highT	FABP5
NACA	5.2e-21	0.25223	0.94	0.914	1.41e-16	FN1highT	NACA
C1orf43	8.46e-21	0.331388	0.386	0.251	2.29e-16	FN1highT	C1orf43
MLF2	1.15e-20	0.261894	0.36	0.228	3.12e-16	FN1highT	MLF2
SELENOW	2.77e-20	0.466883	0.543	0.422	7.51e-16	FN1highT	SELENOW
NDUFA4	3.82e-20	0.340132	0.683	0.583	1.04e-15	FN1highT	NDUFA4
NDUFB7	5.29e-20	0.301344	0.433	0.295	1.43e-15	FN1highT	NDUFB7
EEF2	6.75e-20	0.25915	0.901	0.847	1.83e-15	FN1highT	EEF2
FKBP5	9.96e-20	0.420988	0.266	0.159	2.7e-15	FN1highT	FKBP5
NPC2	1.27e-19	0.326143	0.334	0.211	3.43e-15	FN1highT	NPC2
TPI1	1.51e-19	0.38076	0.696	0.592	4.09e-15	FN1highT	TPI1
COPS6	2.74e-19	0.257365	0.335	0.21	7.43e-15	FN1highT	COPS6
MRPL33	2.83e-19	0.295155	0.405	0.273	7.68e-15	FN1highT	MRPL33
UQCRFS1	3.77e-19	0.30988	0.389	0.257	1.02e-14	FN1highT	UQCRFS1
CNPY2	3.84e-19	0.293932	0.341	0.214	1.04e-14	FN1highT	CNPY2
LYST1	4.88e-19	0.561788	0.285	0.176	1.32e-14	FN1highT	LYST
GNAS1	6.5e-19	0.257496	0.821	0.763	1.76e-14	FN1highT	GNAS
TUBB1	2.85e-18	0.319472	0.547	0.418	7.72e-14	FN1highT	TUBB
ATP5PD	3.48e-18	0.330849	0.494	0.37	9.42e-14	FN1highT	ATP5PD
RPL31	5.89e-18	0.264396	0.885	0.847	1.6e-13	FN1highT	RPL31
TAX1BP1	7.19e-18	0.290558	0.511	0.371	1.95e-13	FN1highT	TAX1BP1
SMIM26	9.11e-18	0.251143	0.386	0.259	2.47e-13	FN1highT	SMIM26
VDAC1	1.84e-17	0.29009	0.421	0.288	4.98e-13	FN1highT	VDAC1
CDKN1A1	1.95e-17	0.363181	0.531	0.391	5.3e-13	FN1highT	CDKN1A
HAX1	2.21e-17	0.267971	0.347	0.228	5.98e-13	FN1highT	HAX1
COMT	3.3e-17	0.305822	0.27	0.165	8.93e-13	FN1highT	COMT
ATRAID	4.78e-17	0.289329	0.376	0.253	1.29e-12	FN1highT	ATRAID
ATF4	7.04e-17	0.297262	0.364	0.245	1.91e-12	FN1highT	ATF4
RHOB	1.17e-16	0.274471	0.283	0.177	3.18e-12	FN1highT	RHOB
NDUFAF8	1.29e-16	0.258196	0.315	0.204	3.48e-12	FN1highT	NDUFAF8
NDUFB21	1.34e-16	0.283781	0.581	0.467	3.62e-12	FN1highT	NDUFB2
H2AFJ	1.98e-16	0.382281	0.335	0.226	5.37e-12	FN1highT	H2AFJ
UBE2H	1.99e-16	0.28509	0.285	0.179	5.39e-12	FN1highT	UBE2H
TMEM219	4.86e-16	0.285665	0.397	0.276	1.32e-11	FN1highT	TMEM219
PSAP1	6.07e-16	0.357567	0.534	0.415	1.65e-11	FN1highT	PSAP
ARL6IP4	8.57e-16	0.296236	0.585	0.472	2.32e-11	FN1highT	ARL6IP4
GSTO1	8.62e-16	0.258407	0.281	0.177	2.34e-11	FN1highT	GSTO1
COX7A2L	1.58e-15	0.277162	0.421	0.306	4.29e-11	FN1highT	COX7A2L
NDUFAB1	1.94e-15	0.306319	0.372	0.257	5.27e-11	FN1highT	NDUFAB1
ATP5PF	3.61e-15	0.270493	0.516	0.394	9.79e-11	FN1highT	ATP5PF
COX20	5.02e-15	0.273154	0.253	0.158	1.36e-10	FN1highT	COX20
SOD21	9.48e-15	0.325075	0.359	0.245	2.57e-10	FN1highT	SOD2
SNHG29	1.04e-14	0.277167	0.707	0.617	2.81e-10	FN1highT	SNHG29
TOMM20	1.77e-14	0.290156	0.545	0.432	4.79e-10	FN1highT	TOMM20
MRPL57	3.46e-14	0.266459	0.352	0.244	9.38e-10	FN1highT	MRPL57
MDH1	4.38e-14	0.2923	0.362	0.255	1.19e-09	FN1highT	MDH1
ENO1	5.2e-14	0.268242	0.689	0.59	1.41e-09	FN1highT	ENO1
RPL41	6.97e-14	0.259261	0.969	0.942	1.89e-09	FN1highT	RPL41
TMED21	1.08e-13	0.263105	0.349	0.243	2.93e-09	FN1highT	TMED2
ATP5MF	1.3e-13	0.304082	0.518	0.411	3.53e-09	FN1highT	ATP5MF
SYNE11	1.73e-13	0.366403	0.311	0.211	4.68e-09	FN1highT	SYNE1
LMNA1	2.03e-13	0.266697	0.319	0.21	5.49e-09	FN1highT	LMNA
SF3B6	3.93e-13	0.259692	0.386	0.279	1.07e-08	FN1highT	SF3B6
EIF4B	5.24e-13	0.287229	0.534	0.436	1.42e-08	FN1highT	EIF4B
ATP5ME	1.52e-12	0.264979	0.47	0.359	4.12e-08	FN1highT	ATP5ME
TMED9	1.84e-12	0.288188	0.36	0.262	4.99e-08	FN1highT	TMED9
SEC11A	2.18e-12	0.257516	0.41	0.301	5.92e-08	FN1highT	SEC11A
ZFAND5	3.05e-12	0.255437	0.455	0.345	8.26e-08	FN1highT	ZFAND5
TMED10	7.3e-11	0.253077	0.398	0.296	1.98e-06	FN1highT	TMED10
MZT2B	1.67e-10	0.250586	0.665	0.611	4.52e-06	FN1highT	MZT2B
TRAPPC5	1.17e-09	0.251105	0.358	0.27	3.17e-05	FN1highT	TRAPPC5
MT-ND6	5.86e-08	0.568195	0.392	0.325	0.00158876	FN1highT	MT-ND6
TIPARP	7.93e-08	0.392533	0.276	0.213	0.00215037	FN1highT	TIPARP
MT-ND5	3.22e-05	0.333351	0.811	0.769	0.873024	FN1highT	MT-ND5
NEAT1	7.01e-05	1.49504	0.477	0.43	1	FN1highT	NEAT1
GNLY	0	3.70169	0.883	0.083	0	NKT	GNLY
FGFBP2	0	3.29396	0.778	0.015	0	NKT	FGFBP2
GZMB	0	2.86329	0.733	0.07	0	NKT	GZMB
NKG71	0	2.81269	0.983	0.345	0	NKT	NKG7
TRDV2	0	2.40265	0.373	0.017	0	NKT	TRDV2
FCGR3A	0	2.27652	0.557	0.021	0	NKT	FCGR3A
PRF1	0	2.26361	0.762	0.216	0	NKT	PRF1
TYROBP	0	2.19855	0.711	0.149	0	NKT	TYROBP
KLRD1	0	2.04767	0.679	0.091	0	NKT	KLRD1
GZMH1	0	2.01683	0.756	0.179	0	NKT	GZMH
TRGV9	0	1.92398	0.391	0.044	0	NKT	TRGV9
SPON2	0	1.92212	0.425	0.045	0	NKT	SPON2
CST71	0	1.77811	0.945	0.509	0	NKT	CST7
PLEK	0	1.6964	0.534	0.107	0	NKT	PLEK
S1PR5	0	1.40835	0.326	0.014	0	NKT	S1PR5
ADGRG1	0	1.33498	0.307	0.014	0	NKT	ADGRG1
CX3CR1	0	1.30328	0.273	0.008	0	NKT	CX3CR1
KLRF1	0	1.28346	0.257	0.015	0	NKT	KLRF1
ZEB2	3.37e-268	1.37133	0.442	0.089	9.13e-264	NKT	ZEB2
TTC38	1.39e-262	1.14067	0.262	0.03	3.76e-258	NKT	TTC38
PRSS23	1.39e-245	1.23629	0.321	0.05	3.77e-241	NKT	PRSS23
C1orf21	3.39e-222	1.04434	0.26	0.036	9.19e-218	NKT	C1orf21
EFHD2	3.86e-218	1.54284	0.722	0.345	1.05e-213	NKT	EFHD2
CCL51	4.46e-210	1.19151	0.95	0.628	1.21e-205	NKT	CCL5
CTSW1	1.26e-207	1.31903	0.775	0.359	3.43e-203	NKT	CTSW
CD247	6.07e-185	1.41606	0.729	0.389	1.64e-180	NKT	CD247
CCL41	6.55e-175	1.32052	0.72	0.294	1.77e-170	NKT	CCL4
TRDC	9.75e-164	1.14644	0.284	0.056	2.64e-159	NKT	TRDC
FCRL6	2.55e-163	0.971417	0.27	0.051	6.92e-159	NKT	FCRL6
KLRC1	6.04e-161	1.20526	0.261	0.048	1.64e-156	NKT	KLRC1
CLIC3	4.68e-156	1.40825	0.377	0.105	1.27e-151	NKT	CLIC3
GZMA1	5.76e-137	0.978017	0.844	0.474	1.56e-132	NKT	GZMA
KLF2	1.68e-136	1.04103	0.743	0.372	4.55e-132	NKT	KLF2
KLRK11	7.5e-128	1.04459	0.478	0.172	2.03e-123	NKT	KLRK1
HLA-C1	1.7e-119	0.551421	0.99	0.956	4.6e-115	NKT	HLA-C
HLA-E1	1.11e-117	0.675522	0.981	0.895	3e-113	NKT	HLA-E
CD300A	5.45e-117	1.04592	0.279	0.074	1.48e-112	NKT	CD300A
CYBA1	1.59e-115	0.847499	0.91	0.778	4.3e-111	NKT	CYBA
MATK1	7.98e-113	1.01803	0.478	0.198	2.16e-108	NKT	MATK
ZNF683	1.17e-110	0.902366	0.32	0.09	3.18e-106	NKT	ZNF683
HOPX1	7.51e-110	1.07464	0.618	0.325	2.04e-105	NKT	HOPX
B2M1	6.6e-106	0.355221	1	0.994	1.79e-101	NKT	B2M
TBX21	2.28e-102	0.993873	0.345	0.118	6.19e-98	NKT	TBX21
HCST1	1.18e-99	0.842623	0.857	0.669	3.2e-95	NKT	HCST
ABHD17A	6.26e-98	1.01321	0.649	0.418	1.7e-93	NKT	ABHD17A
PLAC8	5.57e-97	1.02216	0.312	0.103	1.51e-92	NKT	PLAC8
LITAF1	6.83e-97	1.01251	0.607	0.347	1.85e-92	NKT	LITAF
TRBC1	8.94e-97	1.08944	0.591	0.32	2.42e-92	NKT	TRBC1
GZMM1	1.01e-96	0.991243	0.615	0.349	2.73e-92	NKT	GZMM
APMAP1	7.61e-95	1.03971	0.473	0.223	2.06e-90	NKT	APMAP
CCL3	1.38e-88	1.06958	0.285	0.088	3.74e-84	NKT	CCL3
TGFBR3	3.48e-83	0.80208	0.27	0.086	9.43e-79	NKT	TGFBR3
HLA-B1	6.15e-79	0.548896	0.992	0.959	1.67e-74	NKT	HLA-B
PYHIN11	4.2e-71	0.94223	0.357	0.156	1.14e-66	NKT	PYHIN1
CCL4L21	2.41e-70	0.852908	0.402	0.169	6.54e-66	NKT	CCL4L2
RAP1B	3.55e-67	0.812043	0.641	0.454	9.63e-63	NKT	RAP1B
TXNIP1	7.46e-64	0.65528	0.81	0.613	2.02e-59	NKT	TXNIP
BIN2	1.99e-63	0.857459	0.514	0.313	5.4e-59	NKT	BIN2
ABI3	5.92e-61	0.794312	0.299	0.124	1.61e-56	NKT	ABI3
MALAT1	2.01e-57	0.317937	0.999	0.979	5.45e-53	NKT	MALAT1
AOAH	4.78e-57	0.808339	0.271	0.108	1.3e-52	NKT	AOAH
IFITM2	1.25e-56	0.666338	0.854	0.736	3.39e-52	NKT	IFITM2
FLNA	3.16e-55	0.759245	0.545	0.352	8.57e-51	NKT	FLNA
MT-CO2	7.48e-52	0.369567	0.985	0.945	2.03e-47	NKT	MT-CO2
IFITM11	6.03e-51	0.533017	0.915	0.81	1.64e-46	NKT	IFITM1
MBP	9.88e-49	0.765017	0.502	0.326	2.68e-44	NKT	MBP
C12orf751	6.01e-48	0.776366	0.392	0.22	1.63e-43	NKT	C12orf75
SLC9A3R11	3.08e-45	0.700394	0.545	0.383	8.34e-41	NKT	SLC9A3R1
RASSF1	2e-44	0.73504	0.316	0.161	5.41e-40	NKT	RASSF1
SUN2	4.25e-43	0.678257	0.549	0.391	1.15e-38	NKT	SUN2
EMP3	1.15e-41	0.573764	0.724	0.596	3.1e-37	NKT	EMP3
ARL4C1	2.46e-41	0.593128	0.718	0.566	6.67e-37	NKT	ARL4C
CALM1	7.31e-41	0.403302	0.945	0.887	1.98e-36	NKT	CALM1
RAB29	1.59e-39	0.647925	0.251	0.116	4.32e-35	NKT	RAB29
ITGB21	1.77e-38	0.58906	0.701	0.582	4.79e-34	NKT	ITGB2
MT-CO1	2.41e-38	0.255766	0.994	0.97	6.53e-34	NKT	MT-CO1
KLRG11	9.32e-38	0.636552	0.359	0.202	2.53e-33	NKT	KLRG1
MT-ND4	3.13e-37	0.473482	0.857	0.782	8.48e-33	NKT	MT-ND4
TPST2	2.02e-36	0.690937	0.289	0.152	5.49e-32	NKT	TPST2
ARPC2	9.66e-36	0.46311	0.823	0.746	2.62e-31	NKT	ARPC2
CD811	8.33e-35	0.453243	0.732	0.603	2.26e-30	NKT	CD81
PTPN61	3e-34	0.691121	0.364	0.22	8.14e-30	NKT	PTPN6
SYNE12	8.63e-33	0.603304	0.355	0.21	2.34e-28	NKT	SYNE1
APOBEC3G1	1.59e-32	0.541867	0.463	0.31	4.31e-28	NKT	APOBEC3G
PTMA	4.23e-32	0.295167	0.993	0.968	1.15e-27	NKT	PTMA
SAMD31	8.78e-32	0.586178	0.309	0.174	2.38e-27	NKT	SAMD3
GNPTAB	4.13e-31	0.63338	0.278	0.151	1.12e-26	NKT	GNPTAB
C5orf56	1.35e-30	0.590817	0.317	0.185	3.66e-26	NKT	C5orf56
PFN1	2.04e-30	0.320415	0.98	0.933	5.53e-26	NKT	PFN1
MYO1F	4.13e-30	0.624177	0.275	0.152	1.12e-25	NKT	MYO1F
IER2	1.33e-29	0.370325	0.813	0.697	3.59e-25	NKT	IER2
METRNL	3.29e-29	0.944606	0.348	0.219	8.92e-25	NKT	METRNL
CCND3	1.06e-28	0.563103	0.53	0.41	2.88e-24	NKT	CCND3
KLRB11	1.73e-28	0.305028	0.628	0.415	4.68e-24	NKT	KLRB1
PTPRCAP1	3.74e-28	0.370796	0.853	0.775	1.01e-23	NKT	PTPRCAP
HLA-DPB11	4.44e-28	0.352758	0.537	0.369	1.2e-23	NKT	HLA-DPB1
PTPRE	6.54e-28	0.599819	0.262	0.145	1.77e-23	NKT	PTPRE
SEPTIN71	4.01e-27	0.457845	0.619	0.519	1.09e-22	NKT	SEPTIN7
ARPC5L1	1.96e-26	0.554024	0.446	0.326	5.32e-22	NKT	ARPC5L
BTN3A21	2.47e-26	0.558191	0.378	0.251	6.7e-22	NKT	BTN3A2
RASA3	3.24e-26	0.586506	0.259	0.144	8.77e-22	NKT	RASA3
MYL12A	3.72e-26	0.370723	0.85	0.804	1.01e-21	NKT	MYL12A
GIMAP71	9.05e-26	0.526285	0.46	0.325	2.45e-21	NKT	GIMAP7
SYTL3	9.51e-26	0.714358	0.355	0.233	2.58e-21	NKT	SYTL3
CD991	1.11e-25	0.358918	0.797	0.715	3e-21	NKT	CD99
CMC11	4.34e-25	0.727229	0.312	0.193	1.18e-20	NKT	CMC1
CHST12	6.03e-25	0.560252	0.261	0.15	1.63e-20	NKT	CHST12
ACTB	2.06e-24	0.251614	0.999	0.987	5.59e-20	NKT	ACTB
MT-ND4L	1.03e-23	0.266305	0.925	0.876	2.79e-19	NKT	MT-ND4L
ITGAL1	1.9e-22	0.55178	0.3	0.19	5.15e-18	NKT	ITGAL
MT-ND51	2.3e-22	0.311542	0.827	0.769	6.23e-18	NKT	MT-ND5
VAMP21	9.22e-22	0.49416	0.58	0.492	2.5e-17	NKT	VAMP2
TGFB1	1.29e-21	0.440125	0.699	0.617	3.49e-17	NKT	TGFB1
ALOX5AP	1.32e-21	0.473411	0.526	0.414	3.58e-17	NKT	ALOX5AP
TLE5	1.57e-21	0.362657	0.743	0.673	4.25e-17	NKT	TLE5
TUBA1B	1.69e-21	0.413688	0.67	0.591	4.59e-17	NKT	TUBA1B
PRMT2	1.78e-21	0.601322	0.384	0.279	4.82e-17	NKT	PRMT2
DHRS7	1.82e-21	0.516004	0.482	0.383	4.92e-17	NKT	DHRS7
PPP2R5C1	2.07e-21	0.531865	0.449	0.342	5.61e-17	NKT	PPP2R5C
PTPRC1	3.89e-21	0.264192	0.87	0.813	1.06e-16	NKT	PTPRC
GSTP12	3.92e-21	0.413518	0.562	0.459	1.06e-16	NKT	GSTP1
GIMAP41	4.63e-21	0.473497	0.379	0.262	1.26e-16	NKT	GIMAP4
SRPK2	5.44e-21	0.515742	0.307	0.201	1.47e-16	NKT	SRPK2
DOK2	1.59e-20	0.457883	0.423	0.315	4.31e-16	NKT	DOK2
RIPOR2	3.23e-20	0.517278	0.326	0.218	8.75e-16	NKT	RIPOR2
SELPLG	6.2e-20	0.493402	0.432	0.331	1.68e-15	NKT	SELPLG
TRAF3IP31	8.5e-20	0.512828	0.431	0.33	2.3e-15	NKT	TRAF3IP3
LSP11	1.17e-19	0.334702	0.746	0.665	3.17e-15	NKT	LSP1
DSTN1	1.93e-19	0.525911	0.323	0.222	5.23e-15	NKT	DSTN
ZBTB7A1	5.91e-19	0.540188	0.294	0.196	1.6e-14	NKT	ZBTB7A
MYLIP	1.02e-18	0.499009	0.384	0.281	2.76e-14	NKT	MYLIP
MT-ATP8	2.67e-18	0.255178	0.878	0.834	7.23e-14	NKT	MT-ATP8
CTSD	6.5e-18	0.379235	0.561	0.473	1.76e-13	NKT	CTSD
PTPN4	1.86e-16	0.493863	0.268	0.178	5.05e-12	NKT	PTPN4
LINC00861	6.64e-16	0.427474	0.29	0.194	1.8e-11	NKT	LINC00861
PPP3CC	8.72e-16	0.473497	0.251	0.165	2.36e-11	NKT	PPP3CC
PSME11	1.37e-15	0.309022	0.747	0.685	3.72e-11	NKT	PSME1
TCF25	1.99e-15	0.465008	0.452	0.374	5.39e-11	NKT	TCF25
FAM49B	2.06e-15	0.46157	0.335	0.251	5.59e-11	NKT	FAM49B
CDKN2D	3.95e-15	0.555414	0.265	0.182	1.07e-10	NKT	CDKN2D
ARHGEF3	1.6e-14	0.447267	0.255	0.171	4.34e-10	NKT	ARHGEF3
ADD3	2.07e-14	0.429035	0.3	0.215	5.6e-10	NKT	ADD3
PPP1CA	2.11e-14	0.352484	0.54	0.471	5.72e-10	NKT	PPP1CA
FUS	3.74e-14	0.27704	0.668	0.618	1.01e-09	NKT	FUS
GNG2	5.21e-14	0.420513	0.47	0.394	1.41e-09	NKT	GNG2
RSRP1	7.21e-14	0.286009	0.633	0.555	1.95e-09	NKT	RSRP1
PLAAT41	1.02e-13	0.272524	0.648	0.578	2.77e-09	NKT	PLAAT4
CD47	1.11e-13	0.435151	0.408	0.336	3e-09	NKT	CD47
MAPRE2	1.25e-13	0.46457	0.302	0.22	3.39e-09	NKT	MAPRE2
PSMB91	4.28e-13	0.342559	0.574	0.518	1.16e-08	NKT	PSMB9
RBM39	4.93e-13	0.351176	0.605	0.56	1.34e-08	NKT	RBM39
YPEL3	6.53e-13	0.387961	0.515	0.451	1.77e-08	NKT	YPEL3
CEBPD1	9.1e-13	0.343424	0.272	0.184	2.47e-08	NKT	CEBPD
NFATC21	1.78e-12	0.390283	0.332	0.252	4.81e-08	NKT	NFATC2
SAP18	1.85e-12	0.307084	0.562	0.514	5.02e-08	NKT	SAP18
CDC42SE1	2.09e-12	0.409599	0.34	0.264	5.68e-08	NKT	CDC42SE1
HIST1H4C	3.17e-12	0.399949	0.589	0.545	8.59e-08	NKT	HIST1H4C
OSTF1	4.7e-12	0.421818	0.402	0.332	1.27e-07	NKT	OSTF1
SRSF5	1.05e-11	0.317733	0.597	0.548	2.86e-07	NKT	SRSF5
RHOB1	1.07e-11	0.379231	0.258	0.18	2.91e-07	NKT	RHOB
SPN	1.41e-11	0.432781	0.309	0.239	3.83e-07	NKT	SPN
SASH3	1.46e-11	0.432759	0.317	0.243	3.95e-07	NKT	SASH3
LCP1	3.23e-11	0.2605	0.686	0.633	8.76e-07	NKT	LCP1
HNRNPDL	3.29e-11	0.262392	0.666	0.633	8.92e-07	NKT	HNRNPDL
TMA7	4.68e-11	0.253171	0.796	0.781	1.27e-06	NKT	TMA7
HMGN3	9.33e-11	0.379601	0.285	0.217	2.53e-06	NKT	HMGN3
DBI	1.07e-10	0.368839	0.439	0.381	2.9e-06	NKT	DBI
CCDC12	1.46e-10	0.370627	0.284	0.217	3.96e-06	NKT	CCDC12
CD53	1.91e-10	0.328171	0.517	0.469	5.17e-06	NKT	CD53
ATM	2.8e-10	0.349526	0.286	0.216	7.6e-06	NKT	ATM
IER5L	3.23e-10	0.435777	0.258	0.189	8.74e-06	NKT	IER5L
SRSF9	3.46e-10	0.354148	0.434	0.382	9.39e-06	NKT	SRSF9
PRELID1	8.2e-10	0.302931	0.416	0.358	2.22e-05	NKT	PRELID1
DYNLL1	8.29e-10	0.351598	0.506	0.456	2.25e-05	NKT	DYNLL1
ID2	9.54e-10	0.286745	0.539	0.478	2.59e-05	NKT	ID2
IRF1	1.15e-09	0.34237	0.613	0.559	3.11e-05	NKT	IRF1
TUBB4B	1.61e-09	0.283816	0.551	0.497	4.37e-05	NKT	TUBB4B
PAXX	1.77e-09	0.373803	0.458	0.412	4.79e-05	NKT	PAXX
LBH1	2.02e-09	0.254191	0.476	0.406	5.47e-05	NKT	LBH
SYNE2	2.92e-09	0.290678	0.393	0.334	7.9e-05	NKT	SYNE2
SERTAD11	5e-09	0.391608	0.403	0.348	0.000135589	NKT	SERTAD1
BSG	1.02e-08	0.350054	0.408	0.364	0.000275999	NKT	BSG
ZAP70	1.43e-08	0.370086	0.385	0.332	0.000387968	NKT	ZAP70
CELF2	2.3e-08	0.274589	0.415	0.357	0.000622443	NKT	CELF2
P2RY8	2.33e-08	0.42383	0.279	0.221	0.000630642	NKT	P2RY8
RAB5IF	2.44e-08	0.465636	0.307	0.255	0.000662092	NKT	RAB5IF
BRD21	2.6e-08	0.27677	0.593	0.565	0.000705543	NKT	BRD2
IQGAP2	4.21e-08	0.333624	0.275	0.218	0.00114136	NKT	IQGAP2
UCP2	4.45e-08	0.274699	0.439	0.386	0.00120687	NKT	UCP2
DGKZ1	4.47e-08	0.319676	0.281	0.225	0.00121223	NKT	DGKZ
GLIPR2	4.66e-08	0.334397	0.265	0.208	0.00126371	NKT	GLIPR2
EIF5	5.97e-08	0.298268	0.563	0.53	0.00161944	NKT	EIF5
PRKACB	7.65e-08	0.368479	0.251	0.193	0.0020725	NKT	PRKACB
NDUFB71	8.78e-08	0.340631	0.349	0.301	0.00237973	NKT	NDUFB7
TES	9.94e-08	0.349108	0.266	0.212	0.00269572	NKT	TES
UPP11	1.28e-07	0.294266	0.279	0.221	0.0034829	NKT	UPP1
SYTL1	1.73e-07	0.336616	0.26	0.207	0.00468248	NKT	SYTL1
DDX39A	1.75e-07	0.346236	0.267	0.214	0.00474856	NKT	DDX39A
CDK2AP2	2.1e-07	0.36846	0.311	0.26	0.00569381	NKT	CDK2AP2
KLF13	2.2e-07	0.364736	0.326	0.278	0.0059699	NKT	KLF13
JAK1	3.24e-07	0.296718	0.568	0.548	0.0087792	NKT	JAK1
CD7	3.54e-07	0.317491	0.563	0.518	0.00960078	NKT	CD7
MAP1LC3B	4.04e-07	0.263689	0.495	0.46	0.010956	NKT	MAP1LC3B
RABAC1	4.41e-07	0.290917	0.459	0.422	0.0119582	NKT	RABAC1
SHISA51	6.3e-07	0.313217	0.365	0.321	0.0170728	NKT	SHISA5
MIDN	7.76e-07	0.311816	0.357	0.307	0.0210327	NKT	MIDN
PSMB101	1.15e-06	0.302335	0.402	0.362	0.0310635	NKT	PSMB10
RBM38	1.15e-06	0.35063	0.386	0.346	0.0312365	NKT	RBM38
GPR65	1.65e-06	0.358824	0.296	0.249	0.0446904	NKT	GPR65
AKNA1	1.65e-06	0.344701	0.314	0.267	0.0447839	NKT	AKNA
RNF166	2.21e-06	0.362585	0.27	0.225	0.0600004	NKT	RNF166
EIF4A2	2.41e-06	0.264238	0.503	0.479	0.0653419	NKT	EIF4A2
MAT2B	2.84e-06	0.32475	0.304	0.262	0.0769532	NKT	MAT2B
TLE4	3e-06	0.294133	0.256	0.207	0.0814253	NKT	TLE4
STOM	4.29e-06	0.270888	0.286	0.238	0.116278	NKT	STOM
FKBP111	1.13e-05	0.308416	0.281	0.238	0.307187	NKT	FKBP11
RAB5C	1.2e-05	0.284436	0.313	0.275	0.325368	NKT	RAB5C
FCMR	1.27e-05	0.26284	0.296	0.25	0.344971	NKT	FCMR
PRKCH1	1.64e-05	0.313994	0.328	0.293	0.444982	NKT	PRKCH
IFITM32	1.7e-05	0.275536	0.289	0.24	0.460285	NKT	IFITM3
RHOC	2.66e-05	0.277133	0.381	0.346	0.720768	NKT	RHOC
RSRC2	3.52e-05	0.25593	0.34	0.307	0.954646	NKT	RSRC2
ARPC5	4.82e-05	0.260181	0.395	0.371	1	NKT	ARPC5
PCBP1	4.99e-05	0.258825	0.359	0.335	1	NKT	PCBP1
IQGAP1	6.68e-05	0.250563	0.424	0.399	1	NKT	IQGAP1
AFF4	8.19e-05	0.25044	0.253	0.216	1	NKT	AFF4
LUC7L3	9.08e-05	0.29344	0.253	0.214	1	NKT	LUC7L3
SRSF10	9.4e-05	0.263204	0.318	0.287	1	NKT	SRSF10
MAZ	0.000105706	0.296919	0.261	0.229	1	NKT	MAZ
RSBN1L	0.000143357	0.294306	0.266	0.233	1	NKT	RSBN1L
MPHOSPH8	0.000166996	0.267507	0.326	0.292	1	NKT	MPHOSPH8
EIF1AX	0.000244605	0.297765	0.285	0.258	1	NKT	EIF1AX
CYTH1	0.000297791	0.265626	0.296	0.266	1	NKT	CYTH1
PKN1	0.000393613	0.276831	0.261	0.234	1	NKT	PKN1
GPS2	0.000510453	0.250996	0.283	0.258	1	NKT	GPS2
LAMP1	0.00154321	0.268205	0.3	0.283	1	NKT	LAMP1
MAP2K2	0.00316139	0.251716	0.331	0.321	1	NKT	MAP2K2
MLF21	0.00450331	0.268828	0.254	0.235	1	NKT	MLF2
FOXP3	0	3.08009	0.715	0.017	0	Treg	FOXP3
CTLA4	0	2.63376	0.711	0.069	0	Treg	CTLA4
TNFRSF4	0	2.32015	0.611	0.151	0	Treg	TNFRSF4
TIGIT	0	2.08752	0.647	0.099	0	Treg	TIGIT
BATF	0	2.0042	0.687	0.189	0	Treg	BATF
IL2RA	0	1.98184	0.523	0.059	0	Treg	IL2RA
TBC1D4	0	1.84713	0.503	0.039	0	Treg	TBC1D4
LINC01943	0	1.54329	0.427	0.058	0	Treg	LINC01943
TNFRSF9	0	1.4998	0.387	0.041	0	Treg	TNFRSF9
STAM	0	1.46502	0.513	0.09	0	Treg	STAM
LAIR2	0	1.38036	0.306	0.015	0	Treg	LAIR2
IKZF2	0	1.37028	0.435	0.053	0	Treg	IKZF2
RTKN2	0	1.35089	0.324	0.024	0	Treg	RTKN2
LAYN	0	1.25419	0.302	0.017	0	Treg	LAYN
CCR8	0	1.12859	0.282	0.002	0	Treg	CCR8
AC017002.3	0	1.00238	0.255	0.01	0	Treg	AC017002.3
CARD16	1.03e-261	1.77958	0.719	0.279	2.78e-257	Treg	CARD16
TNFRSF18	2.43e-253	1.80503	0.565	0.157	6.58e-249	Treg	TNFRSF18
DUSP41	2.22e-241	1.80615	0.62	0.196	6.01e-237	Treg	DUSP4
IL32	3.99e-219	1.23775	0.977	0.892	1.08e-214	Treg	IL32
GK	1.53e-214	1.15814	0.348	0.064	4.14e-210	Treg	GK
PELI1	5.65e-214	1.24752	0.448	0.106	1.53e-209	Treg	PELI1
ACP5	7.65e-189	1.1377	0.373	0.084	2.07e-184	Treg	ACP5
ICOS1	1.56e-175	1.34002	0.637	0.253	4.22e-171	Treg	ICOS
HLA-A1	7.32e-164	0.732288	0.994	0.971	1.98e-159	Treg	HLA-A
ARID5B	5.56e-162	1.22061	0.641	0.257	1.51e-157	Treg	ARID5B
DNPH1	4.71e-161	1.21353	0.518	0.18	1.28e-156	Treg	DNPH1
TNFRSF1B	3.07e-160	1.38829	0.651	0.298	8.33e-156	Treg	TNFRSF1B
MIR4435-2HG	3.12e-155	1.10504	0.445	0.134	8.47e-151	Treg	MIR4435-2HG
RGS11	1.52e-154	1.45441	0.814	0.492	4.13e-150	Treg	RGS1
CD271	1.1e-153	1.24224	0.63	0.272	2.98e-149	Treg	CD27
PMAIP1	3.01e-153	1.38188	0.552	0.21	8.15e-149	Treg	PMAIP1
GLRX	9.19e-152	1.21045	0.46	0.149	2.49e-147	Treg	GLRX
PIM2	1.39e-146	1.24558	0.59	0.248	3.78e-142	Treg	PIM2
GBP2	9.16e-146	1.1329	0.529	0.198	2.48e-141	Treg	GBP2
PRDM1	2.55e-145	1.22182	0.565	0.217	6.91e-141	Treg	PRDM1
LAPTM4B	1.57e-141	0.841327	0.277	0.06	4.26e-137	Treg	LAPTM4B
CXCR6	1.58e-139	1.19334	0.463	0.154	4.3e-135	Treg	CXCR6
CTSC	1.82e-123	1.34183	0.732	0.475	4.94e-119	Treg	CTSC
GBP51	4.9e-123	1.13118	0.597	0.268	1.33e-118	Treg	GBP5
PHLDA1	1.28e-122	1.1401	0.512	0.202	3.46e-118	Treg	PHLDA1
NAMPT	1.01e-119	1.06413	0.459	0.167	2.74e-115	Treg	NAMPT
SAT1	6.04e-115	1.28527	0.818	0.583	1.64e-110	Treg	SAT1
PHACTR2	2.05e-105	0.863814	0.441	0.164	5.57e-101	Treg	PHACTR2
DUSP16	4.88e-103	0.805356	0.334	0.103	1.32e-98	Treg	DUSP16
BIRC3	9.16e-96	1.1357	0.599	0.306	2.48e-91	Treg	BIRC3
ID3	6.71e-94	1.03852	0.325	0.106	1.82e-89	Treg	ID3
GADD45A	7.14e-91	1.09938	0.535	0.258	1.94e-86	Treg	GADD45A
HLA-DRB11	1.14e-89	0.91853	0.672	0.365	3.08e-85	Treg	HLA-DRB1
HLA-DMA1	8.94e-89	0.729851	0.38	0.136	2.42e-84	Treg	HLA-DMA
PTTG1	3.3e-87	0.785069	0.366	0.133	8.95e-83	Treg	PTTG1
RHBDD2	1.31e-85	0.910421	0.467	0.207	3.55e-81	Treg	RHBDD2
B2M2	9.97e-84	0.354283	0.998	0.994	2.7e-79	Treg	B2M
LTB1	2.24e-83	0.829502	0.88	0.635	6.07e-79	Treg	LTB
SIRPG	2.76e-83	0.807994	0.39	0.154	7.49e-79	Treg	SIRPG
UCP21	1.14e-81	1.03374	0.623	0.376	3.09e-77	Treg	UCP2
SELL	8.72e-81	0.668532	0.374	0.14	2.36e-76	Treg	SELL
S100A41	4.54e-78	0.735992	0.909	0.814	1.23e-73	Treg	S100A4
CASP1	5.93e-75	0.664564	0.381	0.153	1.61e-70	Treg	CASP1
PHTF2	1.44e-73	0.802435	0.422	0.186	3.91e-69	Treg	PHTF2
CCNG2	1.46e-73	0.720253	0.263	0.086	3.95e-69	Treg	CCNG2
HLA-DQA11	7.51e-73	0.869657	0.375	0.152	2.04e-68	Treg	HLA-DQA1
UGP21	3.2e-72	0.813243	0.453	0.212	8.68e-68	Treg	UGP2
GLCCI1	6.84e-72	0.697411	0.396	0.165	1.85e-67	Treg	GLCCI1
CD41	1.39e-71	0.695625	0.417	0.181	3.77e-67	Treg	CD4
CD28	1.48e-71	0.671527	0.386	0.159	4.02e-67	Treg	CD28
MAN1A2	8.07e-71	0.66879	0.314	0.115	2.19e-66	Treg	MAN1A2
SNX9	1.06e-70	0.756667	0.376	0.157	2.89e-66	Treg	SNX9
LTA	1.2e-69	0.841598	0.302	0.112	3.26e-65	Treg	LTA
FAM110A	1.01e-66	0.533426	0.251	0.082	2.73e-62	Treg	FAM110A
CD741	6.37e-66	0.675055	0.938	0.846	1.73e-61	Treg	CD74
PPM1G	1.68e-65	0.725174	0.501	0.258	4.56e-61	Treg	PPM1G
IL10RA	3.32e-65	0.759388	0.554	0.298	9.01e-61	Treg	IL10RA
NIBAN1	6.6e-65	0.682779	0.382	0.165	1.79e-60	Treg	NIBAN1
FOXO1	2.59e-64	0.692963	0.461	0.224	7.03e-60	Treg	FOXO1
BTG3	1.26e-63	0.748854	0.46	0.229	3.41e-59	Treg	BTG3
UBC	1.63e-63	0.508292	0.969	0.936	4.42e-59	Treg	UBC
SPOCK21	5.68e-63	0.691731	0.726	0.484	1.54e-58	Treg	SPOCK2
FCMR1	1.48e-62	0.752942	0.476	0.24	4.01e-58	Treg	FCMR
CALM3	6.08e-62	0.764739	0.589	0.361	1.65e-57	Treg	CALM3
SAMSN11	4.95e-61	0.824354	0.696	0.466	1.34e-56	Treg	SAMSN1
CORO1B1	9.83e-61	0.825729	0.563	0.334	2.67e-56	Treg	CORO1B
P2RY10	1.23e-60	0.670666	0.358	0.154	3.33e-56	Treg	P2RY10
SPATS2L1	1.97e-60	0.585312	0.332	0.135	5.34e-56	Treg	SPATS2L
IGFLR1	2.08e-60	0.735597	0.409	0.193	5.63e-56	Treg	IGFLR1
SLAMF1	4.46e-58	0.658119	0.351	0.152	1.21e-53	Treg	SLAMF1
NCF4	5.1e-56	0.580552	0.298	0.119	1.38e-51	Treg	NCF4
GATA3	1.61e-55	0.87814	0.487	0.267	4.37e-51	Treg	GATA3
PBXIP11	7.15e-53	0.640265	0.509	0.28	1.94e-48	Treg	PBXIP1
PTPRJ	2.6e-52	0.543294	0.272	0.107	7.05e-48	Treg	PTPRJ
PKM1	4.14e-52	0.854651	0.658	0.475	1.12e-47	Treg	PKM
RHOH1	4.87e-52	0.691945	0.638	0.418	1.32e-47	Treg	RHOH
TYMP	1.28e-50	0.574295	0.267	0.105	3.47e-46	Treg	TYMP
IL2RB	4.08e-50	0.614021	0.522	0.299	1.11e-45	Treg	IL2RB
RAP1A	6.91e-48	0.576563	0.53	0.312	1.87e-43	Treg	RAP1A
CD58	7.73e-47	0.53504	0.335	0.155	2.09e-42	Treg	CD58
AKIRIN2	2.36e-46	0.532066	0.365	0.175	6.4e-42	Treg	AKIRIN2
AC008105.3	6.26e-46	0.480426	0.258	0.104	1.7e-41	Treg	AC008105.3
ZNF292	8.29e-46	0.614747	0.408	0.207	2.25e-41	Treg	ZNF292
SYNGR2	1.19e-45	0.846896	0.452	0.266	3.22e-41	Treg	SYNGR2
EPSTI1	1.83e-45	0.561023	0.261	0.109	4.96e-41	Treg	EPSTI1
PCED1B	2.25e-45	0.589544	0.374	0.187	6.11e-41	Treg	PCED1B
HLA-DRB51	3.9e-45	0.610698	0.332	0.157	1.06e-40	Treg	HLA-DRB5
CTSZ	1.58e-44	0.527645	0.34	0.162	4.28e-40	Treg	CTSZ
RPS27L2	1.05e-43	0.577974	0.595	0.383	2.83e-39	Treg	RPS27L
TLK1	1.12e-43	0.549528	0.366	0.183	3.03e-39	Treg	TLK1
SMC4	1.14e-43	0.540359	0.253	0.104	3.1e-39	Treg	SMC4
TPP1	1.42e-43	0.470151	0.298	0.132	3.86e-39	Treg	TPP1
CYTOR1	1.11e-42	0.575928	0.522	0.301	3.02e-38	Treg	CYTOR
ZBTB381	3.21e-42	0.585768	0.374	0.188	8.69e-38	Treg	ZBTB38
SMS	5.35e-42	0.529561	0.298	0.135	1.45e-37	Treg	SMS
STK17B1	8.47e-42	0.560595	0.768	0.594	2.3e-37	Treg	STK17B
SERPINB9	1.16e-41	0.643386	0.335	0.164	3.15e-37	Treg	SERPINB9
FAS	1.5e-41	0.556451	0.292	0.134	4.07e-37	Treg	FAS
SOD1	3.46e-41	0.628335	0.734	0.565	9.38e-37	Treg	SOD1
BEX31	1.17e-40	0.567599	0.266	0.116	3.18e-36	Treg	BEX3
HNRNPLL	4.53e-40	0.474986	0.355	0.177	1.23e-35	Treg	HNRNPLL
NEDD9	5.22e-40	0.557582	0.411	0.224	1.41e-35	Treg	NEDD9
COX17	5.33e-40	0.564753	0.452	0.261	1.45e-35	Treg	COX17
NOP58	4.49e-39	0.592176	0.49	0.295	1.22e-34	Treg	NOP58
ARPC1B	1.98e-38	0.543322	0.729	0.587	5.36e-34	Treg	ARPC1B
IFNAR2	5.04e-38	0.45136	0.298	0.141	1.37e-33	Treg	IFNAR2
TMEM1731	8.43e-38	0.554672	0.387	0.213	2.29e-33	Treg	TMEM173
SKAP1	8.57e-38	0.51705	0.586	0.384	2.32e-33	Treg	SKAP1
CD21	2.08e-37	0.557574	0.738	0.589	5.65e-33	Treg	CD2
HLA-DPA11	2.59e-37	0.430883	0.581	0.363	7.03e-33	Treg	HLA-DPA1
RAB11FIP1	4.7e-37	0.481435	0.326	0.162	1.27e-32	Treg	RAB11FIP1
USP15	1.23e-36	0.549593	0.515	0.321	3.34e-32	Treg	USP15
ISG20	2.89e-36	0.587882	0.545	0.36	7.84e-32	Treg	ISG20
RHOG	3.7e-35	0.526702	0.534	0.348	1e-30	Treg	RHOG
CHST11	5.09e-35	0.445181	0.361	0.192	1.38e-30	Treg	CHST11
CCND2	1.24e-34	0.634169	0.459	0.285	3.35e-30	Treg	CCND2
ANKRD10	1.7e-34	0.549943	0.314	0.159	4.6e-30	Treg	ANKRD10
CCM2	2.34e-34	0.50409	0.347	0.183	6.35e-30	Treg	CCM2
ATOX1	2.5e-34	0.396052	0.28	0.133	6.78e-30	Treg	ATOX1
SUMO2	2.44e-33	0.431138	0.745	0.612	6.62e-29	Treg	SUMO2
MAF1	4.66e-33	0.453382	0.39	0.217	1.26e-28	Treg	MAF
IL2RG	1.02e-32	0.507878	0.795	0.698	2.75e-28	Treg	IL2RG
SH2D2A	6.36e-32	0.58351	0.476	0.309	1.72e-27	Treg	SH2D2A
OAZ11	6.44e-32	0.381892	0.875	0.799	1.75e-27	Treg	OAZ1
NSD3	2.35e-31	0.513619	0.453	0.282	6.38e-27	Treg	NSD3
SHMT2	1.06e-30	0.384696	0.253	0.122	2.87e-26	Treg	SHMT2
NDUFV2	1.07e-30	0.463492	0.525	0.351	2.9e-26	Treg	NDUFV2
PARK71	2.27e-30	0.451251	0.619	0.445	6.17e-26	Treg	PARK7
FKBP1A	4.32e-30	0.515128	0.44	0.274	1.17e-25	Treg	FKBP1A
BUB3	7.85e-30	0.466642	0.492	0.316	2.13e-25	Treg	BUB3
PSMB81	1.18e-29	0.449586	0.585	0.424	3.2e-25	Treg	PSMB8
HLA-DPB12	1.23e-29	0.340821	0.572	0.368	3.34e-25	Treg	HLA-DPB1
TNIP1	1.73e-29	0.483401	0.385	0.226	4.68e-25	Treg	TNIP1
CNIH1	1.78e-29	0.444671	0.285	0.148	4.81e-25	Treg	CNIH1
LFNG	2.19e-29	0.500357	0.294	0.153	5.95e-25	Treg	LFNG
GOLGA8B	4.28e-29	0.421334	0.287	0.149	1.16e-24	Treg	GOLGA8B
THEM4	1.08e-28	0.462665	0.27	0.14	2.94e-24	Treg	THEM4
CYTIP1	1.98e-28	0.474384	0.673	0.522	5.36e-24	Treg	CYTIP
TRAF1	2.06e-28	0.466435	0.298	0.16	5.58e-24	Treg	TRAF1
SDF4	2.48e-28	0.450782	0.425	0.263	6.72e-24	Treg	SDF4
SH3BGRL	1.03e-27	0.473484	0.489	0.323	2.8e-23	Treg	SH3BGRL
NUDT5	1.46e-27	0.338893	0.259	0.13	3.95e-23	Treg	NUDT5
GAPDH2	1.62e-27	0.36927	0.976	0.962	4.39e-23	Treg	GAPDH
DOK21	1.93e-27	0.520375	0.474	0.312	5.23e-23	Treg	DOK2
GNPTAB1	2.28e-27	0.340902	0.288	0.151	6.17e-23	Treg	GNPTAB
ZC3H7A	2.42e-27	0.417648	0.261	0.134	6.56e-23	Treg	ZC3H7A
HLA-DRA1	3.79e-27	0.39491	0.483	0.311	1.03e-22	Treg	HLA-DRA
SFT2D1	3.92e-27	0.353379	0.313	0.17	1.06e-22	Treg	SFT2D1
GBP4	4.26e-27	0.40338	0.273	0.141	1.15e-22	Treg	GBP4
PAK2	4.52e-27	0.426119	0.514	0.349	1.22e-22	Treg	PAK2
CREM1	4.68e-27	0.541166	0.676	0.502	1.27e-22	Treg	CREM
RFTN1	5.57e-27	0.37797	0.295	0.156	1.51e-22	Treg	RFTN1
PIM3	5.77e-27	0.580955	0.42	0.26	1.56e-22	Treg	PIM3
CMTM3	6.19e-27	0.467026	0.396	0.241	1.68e-22	Treg	CMTM3
EFHD21	7.16e-27	0.406985	0.526	0.357	1.94e-22	Treg	EFHD2
YWHAB	7.41e-27	0.40194	0.773	0.648	2.01e-22	Treg	YWHAB
ARHGDIB	8.52e-27	0.354262	0.892	0.841	2.31e-22	Treg	ARHGDIB
MRPS6	1.01e-26	0.47155	0.467	0.302	2.75e-22	Treg	MRPS6
TANK	1.09e-26	0.495383	0.369	0.215	2.96e-22	Treg	TANK
NR3C1	1.84e-26	0.547674	0.52	0.36	4.99e-22	Treg	NR3C1
RNF187	1.87e-26	0.372323	0.34	0.195	5.06e-22	Treg	RNF187
LGALS12	2.17e-26	0.474122	0.686	0.529	5.89e-22	Treg	LGALS1
TNIK	2.75e-26	0.361823	0.313	0.171	7.45e-22	Treg	TNIK
C4orf48	3.54e-26	0.374258	0.341	0.194	9.59e-22	Treg	C4orf48
SAMHD1	5.01e-26	0.52613	0.41	0.258	1.36e-21	Treg	SAMHD1
PSIP1	5.26e-26	0.39709	0.42	0.259	1.42e-21	Treg	PSIP1
CASK	7.75e-26	0.388815	0.261	0.136	2.1e-21	Treg	CASK
CACYBP	1.05e-25	0.531153	0.486	0.324	2.85e-21	Treg	CACYBP
CDKN1B	1.1e-25	0.506142	0.568	0.409	2.98e-21	Treg	CDKN1B
ARL6IP5	1.61e-25	0.461048	0.712	0.577	4.36e-21	Treg	ARL6IP5
GRSF1	3.26e-25	0.436806	0.284	0.154	8.84e-21	Treg	GRSF1
CSK	3.78e-25	0.416046	0.489	0.33	1.03e-20	Treg	CSK
FOXN3	8.17e-25	0.411735	0.298	0.165	2.22e-20	Treg	FOXN3
UBE2B	8.94e-25	0.441413	0.517	0.355	2.42e-20	Treg	UBE2B
VOPP1	2.3e-24	0.376463	0.297	0.166	6.22e-20	Treg	VOPP1
ARID4A	3.06e-24	0.361245	0.299	0.164	8.31e-20	Treg	ARID4A
SOCS31	3.19e-24	0.469553	0.498	0.34	8.66e-20	Treg	SOCS3
LINC01578	4.53e-24	0.443834	0.648	0.507	1.23e-19	Treg	LINC01578
ISCU	4.62e-24	0.41063	0.486	0.329	1.25e-19	Treg	ISCU
CD821	4.99e-24	0.45609	0.386	0.243	1.35e-19	Treg	CD82
SCAND1	1.79e-23	0.465563	0.455	0.303	4.87e-19	Treg	SCAND1
TRAC1	3.73e-23	0.336784	0.381	0.231	1.01e-18	Treg	TRAC
ENO11	4.5e-23	0.42703	0.715	0.589	1.22e-18	Treg	ENO1
NOP10	4.78e-23	0.42084	0.451	0.299	1.29e-18	Treg	NOP10
PRNP	5.69e-23	0.421066	0.392	0.246	1.54e-18	Treg	PRNP
MYO1G	6.75e-23	0.354626	0.331	0.192	1.83e-18	Treg	MYO1G
CFLAR	9.95e-23	0.431708	0.409	0.261	2.7e-18	Treg	CFLAR
SLA1	2.03e-22	0.353187	0.437	0.282	5.49e-18	Treg	SLA
SH3KBP1	2.04e-22	0.406341	0.462	0.305	5.52e-18	Treg	SH3KBP1
UBE2D2	2.29e-22	0.396203	0.623	0.48	6.22e-18	Treg	UBE2D2
ICAM3	3.66e-22	0.395182	0.597	0.448	9.91e-18	Treg	ICAM3
STAT3	4.4e-22	0.468392	0.554	0.403	1.19e-17	Treg	STAT3
SMAP2	1.2e-21	0.405116	0.496	0.335	3.25e-17	Treg	SMAP2
JAK11	1.37e-21	0.360779	0.683	0.542	3.7e-17	Treg	JAK1
TSC22D31	1.39e-21	0.351373	0.78	0.632	3.77e-17	Treg	TSC22D3
CDV3	2.17e-21	0.373236	0.441	0.297	5.88e-17	Treg	CDV3
AGTRAP	2.43e-21	0.350764	0.251	0.136	6.58e-17	Treg	AGTRAP
GTF3C6	2.52e-21	0.333773	0.285	0.163	6.82e-17	Treg	GTF3C6
MTHFD2	3.06e-21	0.403773	0.309	0.184	8.3e-17	Treg	MTHFD2
PPA1	4.13e-21	0.398713	0.361	0.226	1.12e-16	Treg	PPA1
REXO2	4.38e-21	0.337415	0.267	0.149	1.19e-16	Treg	REXO2
COMMD7	1.14e-20	0.384976	0.366	0.232	3.08e-16	Treg	COMMD7
TENT5C1	1.61e-20	0.447283	0.483	0.338	4.36e-16	Treg	TENT5C
LMBRD1	3.8e-20	0.291334	0.306	0.179	1.03e-15	Treg	LMBRD1
CAB39	3.88e-20	0.344219	0.269	0.153	1.05e-15	Treg	CAB39
RHOC1	5.47e-20	0.393666	0.482	0.34	1.48e-15	Treg	RHOC
RBX1	7.95e-20	0.391963	0.428	0.286	2.16e-15	Treg	RBX1
PSMB6	1e-19	0.335086	0.473	0.327	2.72e-15	Treg	PSMB6
LRP10	1.02e-19	0.316694	0.345	0.214	2.76e-15	Treg	LRP10
PRDX1	1.66e-19	0.368999	0.553	0.41	4.5e-15	Treg	PRDX1
PIK3IP1	2.09e-19	0.370382	0.414	0.275	5.68e-15	Treg	PIK3IP1
CASP8	2.34e-19	0.310318	0.262	0.148	6.34e-15	Treg	CASP8
CHMP2A	3.61e-19	0.365323	0.325	0.2	9.79e-15	Treg	CHMP2A
BCL31	3.94e-19	0.349851	0.378	0.246	1.07e-14	Treg	BCL3
SELPLG1	8.21e-19	0.377926	0.474	0.329	2.23e-14	Treg	SELPLG
NDFIP1	9.2e-19	0.334126	0.469	0.327	2.5e-14	Treg	NDFIP1
SUB1	1.08e-18	0.303505	0.701	0.585	2.93e-14	Treg	SUB1
PGAM1	1.65e-18	0.421443	0.535	0.411	4.46e-14	Treg	PGAM1
RASGRP1	1.92e-18	0.289455	0.371	0.237	5.2e-14	Treg	RASGRP1
SIT11	2.29e-18	0.377797	0.383	0.254	6.2e-14	Treg	SIT1
BTG11	2.5e-18	0.271591	0.956	0.935	6.77e-14	Treg	BTG1
IFI16	3.63e-18	0.35714	0.399	0.266	9.84e-14	Treg	IFI16
ATP5IF1	3.84e-18	0.361766	0.619	0.479	1.04e-13	Treg	ATP5IF1
ATP5F1E	4.48e-18	0.253462	0.91	0.867	1.21e-13	Treg	ATP5F1E
SNX5	7.44e-18	0.347684	0.303	0.186	2.02e-13	Treg	SNX5
IRF9	9.4e-18	0.298901	0.324	0.202	2.55e-13	Treg	IRF9
WDR1	9.72e-18	0.356187	0.474	0.341	2.64e-13	Treg	WDR1
RNF145	9.74e-18	0.314487	0.297	0.181	2.64e-13	Treg	RNF145
CCNI	1.14e-17	0.314579	0.762	0.66	3.08e-13	Treg	CCNI
NCK2	1.67e-17	0.284022	0.32	0.2	4.52e-13	Treg	NCK2
ZNF706	1.68e-17	0.346903	0.378	0.254	4.55e-13	Treg	ZNF706
PFN11	2.06e-17	0.277121	0.957	0.934	5.58e-13	Treg	PFN1
TXN	2.12e-17	0.369132	0.518	0.388	5.74e-13	Treg	TXN
TXNDC171	2.14e-17	0.306087	0.26	0.153	5.8e-13	Treg	TXNDC17
AHR	2.52e-17	0.299386	0.265	0.156	6.84e-13	Treg	AHR
RBM381	2.8e-17	0.34777	0.483	0.34	7.6e-13	Treg	RBM38
PSMA5	3.09e-17	0.314089	0.403	0.272	8.37e-13	Treg	PSMA5
MAT2B1	3.19e-17	0.305825	0.387	0.258	8.66e-13	Treg	MAT2B
RAB10	3.36e-17	0.291017	0.265	0.156	9.11e-13	Treg	RAB10
YPEL31	3.63e-17	0.311723	0.582	0.447	9.84e-13	Treg	YPEL3
MXD41	4.46e-17	0.356675	0.362	0.239	1.21e-12	Treg	MXD4
TRAF3IP32	4.95e-17	0.280759	0.471	0.328	1.34e-12	Treg	TRAF3IP3
HCLS1	6.95e-17	0.312873	0.626	0.497	1.88e-12	Treg	HCLS1
ADAM10	7.45e-17	0.341178	0.305	0.19	2.02e-12	Treg	ADAM10
SUSD3	1.27e-16	0.298772	0.274	0.167	3.44e-12	Treg	SUSD3
ETS1	1.38e-16	0.364044	0.637	0.51	3.73e-12	Treg	ETS1
UQCRC1	1.51e-16	0.305938	0.292	0.182	4.1e-12	Treg	UQCRC1
NDUFC11	1.64e-16	0.350743	0.347	0.227	4.43e-12	Treg	NDUFC1
CD3D1	1.67e-16	0.278534	0.759	0.638	4.54e-12	Treg	CD3D
MPHOSPH81	2e-16	0.320333	0.416	0.287	5.41e-12	Treg	MPHOSPH8
PTGES3	2.6e-16	0.284777	0.611	0.477	7.04e-12	Treg	PTGES3
HNRNPK	2.62e-16	0.32087	0.656	0.534	7.11e-12	Treg	HNRNPK
LSP12	3.79e-16	0.277	0.778	0.663	1.03e-11	Treg	LSP1
CMTM61	4.6e-16	0.365929	0.383	0.26	1.25e-11	Treg	CMTM6
RAC1	7.47e-16	0.290433	0.576	0.449	2.03e-11	Treg	RAC1
ATP6V0E1	1.04e-15	0.283948	0.575	0.452	2.81e-11	Treg	ATP6V0E1
RNF2131	1.12e-15	0.398345	0.555	0.433	3.03e-11	Treg	RNF213
UQCRB	1.27e-15	0.317009	0.759	0.678	3.45e-11	Treg	UQCRB
SLC25A3	1.31e-15	0.269971	0.697	0.587	3.54e-11	Treg	SLC25A3
LIMS1	1.36e-15	0.297663	0.288	0.18	3.69e-11	Treg	LIMS1
CCNDBP1	1.41e-15	0.279723	0.32	0.207	3.81e-11	Treg	CCNDBP1
TRBC21	1.72e-15	0.326108	0.582	0.446	4.67e-11	Treg	TRBC2
EVI2A	1.73e-15	0.316304	0.259	0.158	4.69e-11	Treg	EVI2A
NDUFB5	1.84e-15	0.278896	0.263	0.16	4.99e-11	Treg	NDUFB5
IFI6	1.88e-15	0.403502	0.291	0.188	5.09e-11	Treg	IFI6
WSB1	2.42e-15	0.340127	0.513	0.384	6.57e-11	Treg	WSB1
PSMB3	2.45e-15	0.309867	0.485	0.359	6.64e-11	Treg	PSMB3
CHURC1	2.74e-15	0.278945	0.446	0.315	7.43e-11	Treg	CHURC1
GSTO11	2.79e-15	0.254459	0.287	0.177	7.55e-11	Treg	GSTO1
OGA	2.85e-15	0.260807	0.312	0.197	7.72e-11	Treg	OGA
TMSB10	3.17e-15	0.251098	0.965	0.953	8.6e-11	Treg	TMSB10
PTPN1	4.21e-15	0.275095	0.352	0.234	1.14e-10	Treg	PTPN1
SMCHD1	6.38e-15	0.39415	0.492	0.367	1.73e-10	Treg	SMCHD1
PRDX2	6.68e-15	0.310622	0.46	0.339	1.81e-10	Treg	PRDX2
ASXL1	8.74e-15	0.269891	0.386	0.265	2.37e-10	Treg	ASXL1
ATRX1	8.78e-15	0.30508	0.395	0.272	2.38e-10	Treg	ATRX
CD71	9.85e-15	0.317892	0.641	0.514	2.67e-10	Treg	CD7
LCK1	1.18e-14	0.309148	0.649	0.534	3.21e-10	Treg	LCK
C9orf16	1.21e-14	0.366008	0.545	0.442	3.27e-10	Treg	C9orf16
MRPL331	1.27e-14	0.342816	0.391	0.275	3.43e-10	Treg	MRPL33
IL6ST2	1.63e-14	0.257361	0.398	0.273	4.42e-10	Treg	IL6ST
COX5A	1.7e-14	0.316303	0.492	0.37	4.61e-10	Treg	COX5A
LAPTM4A1	1.79e-14	0.276059	0.369	0.247	4.86e-10	Treg	LAPTM4A
PRDX3	2.33e-14	0.260247	0.257	0.159	6.32e-10	Treg	PRDX3
VAMP5	2.38e-14	0.281069	0.371	0.252	6.44e-10	Treg	VAMP5
CLTA	2.64e-14	0.305727	0.377	0.26	7.15e-10	Treg	CLTA
SEC11C	3.77e-14	0.25003	0.324	0.213	1.02e-09	Treg	SEC11C
UBALD21	4.91e-14	0.303934	0.566	0.437	1.33e-09	Treg	UBALD2
BST2	5.24e-14	0.275187	0.432	0.31	1.42e-09	Treg	BST2
TM9SF2	8.46e-14	0.304199	0.278	0.179	2.29e-09	Treg	TM9SF2
PHF11	9.46e-14	0.2717	0.26	0.163	2.56e-09	Treg	PHF11
FDFT1	1.06e-13	0.263201	0.281	0.18	2.87e-09	Treg	FDFT1
PAIP2	1.52e-13	0.282416	0.48	0.358	4.11e-09	Treg	PAIP2
ANXA11	1.72e-13	0.288871	0.489	0.367	4.66e-09	Treg	ANXA11
NFE2L2	1.74e-13	0.325875	0.385	0.276	4.7e-09	Treg	NFE2L2
TMED91	2.3e-13	0.250225	0.376	0.262	6.24e-09	Treg	TMED9
CBX3	2.32e-13	0.28135	0.434	0.313	6.28e-09	Treg	CBX3
C17orf49	3.9e-13	0.286939	0.415	0.298	1.06e-08	Treg	C17orf49
PSMB1	4.42e-13	0.274636	0.529	0.402	1.2e-08	Treg	PSMB1
HMGN2	4.52e-13	0.28387	0.552	0.434	1.22e-08	Treg	HMGN2
RANBP1	8.02e-13	0.326185	0.333	0.232	2.17e-08	Treg	RANBP1
TNFRSF14	8.05e-13	0.250734	0.39	0.277	2.18e-08	Treg	TNFRSF14
LIMD21	9.6e-13	0.293904	0.645	0.558	2.6e-08	Treg	LIMD2
ARF6	9.63e-13	0.317012	0.537	0.426	2.61e-08	Treg	ARF6
CISH	1.15e-12	0.441267	0.255	0.167	3.1e-08	Treg	CISH
CIRBP	1.16e-12	0.269633	0.726	0.633	3.14e-08	Treg	CIRBP
CTSA	1.25e-12	0.256226	0.312	0.21	3.4e-08	Treg	CTSA
NDUFA3	1.5e-12	0.272136	0.496	0.369	4.06e-08	Treg	NDUFA3
KIF5B	2.49e-12	0.27635	0.373	0.263	6.75e-08	Treg	KIF5B
GRB2	2.54e-12	0.271147	0.382	0.274	6.88e-08	Treg	GRB2
FOXP11	5.15e-12	0.322769	0.39	0.286	1.4e-07	Treg	FOXP1
PSAP2	7.53e-12	0.277954	0.527	0.416	2.04e-07	Treg	PSAP
HLA-F1	8.9e-12	0.280215	0.613	0.51	2.41e-07	Treg	HLA-F
RAD21	1.13e-11	0.265652	0.417	0.306	3.06e-07	Treg	RAD21
DDX24	1.27e-11	0.288086	0.665	0.568	3.45e-07	Treg	DDX24
CMTM7	1.45e-11	0.265676	0.295	0.198	3.94e-07	Treg	CMTM7
MAPK1IP1L	1.63e-11	0.265484	0.386	0.277	4.41e-07	Treg	MAPK1IP1L
TAP11	1.72e-11	0.272017	0.443	0.337	4.67e-07	Treg	TAP1
BCAS2	2.63e-11	0.261254	0.36	0.256	7.14e-07	Treg	BCAS2
PET100	3.28e-11	0.254866	0.406	0.299	8.89e-07	Treg	PET100
SON1	3.39e-11	0.262576	0.738	0.658	9.19e-07	Treg	SON
CLEC2D	1.14e-10	0.317844	0.361	0.267	3.08e-06	Treg	CLEC2D
BPTF	1.53e-10	0.255303	0.396	0.29	4.15e-06	Treg	BPTF
DYNLRB1	1.55e-10	0.262547	0.373	0.276	4.2e-06	Treg	DYNLRB1
ISG15	4.43e-10	0.287798	0.376	0.278	1.2e-05	Treg	ISG15
ACTR2	5.11e-10	0.260796	0.515	0.405	1.39e-05	Treg	ACTR2
GNG5	6.1e-10	0.261166	0.512	0.411	1.65e-05	Treg	GNG5
RSBN1	2.39e-09	0.294663	0.285	0.204	6.47e-05	Treg	RSBN1
CXCR31	5.96e-09	0.262962	0.36	0.276	0.000161594	Treg	CXCR3
REL	1.08e-08	0.253756	0.513	0.416	0.000293953	Treg	REL
PTPN71	1.51e-08	0.255423	0.391	0.304	0.000409354	Treg	PTPN7
PSMA2	3.47e-08	0.25165	0.396	0.31	0.000941316	Treg	PSMA2
DNAJC15	1.19e-05	0.252434	0.265	0.203	0.321695	Treg	DNAJC15
HSPE1	0.000498314	0.251984	0.631	0.572	1	Treg	HSPE1
ZNF6831	0	2.07045	0.578	0.077	0	CD8T_ZNF683	ZNF683
LINC02446	0	1.54183	0.358	0.04	0	CD8T_ZNF683	LINC02446
CD8A1	0	1.53685	0.745	0.181	0	CD8T_ZNF683	CD8A
CD8B1	0	1.41053	0.598	0.115	0	CD8T_ZNF683	CD8B
KLRK12	5.97e-215	1.08499	0.607	0.167	1.62e-210	CD8T_ZNF683	KLRK1
CCL52	1.47e-187	1.29065	0.958	0.629	4e-183	CD8T_ZNF683	CCL5
CTSW2	3.65e-174	1.12461	0.799	0.36	9.88e-170	CD8T_ZNF683	CTSW
KLRD11	5.57e-130	0.795883	0.397	0.109	1.51e-125	CD8T_ZNF683	KLRD1
NKG72	1.05e-116	0.537378	0.812	0.357	2.86e-112	CD8T_ZNF683	NKG7
XCL1	7.85e-107	1.11026	0.455	0.162	2.13e-102	CD8T_ZNF683	XCL1
CD72	1.78e-101	0.861127	0.823	0.505	4.83e-97	CD8T_ZNF683	CD7
CRTAM1	5.89e-93	0.594487	0.266	0.07	1.6e-88	CD8T_ZNF683	CRTAM
HCST2	3.46e-91	0.672046	0.909	0.667	9.37e-87	CD8T_ZNF683	HCST
MATK2	2.71e-79	0.610272	0.48	0.199	7.35e-75	CD8T_ZNF683	MATK
XCL2	3.5e-76	0.69969	0.348	0.123	9.48e-72	CD8T_ZNF683	XCL2
LAG31	8.26e-72	0.595833	0.331	0.118	2.24e-67	CD8T_ZNF683	LAG3
CD272	2.67e-70	0.613574	0.57	0.277	7.23e-66	CD8T_ZNF683	CD27
IFNG1	7.8e-69	0.872525	0.414	0.172	2.11e-64	CD8T_ZNF683	IFNG
NUCB2	1.41e-67	0.614192	0.366	0.147	3.81e-63	CD8T_ZNF683	NUCB2
NCR3	1.85e-61	0.553559	0.291	0.105	5.01e-57	CD8T_ZNF683	NCR3
NR4A2	2.78e-61	0.616192	0.919	0.696	7.52e-57	CD8T_ZNF683	NR4A2
PTPRCAP2	4.56e-61	0.512541	0.936	0.771	1.24e-56	CD8T_ZNF683	PTPRCAP
CXCR32	3.93e-55	0.547953	0.524	0.267	1.06e-50	CD8T_ZNF683	CXCR3
DUSP21	1.65e-54	0.605634	0.933	0.747	4.48e-50	CD8T_ZNF683	DUSP2
TMSB4X	1.11e-53	0.353352	1	0.979	3.02e-49	CD8T_ZNF683	TMSB4X
IL321	2.01e-52	0.419997	0.983	0.892	5.44e-48	CD8T_ZNF683	IL32
ZNF331	5.24e-52	0.655713	0.726	0.481	1.42e-47	CD8T_ZNF683	ZNF331
TRG-AS1	6.54e-52	0.534682	0.286	0.113	1.77e-47	CD8T_ZNF683	TRG-AS1
CD52	3.17e-51	0.518074	0.926	0.82	8.59e-47	CD8T_ZNF683	CD52
IER5L1	3.17e-51	0.614761	0.392	0.182	8.6e-47	CD8T_ZNF683	IER5L
LEF1	1.1e-45	0.46258	0.259	0.104	2.97e-41	CD8T_ZNF683	LEF1
HOPX2	1.39e-45	0.619494	0.56	0.33	3.76e-41	CD8T_ZNF683	HOPX
CD3D2	1.44e-45	0.474399	0.868	0.632	3.9e-41	CD8T_ZNF683	CD3D
ITM2C1	9.07e-45	0.48416	0.451	0.234	2.46e-40	CD8T_ZNF683	ITM2C
LIME11	3.47e-44	0.440349	0.675	0.413	9.39e-40	CD8T_ZNF683	LIME1
LINC01871	1.07e-43	0.455525	0.32	0.143	2.9e-39	CD8T_ZNF683	LINC01871
AOAH1	3.7e-43	0.35013	0.27	0.108	1e-38	CD8T_ZNF683	AOAH
ZYX1	9.01e-43	0.53182	0.615	0.393	2.44e-38	CD8T_ZNF683	ZYX
PTMS	2.32e-42	0.47635	0.314	0.142	6.28e-38	CD8T_ZNF683	PTMS
NR4A11	3.22e-41	0.505935	0.728	0.488	8.74e-37	CD8T_ZNF683	NR4A1
TPST21	3.16e-40	0.400737	0.324	0.151	8.57e-36	CD8T_ZNF683	TPST2
ID31	1.56e-39	0.508254	0.257	0.11	4.22e-35	CD8T_ZNF683	ID3
UBE2S1	2.52e-38	0.485457	0.703	0.484	6.83e-34	CD8T_ZNF683	UBE2S
IFITM12	9.27e-38	0.443229	0.934	0.809	2.51e-33	CD8T_ZNF683	IFITM1
CCL42	1.8e-36	0.610374	0.52	0.306	4.87e-32	CD8T_ZNF683	CCL4
LYAR	4.15e-36	0.426168	0.292	0.136	1.12e-31	CD8T_ZNF683	LYAR
HLA-DPB13	7.8e-36	0.309072	0.602	0.367	2.11e-31	CD8T_ZNF683	HLA-DPB1
ABI31	8.27e-36	0.383963	0.277	0.126	2.24e-31	CD8T_ZNF683	ABI3
LITAF2	1.44e-35	0.440778	0.565	0.35	3.89e-31	CD8T_ZNF683	LITAF
OASL1	1.44e-34	0.401934	0.323	0.159	3.91e-30	CD8T_ZNF683	OASL
SH3BP1	6.12e-34	0.42589	0.351	0.183	1.66e-29	CD8T_ZNF683	SH3BP1
EVL1	4.65e-33	0.38293	0.774	0.575	1.26e-28	CD8T_ZNF683	EVL
APOBEC3G2	6.52e-33	0.392531	0.515	0.308	1.77e-28	CD8T_ZNF683	APOBEC3G
STK17A	2.03e-32	0.391689	0.74	0.535	5.5e-28	CD8T_ZNF683	STK17A
CST72	4.52e-32	0.250908	0.783	0.519	1.23e-27	CD8T_ZNF683	CST7
FYB11	8.8e-32	0.371601	0.781	0.592	2.38e-27	CD8T_ZNF683	FYB1
LCK2	1.06e-31	0.365771	0.752	0.528	2.88e-27	CD8T_ZNF683	LCK
ITGB22	2.68e-31	0.344624	0.795	0.578	7.28e-27	CD8T_ZNF683	ITGB2
SIRPG1	5.94e-31	0.383233	0.31	0.159	1.61e-26	CD8T_ZNF683	SIRPG
SCML4	1.96e-30	0.365974	0.34	0.18	5.31e-26	CD8T_ZNF683	SCML4
PRMT9	2.98e-30	0.389617	0.349	0.19	8.07e-26	CD8T_ZNF683	PRMT9
RHOB2	3.23e-30	0.406247	0.331	0.176	8.76e-26	CD8T_ZNF683	RHOB
GZMH2	3.49e-30	0.323739	0.378	0.202	9.46e-26	CD8T_ZNF683	GZMH
JUNB1	3.54e-30	0.305909	0.993	0.917	9.6e-26	CD8T_ZNF683	JUNB
CD3G1	3.91e-30	0.331389	0.702	0.476	1.06e-25	CD8T_ZNF683	CD3G
ACTB1	6.24e-30	0.263801	1	0.987	1.69e-25	CD8T_ZNF683	ACTB
RGCC1	6.72e-30	0.519312	0.674	0.472	1.82e-25	CD8T_ZNF683	RGCC
RBPJ1	2.31e-29	0.478614	0.374	0.216	6.25e-25	CD8T_ZNF683	RBPJ
TRBC22	3.81e-29	0.5167	0.618	0.445	1.03e-24	CD8T_ZNF683	TRBC2
COTL11	8.15e-29	0.36843	0.759	0.548	2.21e-24	CD8T_ZNF683	COTL1
GBP52	2.41e-28	0.408048	0.458	0.277	6.54e-24	CD8T_ZNF683	GBP5
HLA-DRB12	8.08e-28	0.291686	0.575	0.371	2.19e-23	CD8T_ZNF683	HLA-DRB1
LBH2	9.5e-28	0.35498	0.606	0.399	2.57e-23	CD8T_ZNF683	LBH
RAC2	2.01e-27	0.325833	0.89	0.739	5.44e-23	CD8T_ZNF683	RAC2
RUNX31	2.3e-27	0.331517	0.473	0.292	6.23e-23	CD8T_ZNF683	RUNX3
REL1	2.79e-27	0.325446	0.607	0.411	7.56e-23	CD8T_ZNF683	REL
CKS2	5.11e-26	0.380591	0.412	0.249	1.38e-21	CD8T_ZNF683	CKS2
CORO1A1	6.72e-26	0.324427	0.901	0.757	1.82e-21	CD8T_ZNF683	CORO1A
CD992	8.48e-26	0.312585	0.88	0.711	2.3e-21	CD8T_ZNF683	CD99
FABP52	1.13e-25	0.305865	0.275	0.141	3.07e-21	CD8T_ZNF683	FABP5
C12orf752	1.97e-25	0.366292	0.376	0.222	5.35e-21	CD8T_ZNF683	C12orf75
PSMB92	2.66e-25	0.319663	0.698	0.511	7.2e-21	CD8T_ZNF683	PSMB9
TAP12	2.68e-25	0.323819	0.518	0.334	7.26e-21	CD8T_ZNF683	TAP1
UBB	4.55e-25	0.294305	0.918	0.769	1.23e-20	CD8T_ZNF683	UBB
GYPC	6.57e-25	0.319417	0.711	0.51	1.78e-20	CD8T_ZNF683	GYPC
TUBA4A1	9.38e-25	0.452702	0.622	0.433	2.54e-20	CD8T_ZNF683	TUBA4A
NLRC5	1.67e-24	0.267154	0.259	0.132	4.54e-20	CD8T_ZNF683	NLRC5
TUBA1A	1.69e-24	0.33199	0.553	0.373	4.59e-20	CD8T_ZNF683	TUBA1A
RGS12	1.82e-24	0.605445	0.664	0.501	4.94e-20	CD8T_ZNF683	RGS1
CD3E1	3.24e-24	0.280028	0.941	0.782	8.78e-20	CD8T_ZNF683	CD3E
LSP13	3.93e-24	0.316268	0.835	0.66	1.06e-19	CD8T_ZNF683	LSP1
ITM2A1	4.89e-24	0.412935	0.608	0.433	1.33e-19	CD8T_ZNF683	ITM2A
SH3BGRL3	8.11e-24	0.267056	0.968	0.871	2.2e-19	CD8T_ZNF683	SH3BGRL3
ITGAE	8.61e-24	0.320698	0.256	0.134	2.33e-19	CD8T_ZNF683	ITGAE
DNAJA1	8.9e-24	0.283584	0.789	0.596	2.41e-19	CD8T_ZNF683	DNAJA1
CD632	1.43e-23	0.268505	0.659	0.47	3.88e-19	CD8T_ZNF683	CD63
PPP1CA1	4.58e-23	0.296281	0.656	0.465	1.24e-18	CD8T_ZNF683	PPP1CA
BRD22	5.98e-23	0.253789	0.757	0.556	1.62e-18	CD8T_ZNF683	BRD2
CYBA2	6.23e-23	0.253593	0.928	0.778	1.69e-18	CD8T_ZNF683	CYBA
PPP2R5C2	7.53e-23	0.292779	0.518	0.339	2.04e-18	CD8T_ZNF683	PPP2R5C
UBE2L6	1.11e-22	0.304369	0.419	0.262	3e-18	CD8T_ZNF683	UBE2L6
PSME2	2.01e-22	0.311686	0.676	0.491	5.44e-18	CD8T_ZNF683	PSME2
TUBB4B1	2.57e-22	0.342572	0.673	0.491	6.98e-18	CD8T_ZNF683	TUBB4B
CTSD1	3.33e-22	0.320556	0.644	0.468	9.01e-18	CD8T_ZNF683	CTSD
ANKRD37	3.95e-22	0.436895	0.288	0.162	1.07e-17	CD8T_ZNF683	ANKRD37
SERTAD12	4.36e-22	0.343876	0.512	0.342	1.18e-17	CD8T_ZNF683	SERTAD1
ISG151	5.98e-22	0.347199	0.428	0.275	1.62e-17	CD8T_ZNF683	ISG15
CLEC2D1	9.3e-22	0.262325	0.428	0.264	2.52e-17	CD8T_ZNF683	CLEC2D
GPR174	1.39e-21	0.25977	0.273	0.147	3.76e-17	CD8T_ZNF683	GPR174
DYNLL11	1.63e-21	0.297923	0.628	0.449	4.41e-17	CD8T_ZNF683	DYNLL1
IER21	1.91e-21	0.288483	0.866	0.695	5.17e-17	CD8T_ZNF683	IER2
PCED1B-AS1	2.27e-21	0.324037	0.727	0.547	6.14e-17	CD8T_ZNF683	PCED1B-AS1
ID21	3.21e-21	0.271646	0.657	0.472	8.69e-17	CD8T_ZNF683	ID2
RGS2	3.27e-21	0.362469	0.477	0.317	8.87e-17	CD8T_ZNF683	RGS2
H2AFX1	7.82e-21	0.299736	0.38	0.234	2.12e-16	CD8T_ZNF683	H2AFX
GADD45B	1.06e-20	0.322158	0.768	0.603	2.87e-16	CD8T_ZNF683	GADD45B
IL16	1.54e-20	0.277183	0.459	0.302	4.17e-16	CD8T_ZNF683	IL16
CTSA1	2.51e-20	0.336668	0.34	0.208	6.8e-16	CD8T_ZNF683	CTSA
GZMM2	2.65e-20	0.253795	0.526	0.355	7.18e-16	CD8T_ZNF683	GZMM
GZMA2	3.63e-20	0.421332	0.639	0.487	9.85e-16	CD8T_ZNF683	GZMA
CD691	8.23e-20	0.27006	0.893	0.754	2.23e-15	CD8T_ZNF683	CD69
SLC9A3R12	1.01e-19	0.260477	0.556	0.383	2.74e-15	CD8T_ZNF683	SLC9A3R1
CNN21	1.14e-19	0.254902	0.695	0.501	3.1e-15	CD8T_ZNF683	CNN2
IL2RB1	1.38e-19	0.275695	0.461	0.303	3.73e-15	CD8T_ZNF683	IL2RB
ZBTB7A2	1.45e-19	0.293231	0.327	0.195	3.92e-15	CD8T_ZNF683	ZBTB7A
TBC1D10C1	2.68e-19	0.276696	0.501	0.343	7.27e-15	CD8T_ZNF683	TBC1D10C
CCL4L22	3.58e-19	0.484217	0.298	0.176	9.72e-15	CD8T_ZNF683	CCL4L2
PTPN72	4.64e-19	0.267251	0.459	0.301	1.26e-14	CD8T_ZNF683	PTPN7
PPP1R12A	4.78e-19	0.294372	0.439	0.287	1.29e-14	CD8T_ZNF683	PPP1R12A
PSME12	5.57e-19	0.254764	0.838	0.681	1.51e-14	CD8T_ZNF683	PSME1
PTPN62	6.93e-19	0.310875	0.352	0.221	1.88e-14	CD8T_ZNF683	PTPN6
PTPN22	7.24e-19	0.289503	0.4	0.255	1.96e-14	CD8T_ZNF683	PTPN22
ANXA6	3.25e-18	0.257376	0.548	0.388	8.82e-14	CD8T_ZNF683	ANXA6
PSTPIP11	1.41e-17	0.264265	0.353	0.224	3.81e-13	CD8T_ZNF683	PSTPIP1
SYNRG	1.87e-17	0.256736	0.405	0.267	5.08e-13	CD8T_ZNF683	SYNRG
GABARAPL1	3.12e-17	0.25547	0.326	0.202	8.45e-13	CD8T_ZNF683	GABARAPL1
NAP1L4	8.94e-17	0.282301	0.393	0.261	2.42e-12	CD8T_ZNF683	NAP1L4
GPI	1.07e-16	0.277757	0.461	0.321	2.9e-12	CD8T_ZNF683	GPI
CITED21	2.3e-16	0.266689	0.566	0.411	6.25e-12	CD8T_ZNF683	CITED2
H2AFZ	2.18e-15	0.257947	0.675	0.521	5.91e-11	CD8T_ZNF683	H2AFZ
STAT1	3.51e-15	0.273918	0.377	0.255	9.52e-11	CD8T_ZNF683	STAT1
CD551	3.2e-12	0.296287	0.384	0.274	8.68e-08	CD8T_ZNF683	CD55
SNHG15	2.99e-11	0.263281	0.306	0.208	8.11e-07	CD8T_ZNF683	SNHG15
TAGAP1	1.9e-09	0.299742	0.502	0.399	5.14e-05	CD8T_ZNF683	TAGAP
AREG	1.97e-08	0.302933	0.341	0.253	0.000534588	CD8T_ZNF683	AREG
KRT86	0	2.72479	0.66	0.024	0	KIT	KRT86
KIT	0	2.47376	0.667	0.008	0	KIT	KIT
LST1	0	2.27917	0.682	0.068	0	KIT	LST1
DLL1	0	2.22269	0.502	0.007	0	KIT	DLL1
SCX	0	2.19214	0.376	0.006	0	KIT	SCX
PLPP1	0	2.13325	0.483	0.044	0	KIT	PLPP1
KRT811	0	1.98585	0.488	0.01	0	KIT	KRT81
IL4I1	0	1.88137	0.587	0.057	0	KIT	IL4I1
TNFRSF181	0	1.78169	0.693	0.156	0	KIT	TNFRSF18
TMIGD2	0	1.73337	0.58	0.052	0	KIT	TMIGD2
TOX2	0	1.69832	0.497	0.025	0	KIT	TOX2
AFF3	0	1.66018	0.468	0.012	0	KIT	AFF3
GSN	0	1.61777	0.509	0.038	0	KIT	GSN
VEGFA	0	1.59798	0.366	0.035	0	KIT	VEGFA
CFH	0	1.48562	0.401	0.042	0	KIT	CFH
C20orf204	0	1.46098	0.284	0.006	0	KIT	C20orf204
LINC00299	0	1.44205	0.38	0.017	0	KIT	LINC00299
TNFSF13B	0	1.4401	0.464	0.066	0	KIT	TNFSF13B
CA2	0	1.41876	0.407	0.023	0	KIT	CA2
TLE1	0	1.26268	0.31	0.027	0	KIT	TLE1
TNFSF11	0	1.1738	0.298	0.005	0	KIT	TNFSF11
IL1R1	0	1.15701	0.34	0.016	0	KIT	IL1R1
NCR2	0	1.13442	0.272	0.001	0	KIT	NCR2
RORC	0	1.1218	0.35	0.031	0	KIT	RORC
ABHD15	1.79e-296	0.918838	0.289	0.026	4.84e-292	KIT	ABHD15
CHKA	1.87e-292	0.907231	0.251	0.019	5.07e-288	KIT	CHKA
NRIP1	3.27e-292	1.35816	0.457	0.071	8.88e-288	KIT	NRIP1
NCR31	2.76e-275	1.5907	0.516	0.097	7.48e-271	KIT	NCR3
SLC4A10	9.33e-275	0.928229	0.27	0.024	2.53e-270	KIT	SLC4A10
ALDOC	1.66e-268	1.79341	0.34	0.043	4.49e-264	KIT	ALDOC
SPRY1	2.66e-266	1.16675	0.362	0.047	7.22e-262	KIT	SPRY1
TYROBP1	1.37e-265	1.30867	0.676	0.158	3.72e-261	KIT	TYROBP
CXXC5	8.58e-245	1.01411	0.313	0.038	2.33e-240	KIT	CXXC5
NCOA7	1.99e-224	1.57076	0.597	0.16	5.41e-220	KIT	NCOA7
CASP3	6.16e-210	1.29372	0.475	0.105	1.67e-205	KIT	CASP3
CTSH	9.84e-205	1.46402	0.428	0.088	2.67e-200	KIT	CTSH
IGFBP4	1.48e-195	1.24	0.359	0.064	4.02e-191	KIT	IGFBP4
ZBTB16	2.69e-179	1.00807	0.362	0.067	7.29e-175	KIT	ZBTB16
NFIL3	4.43e-174	0.921819	0.325	0.057	1.2e-169	KIT	NFIL3
JMY	4.84e-173	1.28608	0.506	0.137	1.31e-168	KIT	JMY
HOTAIRM1	1.4e-172	1.00188	0.302	0.05	3.8e-168	KIT	HOTAIRM1
MAP3K8	2.79e-171	1.54268	0.664	0.252	7.57e-167	KIT	MAP3K8
PRR5	1.77e-169	1.09422	0.417	0.096	4.79e-165	KIT	PRR5
SLC16A3	7.31e-167	1.1432	0.433	0.105	1.98e-162	KIT	SLC16A3
KLF11	4.62e-166	0.864041	0.292	0.048	1.25e-161	KIT	KLF11
ARHGAP10	9.38e-160	0.878705	0.3	0.052	2.54e-155	KIT	ARHGAP10
RIPK2	2.75e-151	0.852711	0.284	0.05	7.46e-147	KIT	RIPK2
CCNG21	4e-150	0.993288	0.372	0.083	1.08e-145	KIT	CCNG2
AREG1	7.44e-148	2.229	0.619	0.241	2.02e-143	KIT	AREG
CCR6	7.11e-142	1.07607	0.435	0.116	1.93e-137	KIT	CCR6
TRDC1	1.2e-141	0.994381	0.303	0.058	3.26e-137	KIT	TRDC
H2AFY	5.01e-141	1.20432	0.601	0.232	1.36e-136	KIT	H2AFY
AGPAT5	4.56e-139	0.926794	0.346	0.078	1.24e-134	KIT	AGPAT5
NINJ1	2.27e-131	1.22907	0.55	0.198	6.14e-127	KIT	NINJ1
ISOC1	9.17e-131	0.914261	0.316	0.069	2.49e-126	KIT	ISOC1
TRBC11	1.4e-130	1.15432	0.712	0.318	3.79e-126	KIT	TRBC1
ICAM1	5.16e-129	1.15053	0.427	0.122	1.4e-124	KIT	ICAM1
LTA4H	5.14e-128	0.927994	0.398	0.108	1.39e-123	KIT	LTA4H
CAT	3.27e-127	1.02989	0.406	0.113	8.85e-123	KIT	CAT
CTNNB1	9.42e-127	1.20092	0.505	0.172	2.55e-122	KIT	CTNNB1
LAT2	3.68e-126	0.768839	0.267	0.051	9.98e-122	KIT	LAT2
CCL20	2.2e-125	0.862824	0.343	0.08	5.96e-121	KIT	CCL20
RTN4	1.61e-124	1.19113	0.619	0.255	4.37e-120	KIT	RTN4
LTB2	3.14e-124	1.33695	0.923	0.636	8.5e-120	KIT	LTB
MPG	1.22e-122	1.05293	0.508	0.18	3.32e-118	KIT	MPG
NFKBIA1	1.48e-121	1.15651	0.948	0.778	4.01e-117	KIT	NFKBIA
FCER1G	2.37e-114	0.856645	0.32	0.075	6.43e-110	KIT	FCER1G
TXK	1.62e-113	0.760195	0.306	0.071	4.39e-109	KIT	TXK
AHR1	2.28e-113	1.00476	0.458	0.149	6.19e-109	KIT	AHR
TNFRSF41	3.06e-112	0.895505	0.483	0.162	8.31e-108	KIT	TNFRSF4
CD83	1.2e-110	1.59078	0.542	0.22	3.25e-106	KIT	CD83
XCL11	2.59e-109	1.43034	0.48	0.164	7.03e-105	KIT	XCL1
AQP31	1.34e-107	1.15715	0.586	0.248	3.62e-103	KIT	AQP3
NFKB1	4.14e-104	1.17285	0.649	0.311	1.12e-99	KIT	NFKB1
SEC14L1	7.9e-103	0.88366	0.357	0.103	2.14e-98	KIT	SEC14L1
RIN3	1.91e-101	0.732351	0.31	0.079	5.18e-97	KIT	RIN3
LAPTM4B1	1.3e-97	0.649196	0.267	0.063	3.53e-93	KIT	LAPTM4B
ZFP36L1	8.15e-96	1.06636	0.879	0.645	2.21e-91	KIT	ZFP36L1
GDE1	1.06e-93	0.669876	0.266	0.064	2.88e-89	KIT	GDE1
GOLGA8B1	4.61e-92	0.859688	0.417	0.145	1.25e-87	KIT	GOLGA8B
CEBPD2	5.21e-91	1.1213	0.471	0.177	1.41e-86	KIT	CEBPD
LTA1	7.8e-91	1.26101	0.357	0.112	2.11e-86	KIT	LTA
BLVRA	9.29e-90	0.65011	0.336	0.097	2.52e-85	KIT	BLVRA
PHLDA11	4.22e-89	1.22874	0.501	0.206	1.14e-84	KIT	PHLDA1
NR4A3	6.67e-87	0.919046	0.438	0.162	1.81e-82	KIT	NR4A3
TNFSF14	8.3e-87	0.961072	0.39	0.134	2.25e-82	KIT	TNFSF14
TNFRSF25	4.15e-85	0.820207	0.412	0.149	1.13e-80	KIT	TNFRSF25
CD812	7.62e-85	0.916104	0.84	0.6	2.07e-80	KIT	CD81
ARL4A	1.88e-84	0.983827	0.421	0.159	5.09e-80	KIT	ARL4A
HIPK2	2.14e-83	0.727506	0.27	0.071	5.79e-79	KIT	HIPK2
KLRB12	6.15e-82	0.942096	0.76	0.412	1.67e-77	KIT	KLRB1
MDFIC	5.78e-80	0.896701	0.557	0.259	1.57e-75	KIT	MDFIC
TP53I13	6.41e-79	0.699207	0.407	0.148	1.74e-74	KIT	TP53I13
BST21	3.43e-77	0.92219	0.598	0.304	9.31e-73	KIT	BST2
PHACTR21	7.6e-77	0.802407	0.433	0.167	2.06e-72	KIT	PHACTR2
ID22	3.61e-76	1.31055	0.748	0.47	9.77e-72	KIT	ID2
TOX	6.52e-76	0.648457	0.353	0.115	1.77e-71	KIT	TOX
NBL11	5.07e-73	0.707678	0.335	0.111	1.37e-68	KIT	NBL1
SELENOS	1.3e-72	0.771943	0.462	0.193	3.53e-68	KIT	SELENOS
CKLF	5.59e-71	0.814168	0.761	0.467	1.51e-66	KIT	CKLF
PRMT91	2.45e-70	0.799495	0.447	0.187	6.65e-66	KIT	PRMT9
HSH2D	7.01e-70	0.619754	0.289	0.09	1.9e-65	KIT	HSH2D
HERPUD1	7.11e-69	1.27315	0.671	0.426	1.93e-64	KIT	HERPUD1
OTUD5	9.25e-69	1.08361	0.313	0.108	2.51e-64	KIT	OTUD5
GADD45A1	2.12e-68	1.09442	0.524	0.262	5.76e-64	KIT	GADD45A
PER11	2.17e-68	0.831496	0.457	0.199	5.88e-64	KIT	PER1
CMTM62	3.52e-68	0.782366	0.536	0.255	9.53e-64	KIT	CMTM6
HMGN31	9.87e-68	0.817222	0.471	0.21	2.68e-63	KIT	HMGN3
TPM4	3.13e-67	0.961211	0.617	0.342	8.47e-63	KIT	TPM4
MAFF	4.64e-66	0.700956	0.384	0.148	1.26e-61	KIT	MAFF
BHLHE401	2.17e-65	0.766291	0.76	0.469	5.89e-61	KIT	BHLHE40
PRNP1	9.04e-65	0.940004	0.495	0.243	2.45e-60	KIT	PRNP
ZFAND51	5.81e-64	0.866395	0.624	0.34	1.57e-59	KIT	ZFAND5
IRF2BP2	2.16e-63	0.691792	0.427	0.18	5.86e-59	KIT	IRF2BP2
PABPC11	4.49e-63	0.659629	0.949	0.82	1.22e-58	KIT	PABPC1
PTPN221	4.73e-63	0.816013	0.52	0.251	1.28e-58	KIT	PTPN22
PFKFB31	1.32e-62	0.800556	0.499	0.238	3.57e-58	KIT	PFKFB3
CITED4	7.52e-62	0.647571	0.298	0.102	2.04e-57	KIT	CITED4
MID1IP1	1.11e-61	0.7024	0.272	0.088	3e-57	KIT	MID1IP1
DCAF11	3.22e-61	0.667886	0.309	0.111	8.73e-57	KIT	DCAF11
JUND	1.22e-60	0.713986	0.925	0.856	3.32e-56	KIT	JUND
SOCS2	3.97e-60	0.619992	0.258	0.082	1.08e-55	KIT	SOCS2
CTR9	1.03e-59	0.77111	0.392	0.166	2.78e-55	KIT	CTR9
ADAM101	4.72e-59	0.706384	0.425	0.186	1.28e-54	KIT	ADAM10
NR4A12	7.41e-59	1.03704	0.742	0.49	2.01e-54	KIT	NR4A1
RHOB3	6.28e-58	0.831687	0.407	0.174	1.7e-53	KIT	RHOB
RAB11FIP11	8.35e-58	0.677114	0.385	0.161	2.26e-53	KIT	RAB11FIP1
PREX1	1.06e-57	0.683541	0.532	0.272	2.86e-53	KIT	PREX1
BZW1	1.56e-56	0.711174	0.66	0.397	4.22e-52	KIT	BZW1
PLAUR	3.97e-56	0.671075	0.296	0.107	1.08e-51	KIT	PLAUR
RPL8	7.3e-56	0.388411	0.99	0.96	1.98e-51	KIT	RPL8
IL7R1	1.17e-55	0.780233	0.852	0.571	3.18e-51	KIT	IL7R
PLSCR1	5.65e-55	0.584814	0.274	0.095	1.53e-50	KIT	PLSCR1
XCL21	1.64e-53	1.27656	0.321	0.127	4.43e-49	KIT	XCL2
MT-CO3	4.04e-52	0.528588	0.968	0.929	1.1e-47	KIT	MT-CO3
METRNL1	5.49e-52	0.600177	0.462	0.216	1.49e-47	KIT	METRNL
RGS16	1.4e-51	0.981355	0.377	0.169	3.8e-47	KIT	RGS16
DHRS3	1.46e-51	0.574856	0.285	0.105	3.96e-47	KIT	DHRS3
DUSP1	1.59e-51	0.78294	0.905	0.798	4.31e-47	KIT	DUSP1
RNF168	1.79e-51	0.6308	0.306	0.118	4.86e-47	KIT	RNF168
EEF1A11	2.64e-51	0.299718	1	0.994	7.16e-47	KIT	EEF1A1
MIS18BP1	6.78e-51	0.578104	0.34	0.138	1.84e-46	KIT	MIS18BP1
TCF71	2.3e-50	0.638451	0.505	0.256	6.22e-46	KIT	TCF7
TPT11	1.07e-48	0.331878	0.997	0.985	2.9e-44	KIT	TPT1
HNRNPA0	4.14e-48	0.64098	0.701	0.453	1.12e-43	KIT	HNRNPA0
RRBP11	1.02e-47	0.5757	0.339	0.139	2.77e-43	KIT	RRBP1
EEF1G	1.31e-47	0.470733	0.941	0.807	3.55e-43	KIT	EEF1G
PPP3CA	1.55e-47	0.554837	0.326	0.134	4.21e-43	KIT	PPP3CA
PPP2CA	5.77e-47	0.642736	0.505	0.268	1.57e-42	KIT	PPP2CA
RORA1	8.19e-47	0.717623	0.621	0.383	2.22e-42	KIT	RORA
RPS6KA3	1.07e-46	0.593559	0.414	0.195	2.91e-42	KIT	RPS6KA3
PEBP11	2.76e-46	0.60989	0.679	0.441	7.48e-42	KIT	PEBP1
IFNGR1	5.29e-46	0.631969	0.436	0.211	1.43e-41	KIT	IFNGR1
YWHAH1	5.77e-46	0.589488	0.461	0.229	1.56e-41	KIT	YWHAH
NCF41	3.35e-45	0.524572	0.299	0.121	9.07e-41	KIT	NCF4
INPP4A	3.83e-45	0.550721	0.333	0.142	1.04e-40	KIT	INPP4A
SEPTIN11	3.88e-44	0.538366	0.261	0.099	1.05e-39	KIT	SEPTIN11
SKIL	4.86e-44	0.720567	0.536	0.307	1.32e-39	KIT	SKIL
SESN1	6.97e-44	0.544629	0.294	0.118	1.89e-39	KIT	SESN1
SEC11A1	8.21e-44	0.670679	0.527	0.298	2.22e-39	KIT	SEC11A
FOSL2	1.19e-43	0.640834	0.473	0.249	3.22e-39	KIT	FOSL2
GRINA	1.25e-43	0.49198	0.305	0.125	3.38e-39	KIT	GRINA
PRPF6	1.42e-43	0.670279	0.38	0.178	3.84e-39	KIT	PRPF6
ST3GAL1	2.4e-43	0.622862	0.422	0.21	6.51e-39	KIT	ST3GAL1
SLC25A39	8.49e-43	0.588365	0.353	0.162	2.3e-38	KIT	SLC25A39
UGCG	2.39e-42	0.578336	0.283	0.115	6.47e-38	KIT	UGCG
GNA13	2.96e-42	0.549081	0.365	0.167	8.03e-38	KIT	GNA13
TIMP12	5.3e-42	0.611711	0.571	0.331	1.44e-37	KIT	TIMP1
PIM31	1.84e-41	0.693099	0.473	0.26	5e-37	KIT	PIM3
REEP3	3.25e-41	0.494684	0.314	0.134	8.81e-37	KIT	REEP3
SRI	5.57e-41	0.590825	0.484	0.264	1.51e-36	KIT	SRI
ATF3	1.11e-39	0.770685	0.347	0.162	3.01e-35	KIT	ATF3
SRSF51	3.81e-39	0.594696	0.735	0.543	1.03e-34	KIT	SRSF5
ZNF3311	5.42e-39	0.826195	0.674	0.485	1.47e-34	KIT	ZNF331
SMAP1	1.34e-38	0.643174	0.407	0.213	3.63e-34	KIT	SMAP1
ADAM191	2.25e-38	0.54774	0.322	0.146	6.09e-34	KIT	ADAM19
NXT1	1.02e-37	0.583264	0.383	0.193	2.78e-33	KIT	NXT1
NFKBIZ1	1.09e-37	0.599093	0.56	0.342	2.94e-33	KIT	NFKBIZ
METTL9	1.99e-37	0.50177	0.438	0.231	5.39e-33	KIT	METTL9
AC008105.31	4.51e-37	0.467438	0.261	0.106	1.22e-32	KIT	AC008105.3
REV3L	8.54e-37	0.497261	0.254	0.103	2.31e-32	KIT	REV3L
SPOCK22	1.15e-36	0.583988	0.695	0.489	3.11e-32	KIT	SPOCK2
NR1D2	1.32e-36	0.517341	0.336	0.155	3.58e-32	KIT	NR1D2
ABCC1	1.36e-36	0.479361	0.284	0.122	3.69e-32	KIT	ABCC1
GPR651	3.48e-36	0.631606	0.444	0.243	9.44e-32	KIT	GPR65
RCN2	7.93e-36	0.52096	0.336	0.16	2.15e-31	KIT	RCN2
APP1	1.14e-35	0.380881	0.435	0.216	3.09e-31	KIT	APP
MXRA7	1.2e-35	0.456766	0.291	0.128	3.24e-31	KIT	MXRA7
TNF1	1.73e-35	0.597017	0.475	0.261	4.69e-31	KIT	TNF
TCIRG1	3.19e-35	0.514293	0.344	0.166	8.66e-31	KIT	TCIRG1
TAGLN2	4.4e-35	0.48005	0.812	0.622	1.19e-30	KIT	TAGLN2
S100A131	6.38e-35	0.496653	0.295	0.13	1.73e-30	KIT	S100A13
RANBP2	1.21e-34	0.780295	0.465	0.273	3.28e-30	KIT	RANBP2
GABARAPL11	6.81e-34	0.579994	0.383	0.201	1.85e-29	KIT	GABARAPL1
IFITM33	8.18e-34	0.465107	0.438	0.234	2.22e-29	KIT	IFITM3
G3BP21	8.28e-34	0.598371	0.597	0.388	2.24e-29	KIT	G3BP2
MGAT5	1.08e-33	0.453277	0.251	0.106	2.92e-29	KIT	MGAT5
ARHGEF7	3.22e-33	0.445235	0.278	0.123	8.73e-29	KIT	ARHGEF7
CERK	1e-32	0.412297	0.316	0.148	2.71e-28	KIT	CERK
ERN11	1.08e-32	0.4611	0.51	0.298	2.93e-28	KIT	ERN1
ELL2	1.3e-32	0.430123	0.289	0.13	3.52e-28	KIT	ELL2
MAP2K1	2.26e-32	0.438676	0.278	0.126	6.12e-28	KIT	MAP2K1
JAML	6.84e-32	0.45914	0.272	0.122	1.85e-27	KIT	JAML
MT-CO11	9.04e-32	0.315334	0.985	0.971	2.45e-27	KIT	MT-CO1
CSRNP11	2.67e-31	0.491441	0.627	0.418	7.23e-27	KIT	CSRNP1
KDM5B	2.77e-31	0.412147	0.262	0.115	7.5e-27	KIT	KDM5B
RAP1B1	9.47e-31	0.492773	0.661	0.455	2.57e-26	KIT	RAP1B
SNRK	1.43e-30	0.435696	0.329	0.162	3.88e-26	KIT	SNRK
ANKRD101	1.56e-30	0.518771	0.32	0.161	4.22e-26	KIT	ANKRD10
KDM6B	1.66e-30	0.518444	0.355	0.184	4.49e-26	KIT	KDM6B
TIPARP1	5.01e-30	0.504079	0.391	0.209	1.36e-25	KIT	TIPARP
RPS24	8.66e-30	0.274171	0.977	0.953	2.35e-25	KIT	RPS24
CAMTA1	1.6e-29	0.392158	0.261	0.118	4.33e-25	KIT	CAMTA1
ARRDC2	2.01e-29	0.515534	0.317	0.16	5.45e-25	KIT	ARRDC2
SKP1	4.17e-29	0.451985	0.789	0.634	1.13e-24	KIT	SKP1
SLA2	5.85e-29	0.491522	0.473	0.283	1.58e-24	KIT	SLA
EML41	7.95e-29	0.513912	0.693	0.491	2.15e-24	KIT	EML4
PNRC1	8.43e-29	0.370898	0.947	0.872	2.29e-24	KIT	PNRC1
PRKAR1A	2.63e-28	0.420512	0.42	0.239	7.12e-24	KIT	PRKAR1A
WSB11	3.48e-28	0.466191	0.588	0.382	9.42e-24	KIT	WSB1
PPP1CB	1.2e-27	0.40185	0.366	0.196	3.24e-23	KIT	PPP1CB
NAP1L1	1.35e-27	0.440146	0.605	0.406	3.66e-23	KIT	NAP1L1
GUSB	1.87e-27	0.354988	0.28	0.134	5.07e-23	KIT	GUSB
PAK21	2.47e-27	0.461279	0.545	0.35	6.69e-23	KIT	PAK2
RPL5	6.15e-27	0.30195	0.967	0.911	1.67e-22	KIT	RPL5
RALBP1	1.18e-26	0.390544	0.364	0.198	3.21e-22	KIT	RALBP1
CIRBP1	1.2e-26	0.464427	0.793	0.631	3.25e-22	KIT	CIRBP
G3BP1	1.94e-26	0.361401	0.34	0.179	5.25e-22	KIT	G3BP1
SERP1	3.07e-26	0.446474	0.733	0.542	8.31e-22	KIT	SERP1
CD73	1.83e-25	0.769003	0.641	0.516	4.96e-21	KIT	CD7
MAPKAPK2	2.64e-25	0.421843	0.288	0.145	7.15e-21	KIT	MAPKAPK2
DEK	4.44e-25	0.459741	0.517	0.333	1.2e-20	KIT	DEK
FNBP1	6.08e-25	0.419338	0.593	0.404	1.65e-20	KIT	FNBP1
CHD1	8.23e-25	0.455056	0.486	0.308	2.23e-20	KIT	CHD1
HSP90B1	1.68e-24	0.520027	0.7	0.525	4.55e-20	KIT	HSP90B1
SIK3	1.99e-24	0.379489	0.296	0.151	5.4e-20	KIT	SIK3
SLC25A36	2.35e-24	0.370551	0.267	0.132	6.36e-20	KIT	SLC25A36
UBE2J1	2.47e-24	0.401823	0.284	0.146	6.69e-20	KIT	UBE2J1
PDE4D1	2.88e-24	0.481548	0.443	0.27	7.8e-20	KIT	PDE4D
SNX91	2.99e-24	0.353763	0.31	0.163	8.11e-20	KIT	SNX9
RANBP9	3.16e-24	0.364967	0.255	0.124	8.57e-20	KIT	RANBP9
CTSW3	3.26e-24	0.599364	0.575	0.374	8.85e-20	KIT	CTSW
DDX3Y	3.97e-24	0.388684	0.285	0.146	1.08e-19	KIT	DDX3Y
NSMCE1	4.8e-24	0.426487	0.284	0.148	1.3e-19	KIT	NSMCE1
PABPN1	5.15e-24	0.431322	0.56	0.374	1.4e-19	KIT	PABPN1
PABPC41	8.73e-24	0.353355	0.276	0.139	2.37e-19	KIT	PABPC4
SYPL1	1.1e-23	0.381223	0.299	0.157	2.98e-19	KIT	SYPL1
ITGB1	1.63e-23	0.433504	0.61	0.415	4.43e-19	KIT	ITGB1
ELOVL5	2.96e-23	0.373841	0.413	0.245	8.01e-19	KIT	ELOVL5
PIK3CD	9.53e-23	0.377769	0.294	0.156	2.58e-18	KIT	PIK3CD
RPL15	1.3e-22	0.252416	0.981	0.933	3.52e-18	KIT	RPL15
GRAMD1A	1.53e-22	0.458357	0.337	0.194	4.15e-18	KIT	GRAMD1A
CXCR41	3.74e-22	0.348187	0.903	0.776	1.01e-17	KIT	CXCR4
MGAT4A1	7.98e-22	0.362772	0.412	0.244	2.16e-17	KIT	MGAT4A
OSTC	1.08e-21	0.418079	0.396	0.239	2.94e-17	KIT	OSTC
YWHAQ	1.42e-21	0.354154	0.557	0.379	3.86e-17	KIT	YWHAQ
RBPJ2	1.81e-21	0.473218	0.368	0.217	4.9e-17	KIT	RBPJ
SRGN	2.58e-21	0.428019	0.931	0.86	6.99e-17	KIT	SRGN
PPM1B	7.17e-21	0.314455	0.261	0.134	1.94e-16	KIT	PPM1B
SNHG291	8.5e-21	0.369793	0.764	0.616	2.3e-16	KIT	SNHG29
SEPTIN21	9.29e-21	0.350418	0.395	0.238	2.52e-16	KIT	SEPTIN2
TSPO	1.05e-20	0.395103	0.554	0.385	2.84e-16	KIT	TSPO
RBMS1	1.31e-20	0.414016	0.473	0.307	3.54e-16	KIT	RBMS1
IER5	2.46e-20	0.514312	0.455	0.299	6.67e-16	KIT	IER5
TMEM243	2.79e-20	0.382149	0.359	0.213	7.57e-16	KIT	TMEM243
SNRNP70	2.91e-20	0.36478	0.384	0.229	7.9e-16	KIT	SNRNP70
MT-CO21	3.25e-20	0.293174	0.971	0.946	8.8e-16	KIT	MT-CO2
GYG1	3.38e-20	0.365477	0.314	0.179	9.17e-16	KIT	GYG1
ANP32E	3.89e-20	0.325097	0.351	0.205	1.05e-15	KIT	ANP32E
FAM177A1	4.27e-20	0.508365	0.517	0.37	1.16e-15	KIT	FAM177A1
DCXR	4.49e-20	0.403334	0.387	0.235	1.22e-15	KIT	DCXR
UBAC2	6.3e-20	0.370964	0.309	0.174	1.71e-15	KIT	UBAC2
APLP2	6.67e-20	0.282797	0.251	0.129	1.81e-15	KIT	APLP2
MAZ1	7.08e-20	0.393743	0.373	0.225	1.92e-15	KIT	MAZ
SYNGR21	8.82e-20	0.40483	0.424	0.27	2.39e-15	KIT	SYNGR2
GNAI3	1.33e-19	0.363205	0.307	0.174	3.6e-15	KIT	GNAI3
GPX4	1.77e-19	0.357376	0.695	0.52	4.81e-15	KIT	GPX4
CHMP1B	1.99e-19	0.675502	0.384	0.246	5.39e-15	KIT	CHMP1B
CD633	2.06e-19	0.308441	0.653	0.472	5.57e-15	KIT	CD63
CTSD2	2.73e-19	0.335081	0.634	0.47	7.4e-15	KIT	CTSD
CD1642	3.2e-19	0.302459	0.567	0.385	8.67e-15	KIT	CD164
IL2RB2	8.33e-19	0.362204	0.462	0.304	2.26e-14	KIT	IL2RB
EIF4A1	8.85e-19	0.344327	0.812	0.685	2.4e-14	KIT	EIF4A1
CTSA2	9.36e-19	0.438087	0.347	0.209	2.54e-14	KIT	CTSA
NCL	1.13e-18	0.334077	0.765	0.618	3.05e-14	KIT	NCL
TPI11	1.17e-18	0.357689	0.737	0.593	3.18e-14	KIT	TPI1
PNPLA2	1.21e-18	0.388454	0.38	0.234	3.29e-14	KIT	PNPLA2
UBE2M	1.27e-18	0.366372	0.377	0.235	3.45e-14	KIT	UBE2M
HSPA5	1.4e-18	0.419999	0.694	0.527	3.8e-14	KIT	HSPA5
CCND21	1.49e-18	0.45859	0.44	0.288	4.05e-14	KIT	CCND2
ANP32A	1.9e-18	0.331486	0.407	0.259	5.14e-14	KIT	ANP32A
TMX4	2.56e-18	0.36112	0.358	0.215	6.93e-14	KIT	TMX4
FOSB1	2.96e-18	0.485591	0.63	0.462	8.02e-14	KIT	FOSB
NFAT5	3.12e-18	0.350846	0.283	0.158	8.47e-14	KIT	NFAT5
HSP90AB1	3.14e-18	0.344405	0.911	0.821	8.5e-14	KIT	HSP90AB1
SPATS2L2	3.52e-18	0.258311	0.263	0.141	9.54e-14	KIT	SPATS2L
ALOX5AP1	8.19e-18	0.320004	0.584	0.412	2.22e-13	KIT	ALOX5AP
TMEM1231	9.27e-18	0.357083	0.475	0.322	2.51e-13	KIT	TMEM123
ARHGAP9	1.22e-17	0.368746	0.424	0.274	3.31e-13	KIT	ARHGAP9
ECH1	1.41e-17	0.348981	0.44	0.285	3.84e-13	KIT	ECH1
NUTF2	2.03e-17	0.310294	0.346	0.213	5.51e-13	KIT	NUTF2
HNRNPA1	2.11e-17	0.274291	0.89	0.824	5.72e-13	KIT	HNRNPA1
MT-CYB	2.73e-17	0.26828	0.966	0.923	7.41e-13	KIT	MT-CYB
DARS	2.84e-17	0.289415	0.332	0.199	7.71e-13	KIT	DARS
HSPB1	3.56e-17	0.736705	0.616	0.49	9.65e-13	KIT	HSPB1
ANXA7	3.64e-17	0.266345	0.328	0.196	9.88e-13	KIT	ANXA7
ITM2B	3.75e-17	0.268763	0.915	0.825	1.02e-12	KIT	ITM2B
ENO12	5.14e-17	0.326643	0.735	0.59	1.39e-12	KIT	ENO1
EIF3L	8.31e-17	0.312065	0.588	0.429	2.25e-12	KIT	EIF3L
NME3	8.72e-17	0.288299	0.395	0.249	2.36e-12	KIT	NME3
FYTTD1	8.93e-17	0.280569	0.274	0.155	2.42e-12	KIT	FYTTD1
APPL1	1.11e-16	0.288619	0.263	0.148	3.01e-12	KIT	APPL1
HNRNPAB	1.24e-16	0.291102	0.406	0.26	3.36e-12	KIT	HNRNPAB
BCL21	1.47e-16	0.344613	0.38	0.238	3.98e-12	KIT	BCL2
SLTM	1.55e-16	0.361669	0.409	0.262	4.21e-12	KIT	SLTM
RAB11B	1.65e-16	0.297337	0.379	0.238	4.47e-12	KIT	RAB11B
TLN1	1.96e-16	0.366226	0.514	0.359	5.33e-12	KIT	TLN1
ZC3H12A	2.03e-16	0.392214	0.34	0.212	5.49e-12	KIT	ZC3H12A
WDR83OS	3.49e-16	0.258806	0.575	0.404	9.47e-12	KIT	WDR83OS
PLEKHA2	3.7e-16	0.29841	0.259	0.146	1e-11	KIT	PLEKHA2
SPSB3	3.99e-16	0.331926	0.388	0.249	1.08e-11	KIT	SPSB3
RHOC2	4.53e-16	0.286311	0.498	0.341	1.23e-11	KIT	RHOC
TRIM28	4.77e-16	0.29964	0.322	0.196	1.29e-11	KIT	TRIM28
HMGN1	4.84e-16	0.314792	0.599	0.447	1.31e-11	KIT	HMGN1
NBDY	5.78e-16	0.298841	0.343	0.211	1.57e-11	KIT	NBDY
MED30	6.96e-16	0.325675	0.263	0.151	1.89e-11	KIT	MED30
TCP1	7.09e-16	0.288468	0.388	0.248	1.92e-11	KIT	TCP1
FXYD51	8.35e-16	0.354194	0.87	0.76	2.26e-11	KIT	FXYD5
SEPTIN6	9.94e-16	0.31544	0.565	0.408	2.69e-11	KIT	SEPTIN6
CDKN1A2	1.03e-15	0.373413	0.539	0.393	2.79e-11	KIT	CDKN1A
MANF	1.15e-15	0.306627	0.281	0.164	3.12e-11	KIT	MANF
ZFP361	1.6e-15	0.377666	0.908	0.873	4.33e-11	KIT	ZFP36
ARID1B	2.18e-15	0.308663	0.266	0.153	5.91e-11	KIT	ARID1B
HNRNPK1	2.65e-15	0.255731	0.693	0.534	7.19e-11	KIT	HNRNPK
RFTN11	3.83e-15	0.294836	0.273	0.159	1.04e-10	KIT	RFTN1
MT-ND3	4.01e-15	0.275068	0.908	0.849	1.09e-10	KIT	MT-ND3
NDUFS8	7.1e-15	0.334964	0.383	0.254	1.93e-10	KIT	NDUFS8
REL2	7.14e-15	0.427078	0.549	0.415	1.94e-10	KIT	REL
SMAP21	7.55e-15	0.322882	0.483	0.338	2.05e-10	KIT	SMAP2
ACAA2	8.21e-15	0.301479	0.284	0.17	2.23e-10	KIT	ACAA2
IVNS1ABP1	8.71e-15	0.267602	0.377	0.243	2.36e-10	KIT	IVNS1ABP
MGAT1	1.08e-14	0.270374	0.267	0.156	2.92e-10	KIT	MGAT1
EIF51	1.12e-14	0.310228	0.668	0.526	3.04e-10	KIT	EIF5
EIF3E	1.35e-14	0.284607	0.631	0.468	3.66e-10	KIT	EIF3E
FKBP112	1.89e-14	0.304424	0.365	0.235	5.13e-10	KIT	FKBP11
FOXN31	1.98e-14	0.290811	0.283	0.168	5.37e-10	KIT	FOXN3
ATF41	2.02e-14	0.292318	0.377	0.247	5.48e-10	KIT	ATF4
ZBTB1	2.07e-14	0.29921	0.3	0.184	5.61e-10	KIT	ZBTB1
PBXIP12	2.26e-14	0.290244	0.427	0.287	6.12e-10	KIT	PBXIP1
SYAP1	2.73e-14	0.288527	0.3	0.186	7.41e-10	KIT	SYAP1
EIF3D	3.36e-14	0.253813	0.477	0.328	9.1e-10	KIT	EIF3D
SLC20A1	3.36e-14	0.258211	0.265	0.155	9.11e-10	KIT	SLC20A1
AC020916.1	4.72e-14	0.418452	0.35	0.226	1.28e-09	KIT	AC020916.1
PIGT	5.12e-14	0.292942	0.259	0.154	1.39e-09	KIT	PIGT
ODF2L	5.17e-14	0.288213	0.294	0.179	1.4e-09	KIT	ODF2L
TNFSF12	5.42e-14	0.285893	0.406	0.271	1.47e-09	KIT	TNFSF12
CKS21	5.58e-14	0.420187	0.38	0.252	1.51e-09	KIT	CKS2
CSNK1D	7.09e-14	0.27773	0.288	0.177	1.92e-09	KIT	CSNK1D
FKBP51	7.63e-14	0.389326	0.269	0.162	2.07e-09	KIT	FKBP5
PDIA3	8.49e-14	0.281304	0.671	0.528	2.3e-09	KIT	PDIA3
CCDC107	8.96e-14	0.316997	0.435	0.303	2.43e-09	KIT	CCDC107
NFKB2	9.44e-14	0.251021	0.283	0.17	2.56e-09	KIT	NFKB2
CRTAP1	1.73e-13	0.262266	0.284	0.173	4.7e-09	KIT	CRTAP
DDOST	2.45e-13	0.255504	0.458	0.318	6.65e-09	KIT	DDOST
LAMP11	2.57e-13	0.290782	0.407	0.279	6.96e-09	KIT	LAMP1
SPN1	2.86e-13	0.285197	0.361	0.237	7.77e-09	KIT	SPN
SFPQ	2.97e-13	0.256463	0.621	0.482	8.05e-09	KIT	SFPQ
OXNAD1	6.06e-13	0.279177	0.357	0.236	1.64e-08	KIT	OXNAD1
RBM17	1.49e-12	0.251015	0.347	0.227	4.05e-08	KIT	RBM17
UBE3A	1.57e-12	0.263723	0.302	0.191	4.26e-08	KIT	UBE3A
SOCS11	1.77e-12	0.315945	0.545	0.405	4.79e-08	KIT	SOCS1
MYCBP2	2.45e-12	0.26159	0.373	0.248	6.64e-08	KIT	MYCBP2
NFE2L21	3.15e-12	0.265617	0.399	0.276	8.53e-08	KIT	NFE2L2
CYCS	4.2e-12	0.319709	0.512	0.378	1.14e-07	KIT	CYCS
ILK	5.81e-12	0.274426	0.278	0.175	1.57e-07	KIT	ILK
MRPL18	8.34e-12	0.266132	0.263	0.165	2.26e-07	KIT	MRPL18
EGR12	1.51e-11	0.41591	0.357	0.24	4.11e-07	KIT	EGR1
TSEN54	1.55e-11	0.261298	0.32	0.208	4.2e-07	KIT	TSEN54
SRSF2	2.92e-11	0.265911	0.602	0.48	7.92e-07	KIT	SRSF2
ATP1B3	1.65e-10	0.456925	0.401	0.295	4.47e-06	KIT	ATP1B3
PTPN41	1.86e-10	0.266497	0.274	0.179	5.04e-06	KIT	PTPN4
CREM2	2.07e-10	0.307889	0.62	0.507	5.6e-06	KIT	CREM
CELF21	1.95e-09	0.254184	0.465	0.355	5.28e-05	KIT	CELF2
NR4A21	1.16e-08	0.403319	0.768	0.705	0.000315063	KIT	NR4A2
PLIN2	5.2e-07	0.285323	0.305	0.226	0.0140913	KIT	PLIN2
GNLY1	0	3.38404	0.688	0.113	0	NK	GNLY
TYROBP2	0	2.89496	0.934	0.16	0	NK	TYROBP
FCER1G1	0	2.52794	0.735	0.068	0	NK	FCER1G
KLRC11	0	2.27586	0.586	0.046	0	NK	KLRC1
TRDC2	0	2.13844	0.582	0.054	0	NK	TRDC
KLRF11	0	1.47274	0.369	0.019	0	NK	KLRF1
SH2D1B	0	1.31153	0.345	0.021	0	NK	SH2D1B
KIR2DL4	0	1.22864	0.261	0.005	0	NK	KIR2DL4
KLRD12	1.57e-307	2.05167	0.681	0.108	4.26e-303	NK	KLRD1
XCL22	7.93e-240	2.2391	0.644	0.121	2.15e-235	NK	XCL2
SPRY2	2.98e-227	1.39581	0.343	0.035	8.07e-223	NK	SPRY2
XCL12	4.65e-219	2.3654	0.701	0.163	1.26e-214	NK	XCL1
KLRC3	1.67e-203	1.21276	0.303	0.03	4.53e-199	NK	KLRC3
KRT861	2.45e-190	1.30042	0.354	0.043	6.65e-186	NK	KRT86
KLRK13	1.48e-183	1.50362	0.704	0.175	4e-179	NK	KLRK1
LAT21	7.48e-181	1.29414	0.372	0.052	2.03e-176	NK	LAT2
KLRC2	1.07e-178	1.45354	0.29	0.031	2.89e-174	NK	KLRC2
MATK3	5.53e-172	1.6003	0.697	0.2	1.5e-167	NK	MATK
NKG73	4.41e-171	1.83542	0.903	0.366	1.2e-166	NK	NKG7
CTSW4	2.13e-166	2.02107	0.861	0.369	5.76e-162	NK	CTSW
CXXC51	1.65e-153	1.00607	0.314	0.042	4.48e-149	NK	CXXC5
CD75	1.11e-146	1.82636	0.892	0.511	3.02e-142	NK	CD7
FGR	1.1e-138	0.93529	0.261	0.032	2.98e-134	NK	FGR
IL2RB3	1.71e-128	1.65899	0.732	0.299	4.62e-124	NK	IL2RB
IFITM21	2.32e-124	1.39749	0.947	0.737	6.28e-120	NK	IFITM2
TXK1	7.56e-111	1.0753	0.358	0.073	2.05e-106	NK	TXK
CLIC31	1.91e-109	1.57424	0.436	0.111	5.18e-105	NK	CLIC3
MCTP2	2.23e-108	1.02817	0.308	0.056	6.06e-104	NK	MCTP2
HOPX3	1.6e-100	1.33417	0.743	0.331	4.35e-96	NK	HOPX
CMC12	2.58e-94	1.59895	0.542	0.191	6.99e-90	NK	CMC1
TMIGD21	5.27e-86	1.01242	0.31	0.068	1.43e-81	NK	TMIGD2
PTGDR	1.01e-81	0.909461	0.299	0.065	2.73e-77	NK	PTGDR
IFITM13	1.32e-79	1.10986	0.947	0.812	3.58e-75	NK	IFITM1
PRF11	1.21e-77	1.14282	0.593	0.237	3.29e-73	NK	PRF1
GSTP13	1e-64	1.26405	0.748	0.458	2.71e-60	NK	GSTP1
AOAH2	2.58e-64	0.944699	0.365	0.11	6.99e-60	NK	AOAH
KLRB13	1.31e-63	0.966654	0.799	0.417	3.56e-59	NK	KLRB1
CEBPD3	5.45e-63	1.11793	0.48	0.181	1.48e-58	NK	CEBPD
GZMB1	1.8e-62	1.22979	0.345	0.1	4.87e-58	NK	GZMB
METRNL2	7.73e-59	1.21397	0.515	0.218	2.09e-54	NK	METRNL
CD634	1.58e-57	0.907185	0.774	0.472	4.27e-53	NK	CD63
HCST3	1.68e-53	0.844236	0.894	0.673	4.55e-49	NK	HCST
CST73	6.37e-53	0.838528	0.83	0.525	1.73e-48	NK	CST7
IFITM34	2.11e-52	1.00625	0.515	0.235	5.72e-48	NK	IFITM3
AREG2	2.25e-52	1.55154	0.531	0.25	6.09e-48	NK	AREG
MAFF1	1.03e-50	1.09486	0.392	0.151	2.79e-46	NK	MAFF
CCL31	2.96e-50	1.26015	0.301	0.093	8.02e-46	NK	CCL3
APOBEC3G3	1.09e-47	0.880056	0.6	0.311	2.96e-43	NK	APOBEC3G
DUSP22	1.7e-42	0.909365	0.869	0.754	4.6e-38	NK	DUSP2
CCL53	6.08e-41	1.12765	0.805	0.642	1.65e-36	NK	CCL5
ZNF6832	2.36e-38	0.941287	0.285	0.098	6.39e-34	NK	ZNF683
RIN31	1.12e-37	0.685431	0.254	0.084	3.02e-33	NK	RIN3
CD2471	1.6e-36	0.826374	0.633	0.401	4.34e-32	NK	CD247
NCR32	1.71e-36	0.65838	0.301	0.11	4.64e-32	NK	NCR3
CCL43	2.7e-35	1.06301	0.577	0.31	7.33e-31	NK	CCL4
ITM2C2	2.68e-33	0.992976	0.458	0.239	7.28e-29	NK	ITM2C
PTMA1	8.02e-32	0.381402	0.998	0.969	2.17e-27	NK	PTMA
ARHGAP91	2.31e-27	0.706187	0.473	0.275	6.27e-23	NK	ARHGAP9
MBP1	2.48e-26	0.712026	0.533	0.33	6.72e-22	NK	MBP
CTSD3	6.24e-26	0.664661	0.662	0.472	1.69e-21	NK	CTSD
MRPS61	1.75e-25	0.604946	0.518	0.305	4.73e-21	NK	MRPS6
GZMA3	2.23e-25	0.853841	0.673	0.49	6.04e-21	NK	GZMA
SAMD32	7.11e-25	0.670197	0.354	0.177	1.93e-20	NK	SAMD3
APMAP2	1.74e-24	0.651092	0.423	0.232	4.71e-20	NK	APMAP
GZMK1	5.77e-24	0.526251	0.586	0.341	1.56e-19	NK	GZMK
CLDND11	1.87e-23	0.739344	0.449	0.265	5.07e-19	NK	CLDND1
MAP3K81	4.26e-23	0.600073	0.46	0.265	1.16e-18	NK	MAP3K8
LSP14	7.81e-22	0.502162	0.803	0.666	2.12e-17	NK	LSP1
PLEK1	3.97e-21	0.458827	0.281	0.127	1.08e-16	NK	PLEK
SEPTIN72	5.66e-21	0.533786	0.69	0.52	1.53e-16	NK	SEPTIN7
TPST22	4.38e-19	0.483918	0.305	0.156	1.19e-14	NK	TPST2
CCDC69	6.47e-19	0.467251	0.263	0.125	1.75e-14	NK	CCDC69
IER22	2.2e-18	0.535986	0.803	0.701	5.96e-14	NK	IER2
CHST121	2.93e-18	0.52319	0.296	0.152	7.93e-14	NK	CHST12
MAPK1	3.66e-18	0.564109	0.305	0.163	9.91e-14	NK	MAPK1
STK17A1	2.08e-17	0.475577	0.695	0.542	5.63e-13	NK	STK17A
CD813	4.79e-17	0.452818	0.735	0.607	1.3e-12	NK	CD81
BST22	1.31e-16	0.60956	0.462	0.312	3.55e-12	NK	BST2
REL3	3.7e-16	0.677419	0.569	0.417	1e-11	NK	REL
RASSF11	4.24e-16	0.545262	0.299	0.166	1.15e-11	NK	RASSF1
ARPC5L2	1.19e-15	0.475545	0.489	0.328	3.22e-11	NK	ARPC5L
ADAM8	1.22e-15	0.55489	0.272	0.147	3.3e-11	NK	ADAM8
CBLB1	1.8e-15	0.475445	0.365	0.217	4.88e-11	NK	CBLB
EIF3G	6.49e-15	0.513434	0.664	0.539	1.76e-10	NK	EIF3G
PHYKPL	1.12e-14	0.626207	0.312	0.184	3.04e-10	NK	PHYKPL
CASK1	1.33e-14	0.407204	0.263	0.14	3.6e-10	NK	CASK
JAK12	1.45e-14	0.418913	0.684	0.546	3.93e-10	NK	JAK1
EVL2	2.59e-14	0.52336	0.679	0.583	7.02e-10	NK	EVL
LY6E	7.71e-14	0.501006	0.653	0.528	2.09e-09	NK	LY6E
TNFSF141	8.88e-14	0.473996	0.265	0.142	2.41e-09	NK	TNFSF14
TRBC12	9.21e-14	0.386948	0.498	0.33	2.5e-09	NK	TRBC1
IGFBP21	1.14e-13	0.505508	0.319	0.181	3.08e-09	NK	IGFBP2
TGFB11	1.54e-13	0.442814	0.754	0.618	4.17e-09	NK	TGFB1
SRGN1	2.03e-13	0.328113	0.929	0.861	5.51e-09	NK	SRGN
LITAF3	2.4e-13	0.485634	0.502	0.358	6.5e-09	NK	LITAF
NR4A13	3.26e-13	0.438581	0.653	0.496	8.84e-09	NK	NR4A1
PIK3R1	1.19e-12	0.468298	0.558	0.414	3.22e-08	NK	PIK3R1
ACTN4	1.74e-12	0.410022	0.418	0.286	4.71e-08	NK	ACTN4
MT-ND41	2.93e-12	0.382044	0.865	0.784	7.94e-08	NK	MT-ND4
PTPN63	3.59e-12	0.474894	0.352	0.224	9.72e-08	NK	PTPN6
CDC42SE11	4.38e-12	0.433396	0.396	0.265	1.19e-07	NK	CDC42SE1
PRDX52	9.9e-12	0.361041	0.496	0.359	2.68e-07	NK	PRDX5
SH3BP11	1.59e-11	0.431547	0.305	0.189	4.3e-07	NK	SH3BP1
MT-ND31	1.7e-11	0.319255	0.909	0.849	4.6e-07	NK	MT-ND3
DOK22	2.44e-11	0.40809	0.447	0.317	6.63e-07	NK	DOK2
TNFRSF182	5.53e-11	0.373676	0.292	0.176	1.5e-06	NK	TNFRSF18
GLIPR21	2.05e-10	0.402506	0.319	0.209	5.56e-06	NK	GLIPR2
HMGN32	2.08e-10	0.34952	0.334	0.218	5.63e-06	NK	HMGN3
SLC9A3R13	5.9e-10	0.325218	0.52	0.388	1.6e-05	NK	SLC9A3R1
H3F3A	7.26e-10	0.258867	0.869	0.799	1.97e-05	NK	H3F3A
LASP1	8.06e-10	0.376574	0.265	0.163	2.19e-05	NK	LASP1
PDE7A	8.29e-10	0.400383	0.398	0.277	2.25e-05	NK	PDE7A
FOSL21	8.78e-10	0.493556	0.367	0.256	2.38e-05	NK	FOSL2
EFHD22	9.09e-10	0.38095	0.48	0.363	2.46e-05	NK	EFHD2
ID23	1.39e-09	0.298971	0.617	0.478	3.76e-05	NK	ID2
YPEL32	1.53e-09	0.344407	0.577	0.451	4.15e-05	NK	YPEL3
TLN11	2e-09	0.338515	0.48	0.362	5.43e-05	NK	TLN1
PSTPIP12	2.11e-09	0.379392	0.334	0.227	5.71e-05	NK	PSTPIP1
RHOB4	3.04e-09	0.409079	0.288	0.181	8.23e-05	NK	RHOB
ITGB23	3.2e-09	0.334742	0.673	0.587	8.67e-05	NK	ITGB2
IRF11	4.02e-09	0.363093	0.655	0.56	0.000108842	NK	IRF1
RBM382	4.07e-09	0.408806	0.458	0.345	0.000110313	NK	RBM38
ADGRE51	5.7e-09	0.406117	0.491	0.377	0.000154594	NK	ADGRE5
CD44	6.03e-09	0.383398	0.648	0.575	0.000163378	NK	CD44
NR4A22	7e-09	0.383722	0.777	0.705	0.000189623	NK	NR4A2
GLCCI11	9.34e-09	0.310746	0.274	0.175	0.000253239	NK	GLCCI1
MPG1	1.02e-08	0.395269	0.285	0.191	0.000277584	NK	MPG
ATP6V0C	1.84e-08	0.31882	0.631	0.527	0.00049811	NK	ATP6V0C
CLEC2B	2.62e-08	0.312844	0.511	0.398	0.000709832	NK	CLEC2B
SRSF101	2.89e-08	0.303846	0.392	0.286	0.000784106	NK	SRSF10
PRKACB1	3e-08	0.306368	0.292	0.193	0.000812222	NK	PRKACB
SUN21	3.69e-08	0.390431	0.491	0.397	0.00100027	NK	SUN2
IGFLR11	4.14e-08	0.377417	0.299	0.202	0.00112255	NK	IGFLR1
ABLIM1	6.98e-08	0.293923	0.312	0.213	0.00189285	NK	ABLIM1
SYTL31	1.02e-07	0.355448	0.341	0.237	0.00276429	NK	SYTL3
AUP1	1.14e-07	0.3191	0.361	0.261	0.00309786	NK	AUP1
SRSF11	1.25e-07	0.260795	0.54	0.431	0.00339208	NK	SRSF11
SH2D1A1	1.4e-07	0.474144	0.31	0.223	0.00379051	NK	SH2D1A
ATM1	1.62e-07	0.29784	0.314	0.217	0.00440161	NK	ATM
PPP1R12A1	2.32e-07	0.317674	0.387	0.293	0.00628733	NK	PPP1R12A
TAGLN21	2.38e-07	0.343654	0.701	0.628	0.0064562	NK	TAGLN2
PREX11	2.68e-07	0.44079	0.374	0.281	0.00726178	NK	PREX1
JUND1	2.75e-07	0.293102	0.889	0.858	0.00744243	NK	JUND
TCIRG11	2.78e-07	0.365194	0.254	0.172	0.00753907	NK	TCIRG1
UBE2L61	3.16e-07	0.325853	0.361	0.268	0.00856909	NK	UBE2L6
RASA2	3.19e-07	0.300033	0.327	0.232	0.00864633	NK	RASA2
FAM49B1	4.44e-07	0.389202	0.343	0.254	0.0120252	NK	FAM49B
B4GALT1	4.63e-07	0.351567	0.259	0.175	0.0125518	NK	B4GALT1
DDX171	5.25e-07	0.291896	0.476	0.376	0.0142345	NK	DDX17
GABARAPL12	5.82e-07	0.410376	0.292	0.206	0.0157662	NK	GABARAPL1
ZNF800	6.99e-07	0.283927	0.274	0.187	0.0189399	NK	ZNF800
LYST2	7.85e-07	0.289875	0.265	0.18	0.0212664	NK	LYST
PRMT21	8.45e-07	0.3264	0.374	0.282	0.0229124	NK	PRMT2
PTPN222	9.83e-07	0.301305	0.352	0.26	0.0266573	NK	PTPN22
WIPF11	1.1e-06	0.294802	0.52	0.425	0.0297606	NK	WIPF1
NDUFS81	1.12e-06	0.307057	0.343	0.257	0.030291	NK	NDUFS8
SEC11A2	1.71e-06	0.346548	0.394	0.305	0.0463785	NK	SEC11A
C5orf561	1.87e-06	0.254024	0.274	0.19	0.0507539	NK	C5orf56
PNISR	2.03e-06	0.284465	0.412	0.323	0.0551417	NK	PNISR
LSM2	2.16e-06	0.275863	0.257	0.175	0.058435	NK	LSM2
OFD1	2.29e-06	0.328206	0.272	0.193	0.0619656	NK	OFD1
CNOT2	2.64e-06	0.358105	0.314	0.233	0.0714629	NK	CNOT2
RAB1B1	2.92e-06	0.328133	0.319	0.241	0.0791643	NK	RAB1B
GZMM3	2.96e-06	0.417504	0.434	0.362	0.0803176	NK	GZMM
IFI161	4.38e-06	0.299237	0.358	0.271	0.118612	NK	IFI16
DHX36	4.58e-06	0.251537	0.374	0.279	0.124184	NK	DHX36
ZNF3312	4.63e-06	0.364466	0.575	0.491	0.12555	NK	ZNF331
NDUFV1	4.84e-06	0.265878	0.336	0.253	0.131207	NK	NDUFV1
PPP1R14B1	5.13e-06	0.403024	0.325	0.247	0.139178	NK	PPP1R14B
KMT2E	5.25e-06	0.294049	0.498	0.424	0.142417	NK	KMT2E
IL161	6.42e-06	0.297008	0.394	0.308	0.174133	NK	IL16
IKZF31	7.05e-06	0.403777	0.259	0.186	0.191245	NK	IKZF3
TMC8	7.42e-06	0.265017	0.312	0.23	0.201265	NK	TMC8
RCSD1	9.05e-06	0.266441	0.363	0.278	0.245249	NK	RCSD1
DNAJC1	9.08e-06	0.335938	0.303	0.226	0.246263	NK	DNAJC1
TSTD1	9.9e-06	0.31449	0.376	0.3	0.268448	NK	TSTD1
MAP2K21	1.01e-05	0.312295	0.398	0.319	0.274171	NK	MAP2K2
MT-ND61	1.11e-05	0.275257	0.407	0.327	0.300903	NK	MT-ND6
RBPJ3	1.2e-05	0.371332	0.299	0.222	0.324882	NK	RBPJ
RBBP6	1.23e-05	0.2505	0.369	0.288	0.333401	NK	RBBP6
LINC01138	1.28e-05	0.301385	0.263	0.19	0.347644	NK	LINC01138
PRKCSH	1.29e-05	0.30234	0.25	0.176	0.348901	NK	PRKCSH
TRAF3IP33	1.5e-05	0.255688	0.416	0.334	0.405975	NK	TRAF3IP3
ABHD17A1	1.73e-05	0.253951	0.509	0.429	0.46906	NK	ABHD17A
SLA3	1.87e-05	0.318326	0.372	0.289	0.507201	NK	SLA
PARP8	1.89e-05	0.258418	0.369	0.288	0.513286	NK	PARP8
PTPN42	1.91e-05	0.290315	0.254	0.181	0.518585	NK	PTPN4
FBL	1.97e-05	0.280521	0.327	0.255	0.534053	NK	FBL
SLC38A1	1.98e-05	0.261415	0.392	0.311	0.536812	NK	SLC38A1
GPR652	2.75e-05	0.341058	0.325	0.249	0.746278	NK	GPR65
NXT11	3.73e-05	0.288389	0.27	0.199	1	NK	NXT1
CPNE1	4.23e-05	0.329887	0.294	0.222	1	NK	CPNE1
ANKRD13D	4.85e-05	0.295799	0.27	0.2	1	NK	ANKRD13D
NFKB11	4.89e-05	0.332871	0.4	0.324	1	NK	NFKB1
DGKZ2	9.48e-05	0.290306	0.292	0.227	1	NK	DGKZ
ALOX5AP2	0.00012304	0.306969	0.48	0.418	1	NK	ALOX5AP
PABPN11	0.000141101	0.250488	0.44	0.38	1	NK	PABPN1
AL135905.2	0.000374561	0.33482	0.261	0.205	1	NK	AL135905.2
DENND2D	0.000916784	0.273065	0.263	0.21	1	NK	DENND2D
IFRD1	0.00105116	0.317683	0.325	0.269	1	NK	IFRD1
ZFP362	0.00139727	0.266889	0.883	0.874	1	NK	ZFP36
PPP1R18	0.00155956	0.273168	0.412	0.356	1	NK	PPP1R18
PRKCH2	0.00203018	0.290088	0.343	0.294	1	NK	PRKCH
FAM177A11	0.00334953	0.25856	0.431	0.375	1	NK	FAM177A1
TRAV1-2	0	1.82317	0.415	0.017	0	MAIT	TRAV1-2
NCR33	3.17e-198	1.6799	0.543	0.103	8.59e-194	MAIT	NCR3
TRDV21	2.32e-172	1.80145	0.279	0.03	6.29e-168	MAIT	TRDV2
SLC4A101	1.25e-164	1.02016	0.266	0.029	3.39e-160	MAIT	SLC4A10
KLRB14	1.06e-143	1.64843	0.891	0.414	2.86e-139	MAIT	KLRB1
TRGV91	2.15e-101	1.1645	0.304	0.056	5.84e-97	MAIT	TRGV9
CEBPD4	1.37e-84	1.17591	0.534	0.18	3.7e-80	MAIT	CEBPD
TMIGD22	6.45e-82	0.886678	0.308	0.068	1.75e-77	MAIT	TMIGD2
ZBTB161	2.51e-74	0.839292	0.31	0.074	6.79e-70	MAIT	ZBTB16
NKG74	7.85e-71	0.575075	0.838	0.368	2.13e-66	MAIT	NKG7
PRF12	2.03e-62	0.927788	0.572	0.238	5.5e-58	MAIT	PRF1
AQP32	1.24e-51	0.934827	0.543	0.255	3.35e-47	MAIT	AQP3
CTSW5	3.45e-44	0.545709	0.707	0.374	9.35e-40	MAIT	CTSW
LST11	1.22e-42	0.531267	0.282	0.089	3.3e-38	MAIT	LST1
CCR61	6.61e-41	0.762467	0.335	0.124	1.79e-36	MAIT	CCR6
ALOX5AP3	4.65e-38	0.686196	0.687	0.413	1.26e-33	MAIT	ALOX5AP
LINC018711	1.76e-36	0.673508	0.359	0.147	4.77e-32	MAIT	LINC01871
KLRG12	3.52e-30	0.588556	0.428	0.205	9.53e-26	MAIT	KLRG1
RPL28	8.47e-30	0.277409	0.998	0.987	2.3e-25	MAIT	RPL28
ERN12	5.87e-29	0.645944	0.537	0.301	1.59e-24	MAIT	ERN1
ITM2C3	1.14e-28	0.594248	0.468	0.239	3.09e-24	MAIT	ITM2C
S100A6	6.33e-27	0.542181	0.898	0.781	1.72e-22	MAIT	S100A6
CD8A2	1.03e-26	0.579752	0.43	0.204	2.79e-22	MAIT	CD8A
S100A42	2.96e-26	0.451418	0.958	0.815	8.01e-22	MAIT	S100A4
DUSP11	4.06e-26	0.627995	0.936	0.799	1.1e-21	MAIT	DUSP1
TTC39C1	8.28e-26	0.674986	0.497	0.288	2.25e-21	MAIT	TTC39C
SLC7A5	2.1e-25	0.600385	0.397	0.204	5.69e-21	MAIT	SLC7A5
PRR51	2.34e-25	0.530449	0.257	0.105	6.33e-21	MAIT	PRR5
GYG11	7.04e-25	0.577284	0.361	0.18	1.91e-20	MAIT	GYG1
FKBP113	1.1e-24	0.579276	0.43	0.235	2.97e-20	MAIT	FKBP11
GZMK2	1.6e-24	0.414987	0.605	0.34	4.34e-20	MAIT	GZMK
HCST4	8.47e-23	0.425638	0.869	0.674	2.3e-18	MAIT	HCST
GPR653	6.16e-22	0.642287	0.435	0.246	1.67e-17	MAIT	GPR65
MYBL1	1.56e-21	0.559215	0.288	0.134	4.24e-17	MAIT	MYBL1
MATK4	2.41e-21	0.496414	0.397	0.208	6.53e-17	MAIT	MATK
NFKBIA2	1.95e-20	0.544077	0.898	0.783	5.29e-16	MAIT	NFKBIA
IFNGR11	6.86e-20	0.588451	0.397	0.216	1.86e-15	MAIT	IFNGR1
LTB3	1.44e-18	0.506999	0.831	0.643	3.92e-14	MAIT	LTB
CCL44	1.93e-18	0.39872	0.514	0.312	5.23e-14	MAIT	CCL4
SPOCK23	2.82e-18	0.516501	0.665	0.493	7.63e-14	MAIT	SPOCK2
RORA2	5.74e-18	0.460437	0.579	0.388	1.56e-13	MAIT	RORA
TC2N2	7.68e-18	0.453199	0.548	0.36	2.08e-13	MAIT	TC2N
CTSA3	8.57e-18	0.434781	0.375	0.211	2.32e-13	MAIT	CTSA
GZMA4	1.09e-17	0.302494	0.747	0.488	2.97e-13	MAIT	GZMA
PDE4D2	1.27e-17	0.571863	0.443	0.272	3.44e-13	MAIT	PDE4D
JAML1	2.16e-17	0.423401	0.257	0.125	5.85e-13	MAIT	JAML
ANXA2R	2.2e-17	0.428726	0.288	0.145	5.96e-13	MAIT	ANXA2R
DPP4	7.4e-17	0.446736	0.257	0.127	2.01e-12	MAIT	DPP4
TNFAIP31	1.21e-16	0.526712	0.856	0.732	3.28e-12	MAIT	TNFAIP3
HLA-B2	2.96e-16	0.294613	0.993	0.96	8.03e-12	MAIT	HLA-B
SATB11	3.24e-16	0.526233	0.326	0.18	8.78e-12	MAIT	SATB1
GZMM4	2.33e-15	0.373145	0.548	0.358	6.31e-11	MAIT	GZMM
CXCR42	3.12e-15	0.430412	0.902	0.778	8.47e-11	MAIT	CXCR4
TGFB12	6.37e-15	0.405237	0.78	0.617	1.73e-10	MAIT	TGFB1
NOSIP1	7.57e-15	0.525225	0.397	0.248	2.05e-10	MAIT	NOSIP
ODF2L1	8.51e-15	0.447844	0.319	0.18	2.31e-10	MAIT	ODF2L
IL7R2	9.36e-15	0.524413	0.756	0.579	2.54e-10	MAIT	IL7R
TNF2	1.4e-14	0.701215	0.426	0.266	3.79e-10	MAIT	TNF
PPP1R14B2	2.75e-14	0.459439	0.399	0.245	7.44e-10	MAIT	PPP1R14B
MT-CO22	9.86e-14	0.262628	0.976	0.946	2.67e-09	MAIT	MT-CO2
ID24	5.59e-13	0.357959	0.656	0.477	1.52e-08	MAIT	ID2
BHLHE402	5.62e-13	0.383394	0.641	0.477	1.52e-08	MAIT	BHLHE40
LCP11	1.2e-12	0.362624	0.765	0.632	3.26e-08	MAIT	LCP1
HOPX4	1.73e-12	0.342351	0.501	0.337	4.69e-08	MAIT	HOPX
RGS21	8.15e-12	0.364405	0.477	0.321	2.21e-07	MAIT	RGS2
CXCR61	1.47e-11	0.513685	0.286	0.168	3.98e-07	MAIT	CXCR6
GLRX1	2.88e-11	0.267949	0.284	0.163	7.8e-07	MAIT	GLRX
BRD23	3.42e-11	0.342895	0.71	0.562	9.28e-07	MAIT	BRD2
CCDC1071	8.95e-11	0.366711	0.441	0.305	2.43e-06	MAIT	CCDC107
PHACTR22	9.51e-11	0.29618	0.293	0.176	2.58e-06	MAIT	PHACTR2
IER51	1.19e-10	0.354147	0.432	0.302	3.21e-06	MAIT	IER5
UBE2S2	1.2e-10	0.507788	0.612	0.492	3.26e-06	MAIT	UBE2S
IER5L2	2.52e-10	0.365697	0.308	0.19	6.84e-06	MAIT	IER5L
CERK1	2.58e-10	0.311977	0.262	0.153	7e-06	MAIT	CERK
CDC42EP3	2.61e-10	0.363064	0.381	0.253	7.07e-06	MAIT	CDC42EP3
PNP	3.45e-10	0.317912	0.346	0.224	9.35e-06	MAIT	PNP
MT-ND32	1.19e-09	0.275249	0.925	0.849	3.23e-05	MAIT	MT-ND3
TNFRSF251	1.71e-09	0.252705	0.262	0.157	4.63e-05	MAIT	TNFRSF25
[truncated: 1,127 more rows]

## Sheet: Table S5
	Table S5. Differential expression results for TAMs and DCs. Related to Figure 3A.
	p_val	avg_log2FC	pct.1	pct.2	p_val_adj	cluster	gene
TRMT112	0	0.384401	0.158	0.533	0	MacroC0	TRMT112
ATP5PO	0	0.344639	0.174	0.578	0	MacroC0	ATP5PO
EIF4B	0	0.339903	0.15	0.523	0	MacroC0	EIF4B
CUTA	0	0.339811	0.116	0.444	0	MacroC0	CUTA
TMEM14C	0	0.333182	0.151	0.517	0	MacroC0	TMEM14C
TOMM20	0	0.330545	0.146	0.526	0	MacroC0	TOMM20
CLTA	0	0.326057	0.167	0.565	0	MacroC0	CLTA
SEM1	0	0.313999	0.149	0.521	0	MacroC0	SEM1
TOMM6	0	0.313921	0.148	0.516	0	MacroC0	TOMM6
ARL6IP4	0	0.307389	0.18	0.588	0	MacroC0	ARL6IP4
TBCA	0	0.306839	0.132	0.477	0	MacroC0	TBCA
TMEM219	0	0.306138	0.148	0.521	0	MacroC0	TMEM219
NDUFA2	0	0.305887	0.128	0.462	0	MacroC0	NDUFA2
RHEB	0	0.302833	0.124	0.455	0	MacroC0	RHEB
NDUFB11	0	0.301666	0.169	0.579	0	MacroC0	NDUFB11
SH3BGRL	0	0.301581	0.186	0.584	0	MacroC0	SH3BGRL
MORF4L1	0	0.295778	0.175	0.6	0	MacroC0	MORF4L1
ROMO1	0	0.294354	0.147	0.507	0	MacroC0	ROMO1
CRTAP	0	0.292775	0.139	0.496	0	MacroC0	CRTAP
NDUFB10	0	0.292592	0.105	0.422	0	MacroC0	NDUFB10
RAN	0	0.29155	0.164	0.561	0	MacroC0	RAN
JTB	0	0.289787	0.115	0.459	0	MacroC0	JTB
PSMD8	0	0.289077	0.113	0.433	0	MacroC0	PSMD8
PTGES3	0	0.28782	0.158	0.541	0	MacroC0	PTGES3
CHCHD10	0	0.286458	0.165	0.545	0	MacroC0	CHCHD10
BLOC1S1	0	0.284632	0.158	0.54	0	MacroC0	BLOC1S1
TCEA1	0	0.283115	0.109	0.437	0	MacroC0	TCEA1
VPS29	0	0.282818	0.096	0.401	0	MacroC0	VPS29
KDELR1	0	0.279709	0.124	0.47	0	MacroC0	KDELR1
RBX1	0	0.277662	0.124	0.473	0	MacroC0	RBX1
COX7B	0	0.277495	0.162	0.56	0	MacroC0	COX7B
RAP1A	0	0.277014	0.11	0.45	0	MacroC0	RAP1A
H2AFV	0	0.27689	0.129	0.49	0	MacroC0	H2AFV
C19orf53	0	0.275114	0.126	0.467	0	MacroC0	C19orf53
PSMB1	0	0.274679	0.143	0.529	0	MacroC0	PSMB1
NDUFV2	0	0.2742	0.108	0.438	0	MacroC0	NDUFV2
ANAPC11	0	0.271578	0.138	0.512	0	MacroC0	ANAPC11
COX5A	0	0.265769	0.165	0.562	0	MacroC0	COX5A
SMIM26	0	0.265738	0.092	0.388	0	MacroC0	SMIM26
TALDO1	0	0.265168	0.157	0.526	0	MacroC0	TALDO1
CD99	0	0.264818	0.195	0.619	0	MacroC0	CD99
KRTCAP2	0	0.263665	0.159	0.567	0	MacroC0	KRTCAP2
ANAPC16	0	0.261846	0.099	0.406	0	MacroC0	ANAPC16
PAIP2	0	0.258901	0.101	0.415	0	MacroC0	PAIP2
NEDD8	0	0.258761	0.138	0.494	0	MacroC0	NEDD8
TLE5	0	0.258537	0.136	0.481	0	MacroC0	TLE5
SSR3	0	0.257109	0.137	0.52	0	MacroC0	SSR3
TRAPPC1	0	0.256036	0.104	0.414	0	MacroC0	TRAPPC1
WDR83OS	0	0.254102	0.151	0.556	0	MacroC0	WDR83OS
RAB5C	0	0.251671	0.146	0.536	0	MacroC0	RAB5C
SNU13	0	0.25153	0.114	0.464	0	MacroC0	SNU13
TXNL4A	0	0.251477	0.099	0.409	0	MacroC0	TXNL4A
BRK1	0	0.25005	0.167	0.57	0	MacroC0	BRK1
ATRAID	6.51e-308	0.263205	0.085	0.371	1.76e-303	MacroC0	ATRAID
COPS9	8.2e-308	0.262008	0.114	0.431	2.22e-303	MacroC0	COPS9
YWHAE	9.08e-308	0.416366	0.155	0.517	2.46e-303	MacroC0	YWHAE
NDUFA3	4.85e-307	0.345296	0.142	0.49	1.31e-302	MacroC0	NDUFA3
NOL7	5.36e-306	0.29356	0.09	0.38	1.45e-301	MacroC0	NOL7
MRPL20	5.98e-306	0.28217	0.09	0.381	1.62e-301	MacroC0	MRPL20
EID1	1.78e-305	0.354564	0.156	0.518	4.82e-301	MacroC0	EID1
CAPZA2	2.33e-305	0.336064	0.123	0.45	6.31e-301	MacroC0	CAPZA2
C4orf3	2.7e-305	0.351825	0.165	0.537	7.31e-301	MacroC0	C4orf3
NDUFA13	1.88e-304	0.350903	0.211	0.635	5.09e-300	MacroC0	NDUFA13
PARK7	1.05e-303	0.383044	0.173	0.555	2.84e-299	MacroC0	PARK7
AKR1A1	1.21e-303	0.301251	0.129	0.461	3.27e-299	MacroC0	AKR1A1
ATP6V1F	4.95e-303	0.303695	0.213	0.635	1.34e-298	MacroC0	ATP6V1F
TMEM14B	1.05e-302	0.28604	0.103	0.404	2.84e-298	MacroC0	TMEM14B
SNRPD2	1.16e-302	0.300158	0.206	0.623	3.14e-298	MacroC0	SNRPD2
UBE2V1	1.18e-301	0.272522	0.097	0.393	3.19e-297	MacroC0	UBE2V1
ATP5ME	2.64e-301	0.327415	0.16	0.525	7.15e-297	MacroC0	ATP5ME
EIF3H	5.45e-300	0.343426	0.202	0.612	1.48e-295	MacroC0	EIF3H
HMGN2	5.43e-298	0.307062	0.202	0.605	1.47e-293	MacroC0	HMGN2
MZT2B	2.08e-297	0.351099	0.209	0.626	5.65e-293	MacroC0	MZT2B
ARPC5	2.46e-297	0.306572	0.228	0.662	6.66e-293	MacroC0	ARPC5
LDHB	1.85e-296	0.252431	0.113	0.423	5.02e-292	MacroC0	LDHB
EIF2S2	2.73e-296	0.286913	0.103	0.401	7.39e-292	MacroC0	EIF2S2
ST13	5.05e-296	0.407324	0.171	0.544	1.37e-291	MacroC0	ST13
SSBP1	7.96e-296	0.302734	0.109	0.414	2.16e-291	MacroC0	SSBP1
MZT2A	9.96e-295	0.251279	0.086	0.364	2.7e-290	MacroC0	MZT2A
PSMD4	4.09e-294	0.281183	0.081	0.355	1.11e-289	MacroC0	PSMD4
PHPT1	1.04e-293	0.257914	0.102	0.397	2.83e-289	MacroC0	PHPT1
COX7A2L	1.3e-293	0.287397	0.104	0.402	3.52e-289	MacroC0	COX7A2L
KRT10	4.49e-293	0.332745	0.093	0.377	1.22e-288	MacroC0	KRT10
NDUFB7	4.83e-292	0.335706	0.118	0.43	1.31e-287	MacroC0	NDUFB7
NDUFS5	4.85e-292	0.376478	0.157	0.511	1.31e-287	MacroC0	NDUFS5
COX6A1	7.13e-292	0.299168	0.246	0.699	1.93e-287	MacroC0	COX6A1
FIS1	8.55e-291	0.358286	0.112	0.417	2.32e-286	MacroC0	FIS1
COX7A2	1.09e-290	0.412468	0.191	0.585	2.94e-286	MacroC0	COX7A2
SOD1	1.8e-290	0.321188	0.158	0.511	4.88e-286	MacroC0	SOD1
SUMO2	2.11e-290	0.271917	0.236	0.677	5.73e-286	MacroC0	SUMO2
KDELR2	2.85e-289	0.26548	0.096	0.382	7.72e-285	MacroC0	KDELR2
ERH	1.02e-288	0.257456	0.091	0.372	2.76e-284	MacroC0	ERH
ATP5IF1	3.17e-288	0.360253	0.139	0.471	8.59e-284	MacroC0	ATP5IF1
GTF3A	3.35e-288	0.265993	0.089	0.367	9.08e-284	MacroC0	GTF3A
DYNLL1	5.15e-288	0.309258	0.188	0.571	1.4e-283	MacroC0	DYNLL1
VKORC1	2.33e-287	0.266404	0.091	0.37	6.31e-283	MacroC0	VKORC1
NHP2	4.54e-287	0.251032	0.076	0.339	1.23e-282	MacroC0	NHP2
PTMS	8.68e-287	0.258203	0.131	0.454	2.35e-282	MacroC0	PTMS
ATP5MC3	8.34e-285	0.367964	0.205	0.609	2.26e-280	MacroC0	ATP5MC3
MRPS21	1.04e-284	0.346103	0.112	0.414	2.83e-280	MacroC0	MRPS21
GUK1	1.98e-284	0.356463	0.223	0.644	5.36e-280	MacroC0	GUK1
HSBP1	5.64e-284	0.36849	0.12	0.43	1.53e-279	MacroC0	HSBP1
UQCRH	8.28e-284	0.300574	0.219	0.634	2.24e-279	MacroC0	UQCRH
NDUFB1	1.38e-283	0.326701	0.111	0.409	3.75e-279	MacroC0	NDUFB1
SCP2	8.11e-283	0.263974	0.085	0.356	2.2e-278	MacroC0	SCP2
CAPZB	2.11e-282	0.30941	0.25	0.703	5.72e-278	MacroC0	CAPZB
PRDX5	1.62e-281	0.387796	0.153	0.497	4.39e-277	MacroC0	PRDX5
LAMTOR5	9.88e-281	0.277201	0.09	0.365	2.68e-276	MacroC0	LAMTOR5
NDUFB4	3.47e-280	0.441906	0.154	0.5	9.42e-276	MacroC0	NDUFB4
SNRPD3	1.66e-279	0.264944	0.072	0.326	4.51e-275	MacroC0	SNRPD3
COX6C	4.82e-279	0.347204	0.227	0.648	1.31e-274	MacroC0	COX6C
PRDX3	2.24e-276	0.306051	0.095	0.372	6.08e-272	MacroC0	PRDX3
RWDD1	6.06e-275	0.383009	0.1	0.382	1.64e-270	MacroC0	RWDD1
MRPL41	9.66e-274	0.276482	0.079	0.338	2.62e-269	MacroC0	MRPL41
ATP5MD	1.14e-273	0.402421	0.209	0.609	3.08e-269	MacroC0	ATP5MD
ATP5PD	2.86e-273	0.416629	0.187	0.561	7.76e-269	MacroC0	ATP5PD
SLIRP	6.42e-273	0.310897	0.089	0.359	1.74e-268	MacroC0	SLIRP
NDUFA1	4.6e-272	0.427993	0.219	0.63	1.25e-267	MacroC0	NDUFA1
RNF181	6.66e-271	0.404472	0.131	0.445	1.81e-266	MacroC0	RNF181
NAGK	3.79e-270	0.367112	0.13	0.442	1.03e-265	MacroC0	NAGK
NENF	1.7e-269	0.412562	0.131	0.443	4.62e-265	MacroC0	NENF
NDUFB2	3.4e-267	0.379631	0.224	0.635	9.21e-263	MacroC0	NDUFB2
UQCRQ	8.38e-267	0.395411	0.189	0.56	2.27e-262	MacroC0	UQCRQ
RNF130	9.07e-267	0.256287	0.255	0.696	2.46e-262	MacroC0	RNF130
ATP5PF	7.73e-265	0.442119	0.172	0.524	2.1e-260	MacroC0	ATP5PF
NDUFB5	3.87e-264	0.305137	0.086	0.345	1.05e-259	MacroC0	NDUFB5
VEGFB	1.84e-263	0.337254	0.104	0.384	4.98e-259	MacroC0	VEGFB
ATP5MF	1.01e-262	0.40548	0.216	0.616	2.74e-258	MacroC0	ATP5MF
UBL5	1.9e-262	0.386432	0.241	0.669	5.15e-258	MacroC0	UBL5
SNX3	3.28e-261	0.281725	0.227	0.628	8.9e-257	MacroC0	SNX3
MYL12B	6.14e-260	0.357971	0.247	0.677	1.66e-255	MacroC0	MYL12B
SEC61G	8.76e-260	0.400385	0.178	0.531	2.37e-255	MacroC0	SEC61G
IFI27L2	1.09e-259	0.270966	0.088	0.346	2.96e-255	MacroC0	IFI27L2
BLVRB	8.55e-259	0.349214	0.152	0.476	2.32e-254	MacroC0	BLVRB
NDUFAB1	1.26e-258	0.337632	0.093	0.357	3.41e-254	MacroC0	NDUFAB1
DYNLRB1	1.63e-258	0.338441	0.094	0.358	4.43e-254	MacroC0	DYNLRB1
TMED2	1.81e-257	0.361165	0.092	0.353	4.9e-253	MacroC0	TMED2
LSM3	1.42e-256	0.294049	0.072	0.313	3.85e-252	MacroC0	LSM3
PEBP1	9.99e-255	0.468958	0.18	0.533	2.71e-250	MacroC0	PEBP1
SF3B6	7.23e-254	0.334511	0.094	0.356	1.96e-249	MacroC0	SF3B6
COX6B1	3.19e-253	0.259352	0.275	0.731	8.65e-249	MacroC0	COX6B1
GTF2A2	2.03e-252	0.343874	0.089	0.346	5.49e-248	MacroC0	GTF2A2
MRPL51	9.89e-252	0.347169	0.09	0.346	2.68e-247	MacroC0	MRPL51
NDUFAF3	2.9e-251	0.317399	0.089	0.344	7.86e-247	MacroC0	NDUFAF3
GNG10	8.93e-251	0.339084	0.1	0.367	2.42e-246	MacroC0	GNG10
POLR2J	5.1e-249	0.259972	0.076	0.316	1.38e-244	MacroC0	POLR2J
MGST3	8.7e-249	0.452112	0.142	0.45	2.36e-244	MacroC0	MGST3
COX8A	1.74e-248	0.37121	0.252	0.68	4.72e-244	MacroC0	COX8A
NOP10	3.32e-248	0.487945	0.173	0.515	9.01e-244	MacroC0	NOP10
SKP1	7.97e-247	0.486985	0.237	0.649	2.16e-242	MacroC0	SKP1
TOMM5	1.01e-246	0.264446	0.081	0.324	2.73e-242	MacroC0	TOMM5
NDUFB3	8.54e-246	0.316684	0.087	0.337	2.32e-241	MacroC0	NDUFB3
FUNDC2	9.22e-246	0.258494	0.06	0.279	2.5e-241	MacroC0	FUNDC2
RPL36AL	1.26e-242	0.30922	0.275	0.723	3.43e-238	MacroC0	RPL36AL
COX5B	1.37e-241	0.403216	0.259	0.688	3.71e-237	MacroC0	COX5B
VAMP5	1.91e-241	0.265434	0.108	0.375	5.18e-237	MacroC0	VAMP5
NDUFB6	1.32e-240	0.302276	0.07	0.297	3.57e-236	MacroC0	NDUFB6
TMA7	2.69e-240	0.262841	0.284	0.737	7.28e-236	MacroC0	TMA7
MRPL57	1.65e-239	0.349938	0.093	0.345	4.48e-235	MacroC0	MRPL57
HNMT	6.24e-239	0.27097	0.079	0.316	1.69e-234	MacroC0	HNMT
SPG21	7.75e-239	0.429215	0.121	0.4	2.1e-234	MacroC0	SPG21
SDHC	3.93e-238	0.279133	0.063	0.282	1.07e-233	MacroC0	SDHC
DNPH1	1.08e-236	0.362363	0.087	0.33	2.92e-232	MacroC0	DNPH1
SDHD	1.83e-236	0.325882	0.079	0.314	4.96e-232	MacroC0	SDHD
HDLBP	2.59e-234	0.488625	0.116	0.389	7.03e-230	MacroC0	HDLBP
MDH1	2.58e-233	0.315531	0.086	0.326	6.99e-229	MacroC0	MDH1
TMEM230	5.53e-233	0.313676	0.08	0.315	1.5e-228	MacroC0	TMEM230
FTL	4.47e-232	0.777587	0.988	0.994	1.21e-227	MacroC0	FTL
ELOB	3.48e-231	0.420078	0.261	0.685	9.44e-227	MacroC0	ELOB
BLVRA	9.6e-230	0.267122	0.085	0.321	2.6e-225	MacroC0	BLVRA
ATOX1	1.07e-228	0.42086	0.161	0.472	2.91e-224	MacroC0	ATOX1
COPZ1	2.84e-228	0.270116	0.063	0.275	7.7e-224	MacroC0	COPZ1
MICOS10	1.35e-225	0.520879	0.211	0.576	3.65e-221	MacroC0	MICOS10
NDUFA4	2.12e-225	0.431632	0.245	0.647	5.76e-221	MacroC0	NDUFA4
NORAD	1.28e-224	0.314505	0.078	0.303	3.46e-220	MacroC0	NORAD
NDUFA7	2.34e-223	0.412262	0.089	0.326	6.35e-219	MacroC0	NDUFA7
CALM2	2.37e-222	0.285743	0.287	0.73	6.43e-218	MacroC0	CALM2
BTF3L4	8.86e-222	0.264685	0.056	0.258	2.4e-217	MacroC0	BTF3L4
SELENOW	1.18e-221	0.392165	0.141	0.429	3.2e-217	MacroC0	SELENOW
COX16	1.6e-221	0.330015	0.075	0.297	4.35e-217	MacroC0	COX16
TXNDC17	7.85e-220	0.301801	0.081	0.307	2.13e-215	MacroC0	TXNDC17
BCL7C	1.54e-218	0.273156	0.07	0.285	4.19e-214	MacroC0	BCL7C
PDCD5	7.62e-218	0.271016	0.067	0.278	2.06e-213	MacroC0	PDCD5
SNHG29	1.27e-217	0.331878	0.263	0.674	3.45e-213	MacroC0	SNHG29
NDUFC1	1.62e-217	0.495063	0.119	0.382	4.4e-213	MacroC0	NDUFC1
PHB	2.96e-217	0.293365	0.068	0.281	8.03e-213	MacroC0	PHB
VTI1B	7.47e-216	0.255924	0.065	0.272	2.02e-211	MacroC0	VTI1B
ACP1	8.21e-216	0.291838	0.059	0.261	2.23e-211	MacroC0	ACP1
MEA1	4.74e-214	0.294081	0.072	0.286	1.28e-209	MacroC0	MEA1
C12orf57	1.05e-213	0.293129	0.111	0.361	2.85e-209	MacroC0	C12orf57
VAMP8	2.66e-213	0.319871	0.275	0.693	7.21e-209	MacroC0	VAMP8
CALM3	7.72e-212	0.416169	0.14	0.42	2.09e-207	MacroC0	CALM3
YWHAH	9.28e-210	0.275963	0.223	0.573	2.51e-205	MacroC0	YWHAH
COPS6	2.48e-209	0.286792	0.063	0.264	6.72e-205	MacroC0	COPS6
SRP9	8.23e-209	0.494153	0.109	0.357	2.23e-204	MacroC0	SRP9
VAMP3	4.6e-208	0.301304	0.065	0.268	1.25e-203	MacroC0	VAMP3
UQCR11	1.06e-204	0.342373	0.285	0.713	2.86e-200	MacroC0	UQCR11
CHMP5	8.02e-199	0.251731	0.06	0.252	2.18e-194	MacroC0	CHMP5
GADD45GIP1	8.61e-199	0.512241	0.112	0.355	2.33e-194	MacroC0	GADD45GIP1
POLR2L	4.48e-198	0.539102	0.229	0.592	1.22e-193	MacroC0	POLR2L
IL6ST	7.53e-196	0.582281	0.146	0.42	2.04e-191	MacroC0	IL6ST
LSM5	1.43e-195	0.295696	0.063	0.255	3.87e-191	MacroC0	LSM5
CAPG	2.4e-195	0.350213	0.255	0.632	6.52e-191	MacroC0	CAPG
CD164	3.16e-195	0.649381	0.191	0.512	8.58e-191	MacroC0	CD164
CHCHD2	7.4e-191	0.367787	0.308	0.744	2.01e-186	MacroC0	CHCHD2
ZCRB1	6.11e-190	0.296262	0.063	0.25	1.66e-185	MacroC0	ZCRB1
CD59	2.14e-189	0.420429	0.093	0.311	5.8e-185	MacroC0	CD59
PCBD1	6.48e-188	0.413083	0.077	0.279	1.76e-183	MacroC0	PCBD1
RPS27L	6.46e-183	0.509555	0.202	0.518	1.75e-178	MacroC0	RPS27L
TCEAL4	1.07e-181	0.377691	0.07	0.259	2.9e-177	MacroC0	TCEAL4
SERPINF1	2.41e-181	0.257629	0.071	0.261	6.52e-177	MacroC0	SERPINF1
UQCR10	3.91e-181	0.573934	0.251	0.623	1.06e-176	MacroC0	UQCR10
PRDX1	1.15e-179	0.425992	0.271	0.654	3.11e-175	MacroC0	PRDX1
HINT1	1.39e-172	0.362944	0.307	0.725	3.77e-168	MacroC0	HINT1
NME4	1.52e-170	0.355725	0.075	0.263	4.13e-166	MacroC0	NME4
TUBB	1.59e-169	0.49748	0.231	0.564	4.3e-165	MacroC0	TUBB
ENO1	1.17e-168	0.276399	0.325	0.745	3.17e-164	MacroC0	ENO1
DSTN	1.61e-162	0.428276	0.082	0.27	4.37e-158	MacroC0	DSTN
TPI1	7.02e-162	0.290468	0.334	0.757	1.9e-157	MacroC0	TPI1
CSTB	1.5e-161	0.383985	0.304	0.693	4.07e-157	MacroC0	CSTB
ATP5MG	6.73e-161	0.255991	0.34	0.779	1.82e-156	MacroC0	ATP5MG
ESYT2	6.81e-161	0.557086	0.1	0.303	1.85e-156	MacroC0	ESYT2
LDHA	6.29e-160	0.368302	0.302	0.691	1.7e-155	MacroC0	LDHA
RPS4Y1	3.44e-158	0.485917	0.232	0.557	9.34e-154	MacroC0	RPS4Y1
CD109	1.68e-156	0.601492	0.115	0.329	4.55e-152	MacroC0	CD109
BRI3	1.12e-155	0.432564	0.316	0.727	3.03e-151	MacroC0	BRI3
ARHGDIB	6.53e-154	0.288132	0.321	0.731	1.77e-149	MacroC0	ARHGDIB
CALM1	8.87e-153	0.294939	0.362	0.807	2.4e-148	MacroC0	CALM1
RPS20	1.78e-150	0.311179	0.338	0.768	4.82e-146	MacroC0	RPS20
UQCRB	2.3e-149	0.459447	0.32	0.74	6.23e-145	MacroC0	UQCRB
GYPC	1.14e-148	0.582402	0.167	0.422	3.1e-144	MacroC0	GYPC
TPT1	5.15e-142	0.447017	0.932	0.987	1.39e-137	MacroC0	TPT1
OST4	7.45e-140	0.552584	0.308	0.7	2.02e-135	MacroC0	OST4
RAC1	1.11e-138	0.268625	0.363	0.799	3e-134	MacroC0	RAC1
SRP14	6.67e-129	0.466902	0.341	0.759	1.81e-124	MacroC0	SRP14
IFITM3	3.96e-128	0.251252	0.346	0.718	1.07e-123	MacroC0	IFITM3
NPM1	3.64e-127	0.317227	0.358	0.775	9.87e-123	MacroC0	NPM1
GAPDH	8.92e-127	0.547229	0.856	0.971	2.42e-122	MacroC0	GAPDH
RPLP1	6.39e-120	0.352896	0.96	0.99	1.73e-115	MacroC0	RPLP1
RHOA	1.52e-116	0.329675	0.37	0.798	4.12e-112	MacroC0	RHOA
FN1	8.96e-110	1.28134	0.588	0.634	2.43e-105	MacroC0	FN1
PPDPF	1.14e-109	0.607942	0.3	0.643	3.1e-105	MacroC0	PPDPF
GPX4	1.98e-101	0.371484	0.375	0.779	5.36e-97	MacroC0	GPX4
TOMM7	4.64e-95	0.500533	0.373	0.776	1.26e-90	MacroC0	TOMM7
RPS12	3.95e-94	0.391942	0.902	0.975	1.07e-89	MacroC0	RPS12
BTF3	4.32e-87	0.260128	0.403	0.809	1.17e-82	MacroC0	BTF3
YBX1	9.92e-86	0.305427	0.403	0.814	2.69e-81	MacroC0	YBX1
EEF1A1	5.88e-85	0.318418	0.952	0.991	1.59e-80	MacroC0	EEF1A1
ALDOA	7.64e-85	0.440885	0.383	0.767	2.07e-80	MacroC0	ALDOA
APP	1.01e-83	0.837338	0.166	0.356	2.75e-79	MacroC0	APP
GNAS	2.82e-81	0.28222	0.425	0.85	7.64e-77	MacroC0	GNAS
LGALS3	1.27e-77	0.987199	0.647	0.841	3.44e-73	MacroC0	LGALS3
KRT19	2.96e-71	1.11684	0.534	0.584	8.01e-67	MacroC0	KRT19
COX7C	3e-67	0.461979	0.404	0.8	8.13e-63	MacroC0	COX7C
RPS18	6.76e-67	0.386143	0.87	0.971	1.83e-62	MacroC0	RPS18
ATP5MC2	9.68e-66	0.330138	0.424	0.823	2.63e-61	MacroC0	ATP5MC2
ARPC3	1.98e-54	0.319181	0.437	0.827	5.37e-50	MacroC0	ARPC3
RPS23	6.78e-42	0.32658	0.848	0.967	1.84e-37	MacroC0	RPS23
RPL19	7.58e-42	0.318226	0.835	0.963	2.05e-37	MacroC0	RPL19
RPL12	1.94e-41	0.3961	0.795	0.955	5.25e-37	MacroC0	RPL12
RPS27A	2.77e-40	0.354123	0.799	0.96	7.51e-36	MacroC0	RPS27A
NME2	2.1e-37	0.458323	0.443	0.817	5.69e-33	MacroC0	NME2
RPS28	1.4e-36	0.283584	0.842	0.969	3.79e-32	MacroC0	RPS28
RPL30	2.61e-35	0.306418	0.84	0.967	7.08e-31	MacroC0	RPL30
RPL26	2.81e-34	0.329671	0.818	0.958	7.61e-30	MacroC0	RPL26
RPS25	3.56e-34	0.39527	0.732	0.938	9.64e-30	MacroC0	RPS25
RPL37	4.27e-33	0.307517	0.817	0.965	1.16e-28	MacroC0	RPL37
RPS3A	3.17e-32	0.36086	0.783	0.947	8.6e-28	MacroC0	RPS3A
PFDN5	4.05e-32	0.319176	0.485	0.865	1.1e-27	MacroC0	PFDN5
RPL31	9.96e-31	0.377091	0.471	0.846	2.7e-26	MacroC0	RPL31
RPS14	1.04e-28	0.280893	0.826	0.961	2.82e-24	MacroC0	RPS14
RPS13	5.04e-26	0.331228	0.796	0.955	1.37e-21	MacroC0	RPS13
RPS8	6.57e-25	0.261458	0.855	0.969	1.78e-20	MacroC0	RPS8
RPL32	1.01e-24	0.284181	0.84	0.967	2.74e-20	MacroC0	RPL32
RPL37A	6.87e-23	0.355576	0.698	0.928	1.86e-18	MacroC0	RPL37A
RPL34	6.95e-21	0.308169	0.796	0.957	1.88e-16	MacroC0	RPL34
MIF	4.64e-20	0.422588	0.491	0.83	1.26e-15	MacroC0	MIF
AIF1	7.65e-19	0.39369	0.487	0.825	2.07e-14	MacroC0	AIF1
RPS15	1.61e-17	0.263601	0.783	0.955	4.35e-13	MacroC0	RPS15
RPL11	7.28e-17	0.276378	0.79	0.955	1.97e-12	MacroC0	RPL11
RPL38	1.1e-16	0.34299	0.5	0.852	2.98e-12	MacroC0	RPL38
APOC1	1.37e-16	0.399647	0.336	0.491	3.7e-12	MacroC0	APOC1
RPS4X	4.83e-14	0.32565	0.705	0.926	1.31e-09	MacroC0	RPS4X
TUBA1B	1.82e-11	0.584201	0.492	0.814	4.93e-07	MacroC0	TUBA1B
RPL36	2.58e-11	0.292456	0.699	0.936	6.98e-07	MacroC0	RPL36
RPS15A	2.84e-11	0.251542	0.781	0.949	7.71e-07	MacroC0	RPS15A
GABARAP	5.25e-11	0.383368	0.513	0.864	1.42e-06	MacroC0	GABARAP
UBA52	8.07e-11	0.260155	0.548	0.883	2.19e-06	MacroC0	UBA52
RPL3	3.71e-10	0.325291	0.684	0.929	1.01e-05	MacroC0	RPL3
RPS6	5.23e-10	0.274667	0.73	0.94	1.42e-05	MacroC0	RPS6
S100A10	8.72e-10	0.429023	0.521	0.834	2.36e-05	MacroC0	S100A10
RPL14	2.89e-09	0.37781	0.666	0.922	7.83e-05	MacroC0	RPL14
RPL36A	3.2e-07	0.270941	0.561	0.881	0.00866945	MacroC0	RPL36A
CCN2	7.51e-07	1.34	0.263	0.286	0.0203453	MacroC0	CCN2
RPS26	1.03e-05	0.422435	0.546	0.862	0.278558	MacroC0	RPS26
CLU	1.27e-05	1.18105	0.296	0.333	0.3435	MacroC0	CLU
RPL24	1.48e-05	0.267232	0.574	0.898	0.401873	MacroC0	RPL24
RPS7	1.82e-05	0.280567	0.699	0.932	0.493348	MacroC0	RPS7
RPLP0	2.37e-05	0.287279	0.685	0.927	0.641179	MacroC0	RPLP0
RPL29	2.68e-05	0.269352	0.717	0.934	0.726926	MacroC0	RPL29
RPL6	7.3e-05	0.354228	0.655	0.913	1	MacroC0	RPL6
ECRG4	0.000115536	1.23404	0.286	0.327	1	MacroC0	ECRG4
KRT8	0.00013316	1.12941	0.295	0.335	1	MacroC0	KRT8
CRYAB	0.00127017	0.883415	0.216	0.283	1	MacroC0	CRYAB
RPL41	0.00161035	0.252405	0.588	0.906	1	MacroC0	RPL41
RPL15	0.00270239	0.264353	0.668	0.925	1	MacroC0	RPL15
KRT18	0.00324633	0.977224	0.197	0.253	1	MacroC0	KRT18
RNASE1	0.00397029	0.464639	0.307	0.378	1	MacroC0	RNASE1
S100A11	0.00837091	0.430133	0.622	0.899	1	MacroC0	S100A11
CCL3	0	1.84905	0.748	0.28	0	MacroC1	CCL3
CCL4	0	1.82517	0.627	0.268	0	MacroC1	CCL4
CCL3L1	0	1.62201	0.632	0.235	0	MacroC1	CCL3L1
KLF6	0	1.54914	0.845	0.348	0	MacroC1	KLF6
ABCA1	0	1.54051	0.607	0.132	0	MacroC1	ABCA1
CXCL2	0	1.51655	0.443	0.125	0	MacroC1	CXCL2
NEAT1	0	1.49596	0.865	0.358	0	MacroC1	NEAT1
CXCL8	0	1.48325	0.565	0.208	0	MacroC1	CXCL8
CXCL3	0	1.47499	0.303	0.066	0	MacroC1	CXCL3
CTSL	0	1.44017	0.776	0.29	0	MacroC1	CTSL
STAB1	0	1.40343	0.573	0.117	0	MacroC1	STAB1
GPNMB	0	1.4033	0.594	0.136	0	MacroC1	GPNMB
CD14	0	1.37789	0.836	0.306	0	MacroC1	CD14
MALAT1	0	1.35998	0.925	0.611	0	MacroC1	MALAT1
SGK1	0	1.33495	0.854	0.373	0	MacroC1	SGK1
APOE	0	1.33404	0.797	0.407	0	MacroC1	APOE
ICAM1	0	1.32269	0.615	0.209	0	MacroC1	ICAM1
LGMN	0	1.31412	0.713	0.226	0	MacroC1	LGMN
TFRC	0	1.22561	0.4	0.094	0	MacroC1	TFRC
CTSB	0	1.19866	0.946	0.513	0	MacroC1	CTSB
CTSD	0	1.19751	0.876	0.398	0	MacroC1	CTSD
TNFAIP3	0	1.19663	0.607	0.245	0	MacroC1	TNFAIP3
IER3	0	1.18066	0.796	0.354	0	MacroC1	IER3
CD163	0	1.17275	0.626	0.172	0	MacroC1	CD163
LMNA	0	1.16196	0.562	0.202	0	MacroC1	LMNA
PSAP	0	1.16134	0.957	0.625	0	MacroC1	PSAP
C5AR1	0	1.12448	0.649	0.17	0	MacroC1	C5AR1
A2M	0	1.11032	0.735	0.218	0	MacroC1	A2M
CD83	0	1.10776	0.819	0.361	0	MacroC1	CD83
NFKBIA	0	1.10629	0.873	0.479	0	MacroC1	NFKBIA
FOSB	0	1.1026	0.793	0.358	0	MacroC1	FOSB
NRP2	0	1.08786	0.455	0.079	0	MacroC1	NRP2
RGS1	0	1.08457	0.793	0.361	0	MacroC1	RGS1
MAFB	0	1.07448	0.644	0.189	0	MacroC1	MAFB
NAMPT	0	1.04848	0.754	0.311	0	MacroC1	NAMPT
KDM6B	0	1.04263	0.596	0.229	0	MacroC1	KDM6B
PLTP	0	1.02235	0.632	0.145	0	MacroC1	PLTP
FOLR2	0	1.01561	0.625	0.138	0	MacroC1	FOLR2
PLAU	0	1.01019	0.4	0.096	0	MacroC1	PLAU
SLCO2B1	0	1.00317	0.502	0.083	0	MacroC1	SLCO2B1
ABL2	0	0.994588	0.378	0.092	0	MacroC1	ABL2
AC020916.1	0	0.994424	0.453	0.158	0	MacroC1	AC020916.1
PPP1R15A	0	0.992121	0.764	0.321	0	MacroC1	PPP1R15A
NRP1	0	0.983912	0.435	0.059	0	MacroC1	NRP1
NR4A2	0	0.959752	0.825	0.373	0	MacroC1	NR4A2
SOD2	0	0.956784	0.765	0.352	0	MacroC1	SOD2
C1QC	0	0.950299	0.898	0.443	0	MacroC1	C1QC
ATF3	0	0.948945	0.723	0.312	0	MacroC1	ATF3
HMOX1	0	0.948321	0.644	0.237	0	MacroC1	HMOX1
MSR1	0	0.944602	0.592	0.153	0	MacroC1	MSR1
MS4A7	0	0.932844	0.768	0.291	0	MacroC1	MS4A7
ELL2	0	0.931774	0.505	0.14	0	MacroC1	ELL2
PLIN2	0	0.925351	0.588	0.22	0	MacroC1	PLIN2
ITGAX	0	0.905331	0.539	0.205	0	MacroC1	ITGAX
FCGR2A	0	0.891465	0.745	0.285	0	MacroC1	FCGR2A
C1QB	0	0.880516	0.88	0.457	0	MacroC1	C1QB
STX4	0	0.875125	0.49	0.176	0	MacroC1	STX4
ARL4C	0	0.874564	0.701	0.304	0	MacroC1	ARL4C
NFKBIZ	0	0.870771	0.503	0.185	0	MacroC1	NFKBIZ
CCNL1	0	0.863963	0.629	0.249	0	MacroC1	CCNL1
MARCKS	0	0.862998	0.809	0.309	0	MacroC1	MARCKS
C1QA	0	0.847061	0.907	0.526	0	MacroC1	C1QA
PLD3	0	0.846419	0.605	0.199	0	MacroC1	PLD3
CSF1R	0	0.839557	0.699	0.265	0	MacroC1	CSF1R
CD84	0	0.837864	0.507	0.133	0	MacroC1	CD84
GADD45B	0	0.832474	0.816	0.41	0	MacroC1	GADD45B
DUSP1	0	0.828077	0.907	0.517	0	MacroC1	DUSP1
DAB2	0	0.824736	0.664	0.171	0	MacroC1	DAB2
HIF1A	0	0.821625	0.736	0.313	0	MacroC1	HIF1A
RASGEF1B	0	0.81841	0.51	0.191	0	MacroC1	RASGEF1B
ID2	0	0.805298	0.668	0.28	0	MacroC1	ID2
REL	0	0.804689	0.663	0.284	0	MacroC1	REL
TNFAIP2	0	0.789538	0.404	0.115	0	MacroC1	TNFAIP2
DYNC1H1	0	0.788796	0.535	0.2	0	MacroC1	DYNC1H1
KLF2	0	0.781743	0.525	0.197	0	MacroC1	KLF2
MCL1	0	0.776058	0.809	0.373	0	MacroC1	MCL1
RBM47	0	0.775057	0.489	0.159	0	MacroC1	RBM47
CEBPB	0	0.773692	0.708	0.299	0	MacroC1	CEBPB
TREM2	0	0.768312	0.527	0.144	0	MacroC1	TREM2
SLC1A3	0	0.76263	0.353	0.063	0	MacroC1	SLC1A3
PFKFB3	0	0.749117	0.505	0.181	0	MacroC1	PFKFB3
TNFRSF1B	0	0.745277	0.574	0.22	0	MacroC1	TNFRSF1B
DOCK4	0	0.737214	0.371	0.085	0	MacroC1	DOCK4
LIPA	0	0.733453	0.485	0.148	0	MacroC1	LIPA
TTYH3	0	0.730752	0.458	0.11	0	MacroC1	TTYH3
FCGR3A	0	0.716519	0.5	0.149	0	MacroC1	FCGR3A
WSB1	0	0.702103	0.65	0.271	0	MacroC1	WSB1
TCF4	0	0.701342	0.438	0.132	0	MacroC1	TCF4
MGAT1	0	0.697687	0.622	0.243	0	MacroC1	MGAT1
MYO9B	0	0.691964	0.505	0.18	0	MacroC1	MYO9B
IQGAP2	0	0.691931	0.438	0.124	0	MacroC1	IQGAP2
MS4A4A	0	0.685924	0.556	0.158	0	MacroC1	MS4A4A
HLA-E	0	0.68442	0.883	0.472	0	MacroC1	HLA-E
SELENOP	0	0.673647	0.648	0.25	0	MacroC1	SELENOP
FCGR1A	0	0.66729	0.404	0.12	0	MacroC1	FCGR1A
GLUL	0	0.666221	0.854	0.403	0	MacroC1	GLUL
SNX9	0	0.663453	0.511	0.188	0	MacroC1	SNX9
ZEB2	0	0.662298	0.623	0.239	0	MacroC1	ZEB2
GNA13	0	0.660905	0.617	0.249	0	MacroC1	GNA13
MAF	0	0.654172	0.469	0.105	0	MacroC1	MAF
FCGRT	0	0.646808	0.83	0.412	0	MacroC1	FCGRT
MTSS1	0	0.646651	0.325	0.057	0	MacroC1	MTSS1
FRMD4A	0	0.645667	0.309	0.055	0	MacroC1	FRMD4A
FMNL2	0	0.622579	0.392	0.093	0	MacroC1	FMNL2
SLC2A5	0	0.621878	0.256	0.029	0	MacroC1	SLC2A5
KCTD12	0	0.620167	0.545	0.19	0	MacroC1	KCTD12
TIMP2	0	0.619994	0.661	0.236	0	MacroC1	TIMP2
LCP2	0	0.615962	0.635	0.263	0	MacroC1	LCP2
LAIR1	0	0.612946	0.547	0.183	0	MacroC1	LAIR1
ADAP2	0	0.603945	0.54	0.163	0	MacroC1	ADAP2
C3AR1	0	0.603609	0.454	0.112	0	MacroC1	C3AR1
F13A1	0	0.599331	0.549	0.202	0	MacroC1	F13A1
FRMD4B	0	0.597072	0.448	0.137	0	MacroC1	FRMD4B
DMXL2	0	0.596462	0.305	0.067	0	MacroC1	DMXL2
LHFPL2	0	0.595805	0.263	0.044	0	MacroC1	LHFPL2
PLXND1	0	0.587889	0.313	0.07	0	MacroC1	PLXND1
CD4	0	0.587019	0.602	0.234	0	MacroC1	CD4
MFSD1	0	0.586651	0.623	0.242	0	MacroC1	MFSD1
TMEM176B	0	0.585582	0.673	0.255	0	MacroC1	TMEM176B
TPP1	0	0.58195	0.566	0.221	0	MacroC1	TPP1
LILRB4	0	0.579653	0.503	0.171	0	MacroC1	LILRB4
RNASET2	0	0.578256	0.81	0.397	0	MacroC1	RNASET2
FUS	0	0.576984	0.676	0.293	0	MacroC1	FUS
ARHGAP18	0	0.575568	0.595	0.213	0	MacroC1	ARHGAP18
PRNP	0	0.571479	0.509	0.177	0	MacroC1	PRNP
BMP2K	0	0.565642	0.528	0.166	0	MacroC1	BMP2K
CYBB	0	0.544814	0.66	0.282	0	MacroC1	CYBB
LRP1	0	0.543767	0.475	0.148	0	MacroC1	LRP1
CYFIP1	0	0.54013	0.501	0.154	0	MacroC1	CYFIP1
SPRED1	0	0.537879	0.31	0.069	0	MacroC1	SPRED1
CREG1	0	0.528198	0.63	0.208	0	MacroC1	CREG1
SRRM2	0	0.521286	0.722	0.32	0	MacroC1	SRRM2
MPP1	0	0.511262	0.5	0.151	0	MacroC1	MPP1
AP1B1	0	0.504854	0.44	0.145	0	MacroC1	AP1B1
AP2A2	0	0.497264	0.328	0.067	0	MacroC1	AP2A2
APLP2	0	0.493196	0.621	0.261	0	MacroC1	APLP2
RGL1	0	0.489145	0.277	0.055	0	MacroC1	RGL1
IGF1	0	0.472608	0.27	0.034	0	MacroC1	IGF1
SDC3	0	0.458474	0.258	0.04	0	MacroC1	SDC3
QKI	0	0.45621	0.605	0.247	0	MacroC1	QKI
GPR34	0	0.451008	0.402	0.095	0	MacroC1	GPR34
TSPAN4	0	0.447676	0.44	0.132	0	MacroC1	TSPAN4
LAMP1	0	0.441962	0.521	0.186	0	MacroC1	LAMP1
ASAH1	0	0.433348	0.765	0.351	0	MacroC1	ASAH1
FCHO2	0	0.425547	0.311	0.062	0	MacroC1	FCHO2
TMEM176A	0	0.40298	0.548	0.186	0	MacroC1	TMEM176A
NPL	0	0.388318	0.342	0.061	0	MacroC1	NPL
GATM	0	0.364703	0.419	0.116	0	MacroC1	GATM
ARL6IP1	0	0.348558	0.666	0.292	0	MacroC1	ARL6IP1
SDCBP	0	0.312422	0.752	0.35	0	MacroC1	SDCBP
SNX6	0	0.298742	0.594	0.231	0	MacroC1	SNX6
MRC1	8.33e-308	0.758742	0.441	0.143	2.26e-303	MacroC1	MRC1
RUNX1	4.16e-307	0.709344	0.457	0.162	1.13e-302	MacroC1	RUNX1
TGFBI	7.69e-307	0.575562	0.629	0.269	2.09e-302	MacroC1	TGFBI
SON	8.9e-306	0.464864	0.694	0.31	2.41e-301	MacroC1	SON
TACC1	9.52e-306	0.532614	0.467	0.167	2.58e-301	MacroC1	TACC1
ZFHX3	1.36e-305	0.550774	0.396	0.123	3.68e-301	MacroC1	ZFHX3
MT-ND1	1.37e-305	0.742897	0.871	0.472	3.72e-301	MacroC1	MT-ND1
ZNF331	5.48e-305	0.837753	0.668	0.298	1.48e-300	MacroC1	ZNF331
PLAUR	7.84e-303	0.875948	0.801	0.39	2.12e-298	MacroC1	PLAUR
RAB20	9.03e-303	0.486801	0.546	0.215	2.45e-298	MacroC1	RAB20
EIF5	2.77e-302	0.501309	0.656	0.29	7.5e-298	MacroC1	EIF5
NR4A1	3.54e-302	0.88088	0.774	0.375	9.59e-298	MacroC1	NR4A1
AKAP13	1.06e-301	0.686803	0.577	0.239	2.89e-297	MacroC1	AKAP13
IER5	3.73e-300	0.890144	0.534	0.213	1.01e-295	MacroC1	IER5
EGR1	1.49e-299	0.790027	0.673	0.306	4.05e-295	MacroC1	EGR1
PIK3R1	2.39e-299	0.45783	0.466	0.166	6.47e-295	MacroC1	PIK3R1
DSE	8.96e-299	0.735171	0.523	0.204	2.43e-294	MacroC1	DSE
SQSTM1	6.04e-298	0.62205	0.833	0.428	1.64e-293	MacroC1	SQSTM1
ZFP36L1	1.73e-297	0.690414	0.8	0.4	4.68e-293	MacroC1	ZFP36L1
DPP7	1.43e-296	0.409583	0.539	0.218	3.87e-292	MacroC1	DPP7
HAVCR2	5.21e-296	0.609135	0.425	0.145	1.41e-291	MacroC1	HAVCR2
RANBP2	1.1e-294	0.835442	0.515	0.204	2.97e-290	MacroC1	RANBP2
CXCL16	1.19e-294	0.473593	0.705	0.319	3.23e-290	MacroC1	CXCL16
CD68	2.82e-294	0.5257	0.882	0.498	7.66e-290	MacroC1	CD68
ADAM9	3.69e-294	0.428642	0.333	0.088	1e-289	MacroC1	ADAM9
NFKBID	1.92e-293	0.914287	0.456	0.17	5.2e-289	MacroC1	NFKBID
MIDN	4.23e-293	0.775841	0.554	0.231	1.15e-288	MacroC1	MIDN
RTN4	5.75e-293	0.478181	0.61	0.27	1.56e-288	MacroC1	RTN4
SLC15A3	1.11e-291	0.477987	0.396	0.126	3e-287	MacroC1	SLC15A3
MT-ND2	6.27e-291	0.624698	0.848	0.438	1.7e-286	MacroC1	MT-ND2
SAT1	1.74e-290	0.840914	0.969	0.691	4.73e-286	MacroC1	SAT1
CEP170	2.81e-290	0.627478	0.451	0.163	7.61e-286	MacroC1	CEP170
AFF4	4.38e-290	0.555969	0.511	0.203	1.19e-285	MacroC1	AFF4
B3GNT5	5.78e-290	0.794732	0.451	0.163	1.57e-285	MacroC1	B3GNT5
SERPING1	4.75e-289	0.346325	0.386	0.114	1.29e-284	MacroC1	SERPING1
GPR183	5.51e-289	0.681978	0.712	0.32	1.49e-284	MacroC1	GPR183
HBEGF	2.12e-288	0.815507	0.548	0.221	5.74e-284	MacroC1	HBEGF
SCARB2	2.46e-288	0.267641	0.37	0.107	6.67e-284	MacroC1	SCARB2
CTSS	1.03e-285	0.486138	0.777	0.377	2.8e-281	MacroC1	CTSS
GK	1.36e-285	0.902928	0.515	0.207	3.69e-281	MacroC1	GK
FPR3	1.85e-284	0.498987	0.411	0.136	5.01e-280	MacroC1	FPR3
APOC11	2.62e-284	0.913685	0.706	0.335	7.1e-280	MacroC1	APOC1
TYMP	3.22e-284	0.516184	0.635	0.279	8.74e-280	MacroC1	TYMP
CCR1	1.67e-283	0.464949	0.28	0.063	4.53e-279	MacroC1	CCR1
CFD	2.61e-283	0.618577	0.382	0.115	7.08e-279	MacroC1	CFD
CCL4L2	1.16e-282	1.63197	0.592	0.27	3.15e-278	MacroC1	CCL4L2
BLVRB1	1.4e-282	0.25527	0.589	0.246	3.78e-278	MacroC1	BLVRB
LAMP2	6.53e-282	0.353351	0.418	0.143	1.77e-277	MacroC1	LAMP2
CD9	6.35e-281	0.484476	0.552	0.215	1.72e-276	MacroC1	CD9
LPAR6	6.19e-280	0.465561	0.316	0.082	1.68e-275	MacroC1	LPAR6
EPB41L3	7.89e-279	0.445625	0.433	0.153	2.14e-274	MacroC1	EPB41L3
ETS2	9.83e-279	0.586767	0.577	0.242	2.66e-274	MacroC1	ETS2
WTAP	1.07e-278	0.652421	0.519	0.216	2.9e-274	MacroC1	WTAP
UGCG	2.24e-278	0.555935	0.372	0.116	6.07e-274	MacroC1	UGCG
IQGAP1	1.15e-277	0.390386	0.589	0.255	3.11e-273	MacroC1	IQGAP1
JUN	1.23e-277	0.995282	0.719	0.354	3.33e-273	MacroC1	JUN
GRB2	1.78e-276	0.383515	0.676	0.305	4.81e-272	MacroC1	GRB2
VEGFA	2.06e-276	0.768567	0.534	0.218	5.59e-272	MacroC1	VEGFA
RHOB	5.1e-275	0.59773	0.608	0.259	1.38e-270	MacroC1	RHOB
TMBIM6	1.37e-274	0.300949	0.727	0.351	3.71e-270	MacroC1	TMBIM6
CTSA	2.98e-273	0.36362	0.464	0.174	8.07e-269	MacroC1	CTSA
NR4A3	7.21e-273	0.911126	0.576	0.251	1.96e-268	MacroC1	NR4A3
KLF4	7.82e-273	0.71262	0.554	0.235	2.12e-268	MacroC1	KLF4
MMP9	1.04e-272	1.18725	0.341	0.097	2.82e-268	MacroC1	MMP9
CD86	4.78e-272	0.513833	0.604	0.261	1.29e-267	MacroC1	CD86
METRNL	4.11e-271	0.47265	0.687	0.314	1.11e-266	MacroC1	METRNL
LUCAT1	7.23e-271	1.01874	0.317	0.088	1.96e-266	MacroC1	LUCAT1
RHOU	1.08e-269	0.500424	0.271	0.062	2.93e-265	MacroC1	RHOU
MGAT4A	8.07e-268	0.404016	0.376	0.12	2.19e-263	MacroC1	MGAT4A
PRRC2C	2.26e-267	0.411115	0.59	0.262	6.13e-263	MacroC1	PRRC2C
CTSZ	2.65e-267	0.654425	0.87	0.496	7.18e-263	MacroC1	CTSZ
MMP19	2.73e-265	1.21491	0.251	0.054	7.41e-261	MacroC1	MMP19
LIMS1	3.21e-265	0.442454	0.602	0.27	8.7e-261	MacroC1	LIMS1
HEXA	3.95e-265	0.389046	0.52	0.217	1.07e-260	MacroC1	HEXA
CCDC88A	7.7e-265	0.545819	0.537	0.226	2.09e-260	MacroC1	CCDC88A
MCOLN1	1.15e-264	0.438336	0.293	0.074	3.12e-260	MacroC1	MCOLN1
BST2	6.93e-264	0.32615	0.604	0.271	1.88e-259	MacroC1	BST2
ATP6AP2	1.18e-263	0.30305	0.573	0.252	3.19e-259	MacroC1	ATP6AP2
TCF25	2.31e-263	0.352606	0.586	0.261	6.26e-259	MacroC1	TCF25
PLEKHO2	5.19e-263	0.421292	0.344	0.103	1.41e-258	MacroC1	PLEKHO2
CD81	5.49e-263	0.409139	0.851	0.455	1.49e-258	MacroC1	CD81
NEU1	6.07e-263	0.565667	0.345	0.105	1.64e-258	MacroC1	NEU1
NFE2L2	1.09e-261	0.460688	0.618	0.275	2.95e-257	MacroC1	NFE2L2
RNF13	1.78e-260	0.332392	0.436	0.163	4.82e-256	MacroC1	RNF13
NINJ1	3.87e-260	0.280153	0.611	0.264	1.05e-255	MacroC1	NINJ1
RNASE11	1.44e-259	0.863783	0.611	0.268	3.92e-255	MacroC1	RNASE1
GRINA	5.92e-259	0.281608	0.624	0.287	1.6e-254	MacroC1	GRINA
CFLAR	8.31e-259	0.587121	0.537	0.23	2.25e-254	MacroC1	CFLAR
GAA	1.85e-258	0.441666	0.378	0.128	5.01e-254	MacroC1	GAA
MKNK1	1.58e-257	0.396607	0.276	0.068	4.3e-253	MacroC1	MKNK1
PLXDC2	2.82e-257	0.508032	0.529	0.224	7.63e-253	MacroC1	PLXDC2
PHACTR1	3.2e-257	0.728992	0.539	0.229	8.66e-253	MacroC1	PHACTR1
MPEG1	3.94e-256	0.470235	0.445	0.166	1.07e-251	MacroC1	MPEG1
DDX3X	3.99e-255	0.429963	0.55	0.238	1.08e-250	MacroC1	DDX3X
KLF10	5.15e-255	0.623431	0.504	0.212	1.39e-250	MacroC1	KLF10
GNS	6.05e-255	0.418128	0.405	0.144	1.64e-250	MacroC1	GNS
CLEC7A	6.2e-255	0.588379	0.571	0.255	1.68e-250	MacroC1	CLEC7A
VMP1	1.15e-254	0.612726	0.444	0.173	3.12e-250	MacroC1	VMP1
RHBDF2	1.85e-254	0.486466	0.303	0.084	5.03e-250	MacroC1	RHBDF2
SH2B3	2.25e-254	0.510699	0.425	0.159	6.1e-250	MacroC1	SH2B3
ATP1B3	2.95e-253	0.690069	0.571	0.25	8e-249	MacroC1	ATP1B3
GM2A	1.25e-252	0.399713	0.362	0.118	3.39e-248	MacroC1	GM2A
LGALS3BP	1.37e-252	0.293965	0.377	0.123	3.72e-248	MacroC1	LGALS3BP
HNRNPU	1.75e-252	0.52912	0.711	0.344	4.74e-248	MacroC1	HNRNPU
MIR155HG	1.86e-252	0.902361	0.263	0.064	5.03e-248	MacroC1	MIR155HG
TLN1	2.96e-252	0.364061	0.633	0.295	8.03e-248	MacroC1	TLN1
ATP6V0B	2.59e-251	0.301447	0.73	0.359	7.01e-247	MacroC1	ATP6V0B
NAIP	4.51e-251	0.449222	0.419	0.155	1.22e-246	MacroC1	NAIP
MAN1A1	1.8e-250	0.523001	0.314	0.092	4.89e-246	MacroC1	MAN1A1
GRN	4.75e-249	0.493469	0.821	0.422	1.29e-244	MacroC1	GRN
SRSF5	9.98e-249	0.353631	0.638	0.295	2.7e-244	MacroC1	SRSF5
RASSF4	1.21e-248	0.473468	0.485	0.197	3.27e-244	MacroC1	RASSF4
ARRDC3	2.01e-248	0.5008	0.298	0.082	5.44e-244	MacroC1	ARRDC3
SLC3A2	8.09e-248	0.518923	0.468	0.19	2.19e-243	MacroC1	SLC3A2
PELI1	1.03e-247	0.714965	0.382	0.133	2.78e-243	MacroC1	PELI1
OTUD1	4.98e-247	0.819138	0.381	0.132	1.35e-242	MacroC1	OTUD1
CREM	2.14e-246	0.532006	0.637	0.292	5.79e-242	MacroC1	CREM
PILRA	6.94e-246	0.315298	0.473	0.187	1.88e-241	MacroC1	PILRA
NCF4	3.6e-245	0.318618	0.405	0.145	9.75e-241	MacroC1	NCF4
MYO5A	5.47e-245	0.432275	0.301	0.085	1.48e-240	MacroC1	MYO5A
FYB1	8.06e-245	0.340225	0.649	0.302	2.18e-240	MacroC1	FYB1
TNFRSF14	2.88e-244	0.395486	0.421	0.159	7.81e-240	MacroC1	TNFRSF14
NRIP1	3.35e-244	0.408386	0.395	0.14	9.09e-240	MacroC1	NRIP1
ANKH	6.94e-244	0.586401	0.286	0.077	1.88e-239	MacroC1	ANKH
FOXO3	1.62e-243	0.526415	0.354	0.118	4.4e-239	MacroC1	FOXO3
RBM39	1.82e-243	0.351715	0.609	0.278	4.94e-239	MacroC1	RBM39
B4GALT1	2.86e-243	0.549034	0.44	0.175	7.76e-239	MacroC1	B4GALT1
SLC40A1	3.42e-242	0.506468	0.396	0.131	9.27e-238	MacroC1	SLC40A1
HLA-DMB	1.89e-241	0.395596	0.693	0.333	5.12e-237	MacroC1	HLA-DMB
ANKRD12	2.08e-241	0.496793	0.468	0.193	5.63e-237	MacroC1	ANKRD12
MAN2B1	2.15e-241	0.378291	0.539	0.235	5.84e-237	MacroC1	MAN2B1
RAPGEF1	2.33e-241	0.511504	0.402	0.15	6.32e-237	MacroC1	RAPGEF1
BCAT1	4.71e-241	0.430081	0.267	0.067	1.28e-236	MacroC1	BCAT1
IER2	1.68e-240	0.514466	0.745	0.381	4.55e-236	MacroC1	IER2
TLR4	2.11e-240	0.457138	0.255	0.061	5.71e-236	MacroC1	TLR4
EGR2	3.23e-240	0.78203	0.349	0.114	8.75e-236	MacroC1	EGR2
ACSL1	8.77e-239	0.65086	0.357	0.122	2.38e-234	MacroC1	ACSL1
SOCS3	9.37e-239	0.721261	0.561	0.258	2.54e-234	MacroC1	SOCS3
ZFYVE16	1.28e-238	0.577316	0.345	0.113	3.48e-234	MacroC1	ZFYVE16
CSRNP1	1.46e-236	0.516881	0.566	0.257	3.94e-232	MacroC1	CSRNP1
TBXAS1	9.12e-236	0.443893	0.463	0.19	2.47e-231	MacroC1	TBXAS1
MT-ND4	1.15e-235	0.56403	0.855	0.474	3.13e-231	MacroC1	MT-ND4
ABHD12	1.41e-235	0.272035	0.351	0.116	3.82e-231	MacroC1	ABHD12
ATP6AP1	2.11e-235	0.331282	0.507	0.221	5.71e-231	MacroC1	ATP6AP1
CYP27A1	2.98e-235	0.467046	0.306	0.086	8.07e-231	MacroC1	CYP27A1
CTSC	3.94e-235	0.287518	0.707	0.357	1.07e-230	MacroC1	CTSC
ZNF267	1.18e-234	0.533843	0.383	0.138	3.2e-230	MacroC1	ZNF267
SCAF11	1.75e-234	0.32033	0.479	0.2	4.75e-230	MacroC1	SCAF11
CYTH4	2.92e-234	0.45268	0.333	0.108	7.91e-230	MacroC1	CYTH4
PTPRE	1.01e-233	0.519293	0.588	0.266	2.74e-229	MacroC1	PTPRE
CCL2	1.81e-233	1.23517	0.49	0.204	4.92e-229	MacroC1	CCL2
NFKB1	2.39e-233	0.822018	0.507	0.221	6.48e-229	MacroC1	NFKB1
ATP6V0C	1.1e-232	0.300842	0.849	0.464	2.99e-228	MacroC1	ATP6V0C
RAP2B	2.01e-232	0.30079	0.406	0.152	5.45e-228	MacroC1	RAP2B
FUCA1	2.54e-232	0.446021	0.255	0.062	6.88e-228	MacroC1	FUCA1
PLEKHO1	9.1e-232	0.298395	0.63	0.294	2.47e-227	MacroC1	PLEKHO1
EMILIN2	9.34e-232	0.572378	0.441	0.178	2.53e-227	MacroC1	EMILIN2
TNFSF13	1.09e-231	0.375055	0.432	0.169	2.97e-227	MacroC1	TNFSF13
MAT2A	2.69e-231	0.543347	0.579	0.264	7.28e-227	MacroC1	MAT2A
RNF145	1.13e-229	0.425784	0.42	0.166	3.07e-225	MacroC1	RNF145
MT-ND3	3.21e-229	0.630231	0.853	0.493	8.71e-225	MacroC1	MT-ND3
BTG2	3.02e-228	0.499937	0.679	0.337	8.18e-224	MacroC1	BTG2
ELF1	3.12e-228	0.432628	0.499	0.22	8.47e-224	MacroC1	ELF1
MEF2C	1.41e-227	0.394721	0.521	0.229	3.82e-223	MacroC1	MEF2C
ENG	6.72e-227	0.445248	0.339	0.113	1.82e-222	MacroC1	ENG
ITPR2	2.88e-226	0.465578	0.341	0.115	7.8e-222	MacroC1	ITPR2
ARHGAP21	9.91e-226	0.388103	0.304	0.093	2.69e-221	MacroC1	ARHGAP21
PLEK	1.96e-225	0.461786	0.707	0.351	5.32e-221	MacroC1	PLEK
FGL2	1.03e-224	0.609172	0.684	0.347	2.8e-220	MacroC1	FGL2
GLA	1.4e-224	0.686084	0.392	0.148	3.79e-220	MacroC1	GLA
RNF213	3.04e-224	0.437451	0.465	0.192	8.25e-220	MacroC1	RNF213
UNC93B1	1.31e-223	0.39029	0.364	0.13	3.56e-219	MacroC1	UNC93B1
MAFF	6.85e-223	0.486066	0.349	0.122	1.86e-218	MacroC1	MAFF
NFIC	5.06e-222	0.272161	0.335	0.111	1.37e-217	MacroC1	NFIC
SLC4A7	1e-220	0.553921	0.32	0.105	2.72e-216	MacroC1	SLC4A7
FERMT3	4.09e-220	0.310127	0.472	0.201	1.11e-215	MacroC1	FERMT3
TUBA1C	1e-218	0.27113	0.547	0.25	2.72e-214	MacroC1	TUBA1C
MEF2A	1.52e-218	0.40641	0.446	0.184	4.11e-214	MacroC1	MEF2A
ADAM28	1.54e-218	0.51811	0.369	0.137	4.16e-214	MacroC1	ADAM28
DDX3Y	1.8e-218	0.516753	0.347	0.122	4.87e-214	MacroC1	DDX3Y
CD44	1.08e-216	0.496214	0.629	0.301	2.93e-212	MacroC1	CD44
HEXB	1.49e-216	0.267798	0.473	0.204	4.05e-212	MacroC1	HEXB
SKIL	1.85e-215	0.525068	0.512	0.229	5e-211	MacroC1	SKIL
NFIL3	5.58e-215	0.463153	0.428	0.176	1.51e-210	MacroC1	NFIL3
RGS2	1.42e-214	0.605919	0.764	0.404	3.86e-210	MacroC1	RGS2
TRA2B	1.5e-214	0.49624	0.461	0.2	4.07e-210	MacroC1	TRA2B
BHLHE40	4.59e-214	0.374699	0.611	0.288	1.24e-209	MacroC1	BHLHE40
IRS2	2.11e-213	0.497572	0.303	0.098	5.71e-209	MacroC1	IRS2
SEMA4A	2.11e-213	0.540002	0.284	0.087	5.72e-209	MacroC1	SEMA4A
GADD45G	1.27e-212	0.734185	0.29	0.09	3.43e-208	MacroC1	GADD45G
FOS	1.66e-212	0.805106	0.929	0.651	4.49e-208	MacroC1	FOS
SIRPA	1.03e-211	0.344787	0.344	0.122	2.8e-207	MacroC1	SIRPA
IRF2BP2	8.32e-211	0.460048	0.42	0.173	2.25e-206	MacroC1	IRF2BP2
ARHGAP4	1.8e-210	0.426998	0.395	0.156	4.87e-206	MacroC1	ARHGAP4
MT-ATP6	2.27e-210	0.546521	0.868	0.502	6.14e-206	MacroC1	MT-ATP6
THEMIS2	3.02e-210	0.389676	0.426	0.177	8.2e-206	MacroC1	THEMIS2
STAT3	9.33e-210	0.398213	0.517	0.235	2.53e-205	MacroC1	STAT3
HSPH1	1.43e-209	0.96106	0.454	0.195	3.87e-205	MacroC1	HSPH1
ATP6V0A1	2.5e-209	0.4294	0.262	0.074	6.77e-205	MacroC1	ATP6V0A1
IL10RA	3.02e-209	0.442585	0.406	0.164	8.19e-205	MacroC1	IL10RA
LTC4S	9.63e-209	0.322914	0.355	0.127	2.61e-204	MacroC1	LTC4S
LRRFIP1	1.29e-208	0.301753	0.671	0.328	3.49e-204	MacroC1	LRRFIP1
BRD2	1.29e-208	0.385775	0.515	0.234	3.5e-204	MacroC1	BRD2
RNF149	3.34e-208	0.464027	0.502	0.227	9.04e-204	MacroC1	RNF149
SLC43A3	6.12e-208	0.391001	0.287	0.088	1.66e-203	MacroC1	SLC43A3
GGA1	8.03e-208	0.398543	0.27	0.079	2.18e-203	MacroC1	GGA1
FOSL2	2.32e-207	0.529792	0.468	0.207	6.28e-203	MacroC1	FOSL2
HSP90B1	7.46e-207	0.356077	0.716	0.377	2.02e-202	MacroC1	HSP90B1
SFPQ	3.83e-206	0.35412	0.596	0.285	1.04e-201	MacroC1	SFPQ
IGSF6	5.1e-206	0.354682	0.623	0.31	1.38e-201	MacroC1	IGSF6
YME1L1	2.34e-205	0.4337	0.428	0.181	6.34e-201	MacroC1	YME1L1
RNASE6	7.61e-205	0.351541	0.387	0.152	2.06e-200	MacroC1	RNASE6
PLEKHM2	4.22e-204	0.377258	0.325	0.114	1.14e-199	MacroC1	PLEKHM2
USF2	1.48e-203	0.285071	0.3	0.097	4e-199	MacroC1	USF2
NANS	1.78e-203	0.250465	0.445	0.189	4.83e-199	MacroC1	NANS
GLUD1	5.37e-203	0.568899	0.376	0.147	1.45e-198	MacroC1	GLUD1
SWAP70	1.13e-202	0.255183	0.348	0.127	3.06e-198	MacroC1	SWAP70
CD63	1.5e-201	0.30528	0.874	0.526	4.06e-197	MacroC1	CD63
CMTM6	3.44e-201	0.308929	0.535	0.248	9.33e-197	MacroC1	CMTM6
FNBP1	4.28e-201	0.339393	0.432	0.183	1.16e-196	MacroC1	FNBP1
RBM25	1.05e-200	0.344931	0.479	0.215	2.83e-196	MacroC1	RBM25
PAPSS2	1.06e-200	0.54672	0.367	0.14	2.87e-196	MacroC1	PAPSS2
ARAP1	1.42e-200	0.350473	0.307	0.103	3.86e-196	MacroC1	ARAP1
SERTAD1	1.74e-200	0.430468	0.464	0.206	4.73e-196	MacroC1	SERTAD1
AXL	1.83e-200	0.367318	0.312	0.105	4.97e-196	MacroC1	AXL
SPAG9	4.83e-200	0.431194	0.449	0.197	1.31e-195	MacroC1	SPAG9
RHOQ	1.75e-199	0.319785	0.434	0.183	4.74e-195	MacroC1	RHOQ
PDXK	1.57e-198	0.250825	0.401	0.161	4.25e-194	MacroC1	PDXK
MANBA	2.15e-198	0.407695	0.366	0.142	5.83e-194	MacroC1	MANBA
EML4	7.85e-198	0.396108	0.404	0.167	2.13e-193	MacroC1	EML4
CSF2RA	1.19e-197	0.440662	0.459	0.203	3.23e-193	MacroC1	CSF2RA
NABP1	1.26e-197	0.543704	0.384	0.155	3.41e-193	MacroC1	NABP1
HERPUD1	3.33e-197	0.402976	0.684	0.341	9.03e-193	MacroC1	HERPUD1
LITAF	3.85e-197	0.292675	0.732	0.372	1.04e-192	MacroC1	LITAF
IL4I1	4.77e-197	0.588022	0.315	0.107	1.29e-192	MacroC1	IL4I1
ZSWIM6	5.07e-197	0.460112	0.319	0.113	1.37e-192	MacroC1	ZSWIM6
HSPA1A	5.09e-197	1.12031	0.698	0.387	1.38e-192	MacroC1	HSPA1A
LAPTM5	7.92e-196	0.417256	0.906	0.519	2.15e-191	MacroC1	LAPTM5
TMEM51	7.12e-194	0.384061	0.275	0.086	1.93e-189	MacroC1	TMEM51
MAP3K8	7.35e-194	0.472522	0.543	0.253	1.99e-189	MacroC1	MAP3K8
JMJD1C	1.39e-193	0.529922	0.469	0.211	3.77e-189	MacroC1	JMJD1C
IVNS1ABP	4.18e-193	0.488793	0.418	0.177	1.13e-188	MacroC1	IVNS1ABP
MFSD12	1.28e-192	0.335416	0.334	0.123	3.46e-188	MacroC1	MFSD12
SRGAP2	3.66e-192	0.490122	0.307	0.108	9.93e-188	MacroC1	SRGAP2
PDE4B	5.35e-192	0.607808	0.465	0.211	1.45e-187	MacroC1	PDE4B
MYLIP	8.93e-192	0.491539	0.285	0.094	2.42e-187	MacroC1	MYLIP
CTNNB1	1.42e-190	0.295882	0.476	0.215	3.85e-186	MacroC1	CTNNB1
CD53	5.37e-190	0.307564	0.561	0.271	1.46e-185	MacroC1	CD53
SLC2A3	6.02e-190	0.596326	0.591	0.287	1.63e-185	MacroC1	SLC2A3
SOAT1	8.53e-190	0.380312	0.274	0.088	2.31e-185	MacroC1	SOAT1
APMAP	2.6e-189	0.291522	0.371	0.149	7.04e-185	MacroC1	APMAP
TRIB1	4.3e-189	0.515487	0.383	0.159	1.17e-184	MacroC1	TRIB1
GBP2	6.51e-189	0.357197	0.354	0.134	1.76e-184	MacroC1	GBP2
PPP1R15B	2.76e-188	0.513127	0.308	0.11	7.47e-184	MacroC1	PPP1R15B
TLR2	9.01e-188	0.500433	0.364	0.145	2.44e-183	MacroC1	TLR2
MAP2K3	1.88e-187	0.44089	0.374	0.152	5.1e-183	MacroC1	MAP2K3
CD93	2.11e-187	0.52009	0.311	0.112	5.71e-183	MacroC1	CD93
LILRB2	2.68e-185	0.43156	0.361	0.142	7.27e-181	MacroC1	LILRB2
ATP2A2	3.2e-185	0.425934	0.305	0.109	8.67e-181	MacroC1	ATP2A2
IL1RN	6.97e-185	0.822088	0.371	0.147	1.89e-180	MacroC1	IL1RN
SNX29	4.29e-184	0.371171	0.296	0.103	1.16e-179	MacroC1	SNX29
ITM2B	6.08e-184	0.433956	0.938	0.657	1.65e-179	MacroC1	ITM2B
WASHC4	5.97e-183	0.263365	0.292	0.099	1.62e-178	MacroC1	WASHC4
ADA2	6.26e-183	0.425755	0.431	0.193	1.7e-178	MacroC1	ADA2
PTGER4	9.94e-183	0.46724	0.399	0.167	2.69e-178	MacroC1	PTGER4
ATP13A3	1.11e-182	0.550168	0.335	0.129	3.01e-178	MacroC1	ATP13A3
HSPA1B	7.87e-182	1.06345	0.601	0.311	2.13e-177	MacroC1	HSPA1B
CEBPD	8.5e-182	0.551748	0.83	0.477	2.31e-177	MacroC1	CEBPD
NCKAP1L	9.82e-182	0.303494	0.386	0.162	2.66e-177	MacroC1	NCKAP1L
USP36	9.73e-181	0.569134	0.349	0.14	2.64e-176	MacroC1	USP36
TMED5	1.58e-180	0.293725	0.351	0.139	4.28e-176	MacroC1	TMED5
DAPK1	2.3e-180	0.383496	0.279	0.094	6.24e-176	MacroC1	DAPK1
PRDM1	3.82e-180	0.526892	0.305	0.109	1.03e-175	MacroC1	PRDM1
MACF1	4.67e-180	0.327081	0.361	0.145	1.27e-175	MacroC1	MACF1
FNIP2	7.04e-180	0.500105	0.29	0.102	1.91e-175	MacroC1	FNIP2
2023-03-01	1.31e-179	0.43855	0.36	0.146	3.56e-175	MacroC1	2023-03-01
EIF4A3	1.65e-179	0.491528	0.477	0.223	4.47e-175	MacroC1	EIF4A3
ATP1B1	2.37e-179	0.335294	0.4	0.17	6.43e-175	MacroC1	ATP1B1
EIF4E	3.61e-179	0.564652	0.396	0.17	9.77e-175	MacroC1	EIF4E
FNDC3A	5.53e-179	0.305884	0.289	0.099	1.5e-174	MacroC1	FNDC3A
SRGN	7.35e-179	0.592993	0.946	0.651	1.99e-174	MacroC1	SRGN
OLR1	2.21e-178	0.592805	0.446	0.198	6e-174	MacroC1	OLR1
DNAJB1	1.02e-176	0.852873	0.616	0.323	2.77e-172	MacroC1	DNAJB1
PTPRJ	1.07e-176	0.362162	0.272	0.091	2.9e-172	MacroC1	PTPRJ
JUNB	1.42e-176	0.574308	0.922	0.609	3.86e-172	MacroC1	JUNB
NPC2	3.23e-176	0.382139	0.921	0.601	8.76e-172	MacroC1	NPC2
ZFP36	1.23e-175	0.595011	0.92	0.621	3.34e-171	MacroC1	ZFP36
TCF12	1.68e-174	0.324151	0.258	0.083	4.56e-170	MacroC1	TCF12
CEBPA	3.99e-174	0.385659	0.267	0.088	1.08e-169	MacroC1	CEBPA
ABCG1	4.76e-174	0.431458	0.255	0.081	1.29e-169	MacroC1	ABCG1
ANKRD10	1.32e-173	0.406641	0.319	0.123	3.59e-169	MacroC1	ANKRD10
HSPA9	6.38e-173	0.263915	0.435	0.199	1.73e-168	MacroC1	HSPA9
TGFBR1	1.01e-172	0.344041	0.262	0.087	2.74e-168	MacroC1	TGFBR1
RSRP1	2.77e-172	0.410024	0.465	0.219	7.52e-168	MacroC1	RSRP1
TFEC	5.47e-172	0.310123	0.273	0.092	1.48e-167	MacroC1	TFEC
SDCCAG8	1.46e-171	0.268311	0.326	0.126	3.96e-167	MacroC1	SDCCAG8
PHLDA1	1.56e-171	0.451335	0.329	0.125	4.22e-167	MacroC1	PHLDA1
ITGB2	3.6e-171	0.334374	0.789	0.41	9.76e-167	MacroC1	ITGB2
CHMP1B	7e-171	0.617277	0.508	0.249	1.9e-166	MacroC1	CHMP1B
SPPL2A	2.5e-170	0.274623	0.316	0.12	6.78e-166	MacroC1	SPPL2A
HLA-DMA	3.65e-170	0.406159	0.849	0.475	9.89e-166	MacroC1	HLA-DMA
PTAFR	5.4e-170	0.386165	0.262	0.087	1.46e-165	MacroC1	PTAFR
OGFRL1	1.44e-169	0.308722	0.485	0.231	3.9e-165	MacroC1	OGFRL1
AKAP9	2.86e-169	0.329444	0.399	0.175	7.74e-165	MacroC1	AKAP9
HSP90AA1	3.51e-169	0.726024	0.914	0.586	9.51e-165	MacroC1	HSP90AA1
BTG1	7.53e-169	0.481048	0.832	0.467	2.04e-164	MacroC1	BTG1
MCTP1	1.22e-168	0.462921	0.269	0.093	3.31e-164	MacroC1	MCTP1
VMO1	3.67e-168	0.470854	0.306	0.112	9.94e-164	MacroC1	VMO1
C3	5.27e-168	0.355897	0.302	0.107	1.43e-163	MacroC1	C3
IFRD1	5.88e-168	0.567555	0.335	0.135	1.59e-163	MacroC1	IFRD1
C6orf62	7.78e-168	0.331146	0.275	0.095	2.11e-163	MacroC1	C6orf62
FNDC3B	2.41e-167	0.331341	0.281	0.099	6.52e-163	MacroC1	FNDC3B
DNAJC3	2.43e-167	0.284229	0.323	0.127	6.58e-163	MacroC1	DNAJC3
HLA-DRB5	2.57e-167	0.532849	0.842	0.506	6.97e-163	MacroC1	HLA-DRB5
PDE4DIP	9.72e-167	0.388277	0.29	0.106	2.64e-162	MacroC1	PDE4DIP
INSIG1	1.54e-166	0.45078	0.532	0.256	4.18e-162	MacroC1	INSIG1
CELF2	1.9e-166	0.35163	0.437	0.202	5.16e-162	MacroC1	CELF2
PTPN1	2.24e-165	0.300641	0.445	0.205	6.08e-161	MacroC1	PTPN1
ABR	3.65e-164	0.378795	0.27	0.095	9.89e-160	MacroC1	ABR
AMD1	5.88e-164	0.311147	0.318	0.125	1.59e-159	MacroC1	AMD1
CPM	7.9e-164	0.425379	0.274	0.096	2.14e-159	MacroC1	CPM
HSPA5	5.68e-163	0.692619	0.535	0.276	1.54e-158	MacroC1	HSPA5
HLA-DQA2	1.21e-162	0.329707	0.415	0.186	3.29e-158	MacroC1	HLA-DQA2
JUND	2.15e-161	0.375728	0.861	0.477	5.82e-157	MacroC1	JUND
DNM2	6.08e-161	0.330424	0.344	0.143	1.65e-156	MacroC1	DNM2
ETV6	6.43e-161	0.456034	0.439	0.207	1.74e-156	MacroC1	ETV6
CHD2	3.12e-160	0.428967	0.353	0.151	8.46e-156	MacroC1	CHD2
HLA-DOA	4.88e-160	0.283479	0.354	0.15	1.32e-155	MacroC1	HLA-DOA
PPP1R10	5.56e-160	0.339921	0.38	0.168	1.51e-155	MacroC1	PPP1R10
TSC22D2	2.34e-159	0.592782	0.326	0.135	6.34e-155	MacroC1	TSC22D2
PPARD	4.16e-158	0.359076	0.252	0.086	1.13e-153	MacroC1	PPARD
FNIP1	4.97e-158	0.472847	0.295	0.114	1.35e-153	MacroC1	FNIP1
PNISR	6.94e-158	0.351876	0.382	0.171	1.88e-153	MacroC1	PNISR
RALGDS	9.19e-158	0.360055	0.272	0.099	2.49e-153	MacroC1	RALGDS
FOXN3	2.71e-157	0.332076	0.375	0.166	7.34e-153	MacroC1	FOXN3
PER1	1.18e-156	0.386672	0.366	0.16	3.19e-152	MacroC1	PER1
IDS	1.48e-156	0.282152	0.41	0.188	4e-152	MacroC1	IDS
SORL1	1.66e-155	0.381462	0.315	0.127	4.51e-151	MacroC1	SORL1
CD300A	1.9e-155	0.369193	0.34	0.144	5.16e-151	MacroC1	CD300A
ADGRE2	5.78e-155	0.540072	0.321	0.132	1.57e-150	MacroC1	ADGRE2
FCER1G	1.39e-154	0.336227	0.888	0.53	3.77e-150	MacroC1	FCER1G
TYROBP	1.43e-154	0.394767	0.96	0.725	3.89e-150	MacroC1	TYROBP
ST3GAL1	6.14e-154	0.313219	0.275	0.101	1.67e-149	MacroC1	ST3GAL1
PLEC	4.09e-153	0.414459	0.315	0.128	1.11e-148	MacroC1	PLEC
NECTIN2	8.89e-153	0.287028	0.304	0.119	2.41e-148	MacroC1	NECTIN2
NCOR2	8.14e-152	0.306099	0.31	0.125	2.21e-147	MacroC1	NCOR2
PARP14	2.04e-151	0.351385	0.304	0.119	5.54e-147	MacroC1	PARP14
MYO1E	3.75e-151	0.421629	0.25	0.088	1.02e-146	MacroC1	MYO1E
CKS2	2.4e-150	0.419314	0.409	0.188	6.5e-146	MacroC1	CKS2
IL1B	2.9e-150	0.903134	0.544	0.295	7.85e-146	MacroC1	IL1B
ROCK1	2.01e-149	0.251048	0.413	0.195	5.45e-145	MacroC1	ROCK1
NUFIP2	3.01e-149	0.254088	0.339	0.144	8.16e-145	MacroC1	NUFIP2
LILRB1	4.62e-149	0.282953	0.268	0.098	1.25e-144	MacroC1	LILRB1
CLK1	1.08e-148	0.357185	0.363	0.163	2.91e-144	MacroC1	CLK1
IER5L	1.14e-148	0.364067	0.28	0.105	3.1e-144	MacroC1	IER5L
ARGLU1	5.46e-148	0.316882	0.378	0.174	1.48e-143	MacroC1	ARGLU1
ITSN2	9.41e-148	0.306747	0.362	0.163	2.55e-143	MacroC1	ITSN2
NFKB2	1.39e-147	0.369699	0.306	0.124	3.77e-143	MacroC1	NFKB2
SLC38A2	1.57e-146	0.333249	0.404	0.19	4.26e-142	MacroC1	SLC38A2
SELPLG	7.78e-146	0.293944	0.265	0.096	2.11e-141	MacroC1	SELPLG
PPP1CB	2.14e-145	0.252631	0.385	0.179	5.8e-141	MacroC1	PPP1CB
SDS	1.86e-144	0.605585	0.285	0.106	5.03e-140	MacroC1	SDS
ZFP36L2	2.26e-144	0.267387	0.669	0.356	6.13e-140	MacroC1	ZFP36L2
CDKN1A	2.71e-144	0.292269	0.699	0.379	7.34e-140	MacroC1	CDKN1A
MAP3K2	9.11e-143	0.250158	0.371	0.17	2.47e-138	MacroC1	MAP3K2
CHD1	1.2e-142	0.392299	0.413	0.199	3.26e-138	MacroC1	CHD1
THBD	2.62e-142	0.652544	0.286	0.112	7.11e-138	MacroC1	THBD
DDX21	1.28e-141	0.290816	0.476	0.241	3.48e-137	MacroC1	DDX21
TAGAP	1.39e-141	0.505944	0.367	0.167	3.77e-137	MacroC1	TAGAP
PIM3	2.56e-141	0.276751	0.454	0.221	6.93e-137	MacroC1	PIM3
BACH1	2.62e-141	0.348942	0.338	0.147	7.11e-137	MacroC1	BACH1
FAM133B	3.09e-141	0.272029	0.296	0.12	8.38e-137	MacroC1	FAM133B
STX11	3.58e-141	0.299393	0.416	0.199	9.71e-137	MacroC1	STX11
ZMIZ1	4.95e-141	0.325073	0.307	0.129	1.34e-136	MacroC1	ZMIZ1
ITGAM	9.09e-141	0.353987	0.297	0.12	2.46e-136	MacroC1	ITGAM
ETV3	9.14e-141	0.504951	0.396	0.186	2.48e-136	MacroC1	ETV3
SCPEP1	1.32e-139	0.30178	0.297	0.123	3.58e-135	MacroC1	SCPEP1
ATRX	2.16e-139	0.250014	0.357	0.163	5.85e-135	MacroC1	ATRX
GNAQ	6.32e-139	0.272859	0.35	0.158	1.71e-134	MacroC1	GNAQ
GLS	3.06e-138	0.335309	0.356	0.163	8.3e-134	MacroC1	GLS
VPS13C	1.34e-137	0.312792	0.351	0.161	3.63e-133	MacroC1	VPS13C
SAMSN1	5.04e-137	0.354491	0.428	0.208	1.37e-132	MacroC1	SAMSN1
RBBP6	1.71e-136	0.418918	0.332	0.149	4.63e-132	MacroC1	RBBP6
SLC43A2	2.59e-136	0.334671	0.281	0.113	7.02e-132	MacroC1	SLC43A2
TOM1	6.71e-136	0.258117	0.271	0.106	1.82e-131	MacroC1	TOM1
IL6R	7.17e-136	0.431183	0.286	0.118	1.94e-131	MacroC1	IL6R
ATP2B1	8.32e-136	0.323113	0.383	0.18	2.26e-131	MacroC1	ATP2B1
PLK3	1.77e-135	0.359676	0.269	0.106	4.81e-131	MacroC1	PLK3
POLR2A	1.85e-135	0.270111	0.29	0.119	5.02e-131	MacroC1	POLR2A
AHR	6.76e-135	0.325263	0.372	0.174	1.83e-130	MacroC1	AHR
KMT2E	1.57e-134	0.28084	0.386	0.186	4.24e-130	MacroC1	KMT2E
FCGR2B	1.79e-133	0.333569	0.452	0.221	4.85e-129	MacroC1	FCGR2B
MT-CO3	1.87e-133	0.399815	0.899	0.604	5.07e-129	MacroC1	MT-CO3
CEP350	2.44e-132	0.259943	0.311	0.134	6.62e-128	MacroC1	CEP350
TUBGCP2	9.52e-132	0.282334	0.289	0.121	2.58e-127	MacroC1	TUBGCP2
SUSD6	3e-131	0.314379	0.252	0.097	8.14e-127	MacroC1	SUSD6
FCHSD2	4.28e-131	0.328772	0.264	0.105	1.16e-126	MacroC1	FCHSD2
SLC37A2	8.17e-131	0.401757	0.275	0.111	2.21e-126	MacroC1	SLC37A2
USP15	5.51e-130	0.294856	0.373	0.178	1.49e-125	MacroC1	USP15
GEM	3.68e-128	0.773962	0.26	0.102	9.98e-124	MacroC1	GEM
SLA	1.64e-127	0.291557	0.274	0.111	4.45e-123	MacroC1	SLA
HNRNPH1	6.81e-127	0.299523	0.344	0.162	1.85e-122	MacroC1	HNRNPH1
CYBA	1.98e-125	0.310141	0.9	0.552	5.38e-121	MacroC1	CYBA
SETX	4.23e-125	0.268463	0.266	0.108	1.15e-120	MacroC1	SETX
TAOK3	4.34e-125	0.257375	0.363	0.174	1.18e-120	MacroC1	TAOK3
RELB	5.92e-125	0.26413	0.319	0.143	1.61e-120	MacroC1	RELB
CHST11	8.29e-125	0.255098	0.303	0.133	2.25e-120	MacroC1	CHST11
PURB	4.31e-124	0.318527	0.281	0.12	1.17e-119	MacroC1	PURB
ADAM10	4.34e-124	0.286199	0.286	0.121	1.18e-119	MacroC1	ADAM10
SLC8A1	3.68e-123	0.307075	0.313	0.14	9.97e-119	MacroC1	SLC8A1
FAM102B	3.98e-123	0.329139	0.288	0.125	1.08e-118	MacroC1	FAM102B
EHBP1L1	1.88e-122	0.257745	0.312	0.14	5.09e-118	MacroC1	EHBP1L1
PECAM1	2.88e-122	0.274308	0.259	0.105	7.81e-118	MacroC1	PECAM1
MALT1	4.69e-121	0.31822	0.373	0.181	1.27e-116	MacroC1	MALT1
FMNL1	7.26e-121	0.279091	0.382	0.19	1.97e-116	MacroC1	FMNL1
ACP5	4.07e-120	0.39861	0.284	0.123	1.1e-115	MacroC1	ACP5
CCNH	8.28e-120	0.313472	0.408	0.207	2.24e-115	MacroC1	CCNH
BAG3	1.32e-119	0.908385	0.268	0.112	3.59e-115	MacroC1	BAG3
MED13L	1.53e-119	0.277439	0.284	0.124	4.14e-115	MacroC1	MED13L
DOCK2	2.8e-119	0.250902	0.288	0.126	7.59e-115	MacroC1	DOCK2
LINC00963	3.08e-119	0.280272	0.267	0.112	8.36e-115	MacroC1	LINC00963
ANKRD11	5.73e-119	0.265531	0.358	0.175	1.55e-114	MacroC1	ANKRD11
ATP2B1-AS1	8.39e-119	0.439292	0.295	0.13	2.27e-114	MacroC1	ATP2B1-AS1
TMEM259	9.26e-119	0.28442	0.315	0.146	2.51e-114	MacroC1	TMEM259
KMT2C	1.05e-118	0.283734	0.307	0.14	2.84e-114	MacroC1	KMT2C
PCF11	1.51e-118	0.292307	0.26	0.109	4.08e-114	MacroC1	PCF11
RNF144B	3.55e-118	0.425445	0.284	0.124	9.63e-114	MacroC1	RNF144B
ARID5A	4.23e-117	0.313872	0.332	0.157	1.15e-112	MacroC1	ARID5A
GPRIN3	6.47e-117	0.286511	0.326	0.153	1.75e-112	MacroC1	GPRIN3
INPP5D	7.12e-117	0.29637	0.282	0.124	1.93e-112	MacroC1	INPP5D
RGCC	1.76e-116	0.592468	0.544	0.311	4.77e-112	MacroC1	RGCC
HSPA6	1.55e-115	1.37664	0.256	0.105	4.21e-111	MacroC1	HSPA6
BAZ2B	2.11e-115	0.28835	0.257	0.107	5.71e-111	MacroC1	BAZ2B
HLA-DRB1	6.87e-115	0.411363	0.956	0.729	1.86e-110	MacroC1	HLA-DRB1
DUSP2	4.29e-113	0.381458	0.58	0.322	1.16e-108	MacroC1	DUSP2
DDIT3	6.11e-113	0.250071	0.276	0.119	1.66e-108	MacroC1	DDIT3
SERPINB9	1.69e-112	0.270388	0.379	0.188	4.58e-108	MacroC1	SERPINB9
DNTTIP2	3.17e-112	0.257636	0.324	0.154	8.59e-108	MacroC1	DNTTIP2
SLC7A5	5.03e-110	0.407091	0.273	0.121	1.36e-105	MacroC1	SLC7A5
EPC1	5.41e-110	0.256912	0.309	0.148	1.47e-105	MacroC1	EPC1
PNP	7.98e-110	0.380112	0.329	0.16	2.16e-105	MacroC1	PNP
VPS37B	1.67e-107	0.31644	0.281	0.126	4.52e-103	MacroC1	VPS37B
ADGRE5	2.29e-107	0.376469	0.303	0.142	6.21e-103	MacroC1	ADGRE5
SPEN	2.26e-106	0.260266	0.254	0.11	6.13e-102	MacroC1	SPEN
LPCAT2	2.45e-104	0.292666	0.276	0.126	6.64e-100	MacroC1	LPCAT2
TCIRG1	3.25e-103	0.289578	0.31	0.15	8.8e-99	MacroC1	TCIRG1
NFKBIE	6.29e-101	0.268193	0.25	0.109	1.7e-96	MacroC1	NFKBIE
LUC7L3	3.91e-97	0.252122	0.272	0.128	1.06e-92	MacroC1	LUC7L3
MT-CYB	4.37e-97	0.259086	0.863	0.555	1.18e-92	MacroC1	MT-CYB
IFI30	1.18e-96	0.32974	0.905	0.606	3.2e-92	MacroC1	IFI30
MT-CO2	1.21e-96	0.343726	0.907	0.612	3.29e-92	MacroC1	MT-CO2
BAZ1A	1.31e-94	0.281801	0.318	0.161	3.55e-90	MacroC1	BAZ1A
HSPD1	1.91e-94	0.361348	0.556	0.327	5.19e-90	MacroC1	HSPD1
NLRP3	2.23e-92	0.376605	0.285	0.139	6.05e-88	MacroC1	NLRP3
HLA-A	6.17e-92	0.355235	0.941	0.686	1.67e-87	MacroC1	HLA-A
SH3BP5	8.08e-85	0.296462	0.254	0.122	2.19e-80	MacroC1	SH3BP5
HSPB1	6.78e-81	0.368703	0.641	0.402	1.84e-76	MacroC1	HSPB1
NRARP	9.38e-79	0.364615	0.315	0.166	2.54e-74	MacroC1	NRARP
HLA-B	2.23e-78	0.270334	0.952	0.672	6.06e-74	MacroC1	HLA-B
CD74	3.22e-78	0.309292	0.991	0.951	8.74e-74	MacroC1	CD74
GRASP	1.24e-76	0.265609	0.352	0.195	3.36e-72	MacroC1	GRASP
MT-CO1	2.48e-74	0.283744	0.927	0.691	6.73e-70	MacroC1	MT-CO1
H3F3B	2.21e-72	0.300881	0.946	0.661	5.98e-68	MacroC1	H3F3B
CIITA	6.5e-68	0.291611	0.267	0.143	1.76e-63	MacroC1	CIITA
SPP1	4.74e-27	0.968002	0.667	0.552	1.28e-22	MacroC1	SPP1
AREG	0	2.52158	0.679	0.143	0	MacroC2	AREG
FCN1	0	1.83547	0.456	0.055	0	MacroC2	FCN1
CD1C	0	1.71645	0.537	0.051	0	MacroC2	CD1C
LYZ	0	1.6912	0.926	0.406	0	MacroC2	LYZ
TIMP1	0	1.59244	0.857	0.362	0	MacroC2	TIMP1
FCER1A	0	1.53497	0.543	0.053	0	MacroC2	FCER1A
CD1E	0	1.52753	0.482	0.047	0	MacroC2	CD1E
VCAN	0	1.44459	0.256	0.036	0	MacroC2	VCAN
CLEC10A	0	1.29118	0.702	0.143	0	MacroC2	CLEC10A
C15orf48	0	1.27808	0.607	0.205	0	MacroC2	C15orf48
GPAT3	0	1.24187	0.575	0.1	0	MacroC2	GPAT3
S100A4	0	1.22549	0.9	0.365	0	MacroC2	S100A4
CXCR4	0	1.21775	0.787	0.277	0	MacroC2	CXCR4
SLC2A31	0	1.21227	0.818	0.259	0	MacroC2	SLC2A3
OLR11	0	1.12376	0.65	0.171	0	MacroC2	OLR1
INSIG11	0	1.08925	0.702	0.238	0	MacroC2	INSIG1
PLAUR1	0	1.08443	0.904	0.394	0	MacroC2	PLAUR
DUSP5	0	1.0435	0.529	0.129	0	MacroC2	DUSP5
SERPINA1	0	1.03431	0.821	0.243	0	MacroC2	SERPINA1
JAML	0	1.02846	0.663	0.118	0	MacroC2	JAML
HLA-DRB11	0	1.02589	0.98	0.738	0	MacroC2	HLA-DRB1
DUSP21	0	1.00801	0.798	0.293	0	MacroC2	DUSP2
HLA-DRA	0	1.00043	0.99	0.86	0	MacroC2	HLA-DRA
NRARP1	0	0.97956	0.539	0.129	0	MacroC2	NRARP
HLA-DQB1	0	0.95041	0.923	0.526	0	MacroC2	HLA-DQB1
PPIF	0	0.946774	0.615	0.166	0	MacroC2	PPIF
FLNA	0	0.93747	0.64	0.13	0	MacroC2	FLNA
MAP3K81	0	0.932869	0.753	0.228	0	MacroC2	MAP3K8
GRASP1	0	0.911096	0.635	0.146	0	MacroC2	GRASP
COTL1	0	0.896638	0.947	0.42	0	MacroC2	COTL1
CD52	0	0.892807	0.637	0.135	0	MacroC2	CD52
GPR1831	0	0.882825	0.793	0.328	0	MacroC2	GPR183
PTPRE1	0	0.865012	0.785	0.245	0	MacroC2	PTPRE
HLA-DPB1	0	0.86195	0.965	0.776	0	MacroC2	HLA-DPB1
PLD4	0	0.861919	0.62	0.13	0	MacroC2	PLD4
HBEGF1	0	0.857018	0.678	0.215	0	MacroC2	HBEGF
CD55	0	0.856103	0.657	0.148	0	MacroC2	CD55
LGALS2	0	0.837496	0.619	0.116	0	MacroC2	LGALS2
FCGR2B1	0	0.819409	0.654	0.193	0	MacroC2	FCGR2B
CD441	0	0.816464	0.815	0.283	0	MacroC2	CD44
PHACTR11	0	0.814078	0.726	0.209	0	MacroC2	PHACTR1
NR4A11	0	0.81219	0.888	0.376	0	MacroC2	NR4A1
REL1	0	0.808796	0.794	0.28	0	MacroC2	REL
GK1	0	0.808253	0.671	0.194	0	MacroC2	GK
NR4A21	0	0.806892	0.885	0.389	0	MacroC2	NR4A2
FPR1	0	0.803735	0.605	0.148	0	MacroC2	FPR1
NR4A31	0	0.791666	0.742	0.237	0	MacroC2	NR4A3
ATP2B11	0	0.78963	0.579	0.152	0	MacroC2	ATP2B1
PPA1	0	0.785175	0.685	0.167	0	MacroC2	PPA1
LST1	0	0.778515	0.873	0.302	0	MacroC2	LST1
FGR	0	0.773908	0.49	0.063	0	MacroC2	FGR
SERPINB91	0	0.753477	0.588	0.157	0	MacroC2	SERPINB9
CFP	0	0.743523	0.35	0.029	0	MacroC2	CFP
HLA-DQB2	0	0.738378	0.328	0.07	0	MacroC2	HLA-DQB2
UPP1	0	0.733852	0.583	0.143	0	MacroC2	UPP1
CYTIP	0	0.722402	0.623	0.137	0	MacroC2	CYTIP
KDM6B1	0	0.71386	0.708	0.228	0	MacroC2	KDM6B
IL1B1	0	0.708633	0.722	0.273	0	MacroC2	IL1B
ATP1B31	0	0.702283	0.708	0.242	0	MacroC2	ATP1B3
ITGB21	0	0.697032	0.926	0.405	0	MacroC2	ITGB2
CORO1A	0	0.693874	0.78	0.236	0	MacroC2	CORO1A
ETV31	0	0.693431	0.569	0.163	0	MacroC2	ETV3
RGS21	0	0.675723	0.878	0.402	0	MacroC2	RGS2
BCL2A1	0	0.667925	0.708	0.234	0	MacroC2	BCL2A1
SKIL1	0	0.664791	0.708	0.206	0	MacroC2	SKIL
CD861	0	0.662786	0.737	0.254	0	MacroC2	CD86
HERPUD11	0	0.659778	0.805	0.337	0	MacroC2	HERPUD1
WARS	0	0.659467	0.488	0.116	0	MacroC2	WARS
CPVL	0	0.659008	0.763	0.223	0	MacroC2	CPVL
JMJD1C1	0	0.658215	0.644	0.191	0	MacroC2	JMJD1C
VEGFA1	0	0.657361	0.648	0.214	0	MacroC2	VEGFA
MXD1	0	0.651728	0.441	0.092	0	MacroC2	MXD1
ANPEP	0	0.649385	0.334	0.056	0	MacroC2	ANPEP
STX111	0	0.64683	0.618	0.171	0	MacroC2	STX11
NFKB11	0	0.643442	0.669	0.206	0	MacroC2	NFKB1
ATP2B1-AS11	0	0.640249	0.43	0.112	0	MacroC2	ATP2B1-AS1
LIMD2	0	0.639911	0.67	0.167	0	MacroC2	LIMD2
DSE1	0	0.635503	0.639	0.2	0	MacroC2	DSE
JARID2	0	0.635213	0.461	0.092	0	MacroC2	JARID2
RILPL2	0	0.635035	0.721	0.225	0	MacroC2	RILPL2
PTPRC	0	0.632628	0.826	0.299	0	MacroC2	PTPRC
MCL11	0	0.63125	0.893	0.383	0	MacroC2	MCL1
CSRNP11	0	0.631138	0.739	0.24	0	MacroC2	CSRNP1
CSF3R	0	0.626468	0.487	0.108	0	MacroC2	CSF3R
STK17B	0	0.624197	0.669	0.175	0	MacroC2	STK17B
ETV61	0	0.620306	0.645	0.179	0	MacroC2	ETV6
LILRB3	0	0.619481	0.511	0.094	0	MacroC2	LILRB3
CRIP1	0	0.61894	0.618	0.163	0	MacroC2	CRIP1
SAMHD1	0	0.616399	0.803	0.285	0	MacroC2	SAMHD1
MALT11	0	0.614505	0.56	0.154	0	MacroC2	MALT1
ZNF3311	0	0.61389	0.78	0.298	0	MacroC2	ZNF331
CHD11	0	0.61317	0.621	0.169	0	MacroC2	CHD1
PIM31	0	0.611012	0.62	0.201	0	MacroC2	PIM3
MAT2A1	0	0.610509	0.741	0.25	0	MacroC2	MAT2A
ADGRE21	0	0.609908	0.475	0.112	0	MacroC2	ADGRE2
TREM1	0	0.609138	0.402	0.086	0	MacroC2	TREM1
ITGAX1	0	0.608558	0.659	0.201	0	MacroC2	ITGAX
CST7	0	0.607382	0.421	0.105	0	MacroC2	CST7
FBP1	0	0.598632	0.472	0.105	0	MacroC2	FBP1
NAF1	0	0.593037	0.37	0.077	0	MacroC2	NAF1
GPCPD1	0	0.586816	0.502	0.12	0	MacroC2	GPCPD1
AC020656.1	0	0.584049	0.295	0.04	0	MacroC2	AC020656.1
NAMPT1	0	0.583172	0.831	0.323	0	MacroC2	NAMPT
SNAI1	0	0.582237	0.258	0.033	0	MacroC2	SNAI1
CDKN1A1	0	0.580964	0.84	0.369	0	MacroC2	CDKN1A
TNFRSF1B1	0	0.579513	0.664	0.223	0	MacroC2	TNFRSF1B
GLIPR1	0	0.579301	0.725	0.209	0	MacroC2	GLIPR1
ETS21	0	0.579013	0.692	0.239	0	MacroC2	ETS2
NLRP31	0	0.578865	0.464	0.111	0	MacroC2	NLRP3
CHMP1B1	0	0.578817	0.659	0.234	0	MacroC2	CHMP1B
TUBA1A	0	0.577711	0.689	0.242	0	MacroC2	TUBA1A
EMILIN21	0	0.575701	0.583	0.165	0	MacroC2	EMILIN2
SATB1	0	0.572735	0.36	0.066	0	MacroC2	SATB1
AKAP131	0	0.572194	0.707	0.233	0	MacroC2	AKAP13
ALOX5AP	0	0.565797	0.771	0.287	0	MacroC2	ALOX5AP
CEBPB1	0	0.564933	0.782	0.309	0	MacroC2	CEBPB
CTSH	0	0.559896	0.871	0.367	0	MacroC2	CTSH
AC004687.1	0	0.559508	0.454	0.098	0	MacroC2	AC004687.1
ALOX5	0	0.55928	0.594	0.149	0	MacroC2	ALOX5
PDE4B1	0	0.557861	0.616	0.195	0	MacroC2	PDE4B
LCP1	0	0.553913	0.823	0.301	0	MacroC2	LCP1
KLF41	0	0.553147	0.688	0.227	0	MacroC2	KLF4
FOSL21	0	0.544483	0.627	0.191	0	MacroC2	FOSL2
EZR	0	0.543299	0.702	0.267	0	MacroC2	EZR
HLA-DQA21	0	0.54244	0.556	0.171	0	MacroC2	HLA-DQA2
FMNL11	0	0.541843	0.594	0.158	0	MacroC2	FMNL1
CD300LB	0	0.534597	0.306	0.032	0	MacroC2	CD300LB
STXBP2	0	0.53336	0.499	0.139	0	MacroC2	STXBP2
CSTA	0	0.533233	0.605	0.139	0	MacroC2	CSTA
CKLF	0	0.532441	0.768	0.263	0	MacroC2	CKLF
RNF1491	0	0.531755	0.675	0.208	0	MacroC2	RNF149
RASSF5	0	0.530871	0.537	0.134	0	MacroC2	RASSF5
RALA	0	0.52965	0.559	0.153	0	MacroC2	RALA
VASP	0	0.5286	0.668	0.184	0	MacroC2	VASP
LSP1	0	0.527486	0.897	0.348	0	MacroC2	LSP1
CD48	0	0.526602	0.616	0.152	0	MacroC2	CD48
DDX211	0	0.52623	0.698	0.21	0	MacroC2	DDX21
VSIR	0	0.520383	0.668	0.208	0	MacroC2	VSIR
ALDH2	0	0.519347	0.658	0.185	0	MacroC2	ALDH2
SULF2	0	0.517758	0.398	0.057	0	MacroC2	SULF2
CSF2RA1	0	0.516508	0.623	0.185	0	MacroC2	CSF2RA
CCDC88A1	0	0.514662	0.667	0.219	0	MacroC2	CCDC88A
PRMT9	0	0.513063	0.408	0.096	0	MacroC2	PRMT9
EMP3	0	0.509908	0.854	0.362	0	MacroC2	EMP3
MIDN1	0	0.507929	0.67	0.227	0	MacroC2	MIDN
RTN1	0	0.505574	0.413	0.075	0	MacroC2	RTN1
AL138899.1	0	0.503884	0.259	0.023	0	MacroC2	AL138899.1
SNHG15	0	0.503865	0.461	0.119	0	MacroC2	SNHG15
PAK1	0	0.501199	0.575	0.151	0	MacroC2	PAK1
TET2	0	0.50038	0.44	0.099	0	MacroC2	TET2
METRNL1	0	0.496312	0.8	0.314	0	MacroC2	METRNL
CD1D	0	0.494493	0.295	0.031	0	MacroC2	CD1D
ARL4A	0	0.494003	0.472	0.13	0	MacroC2	ARL4A
MNDA	0	0.490582	0.676	0.205	0	MacroC2	MNDA
LILRB21	0	0.487987	0.469	0.133	0	MacroC2	LILRB2
EIF4A31	0	0.485249	0.614	0.211	0	MacroC2	EIF4A3
AOAH	0	0.484888	0.482	0.116	0	MacroC2	AOAH
CIITA1	0	0.483735	0.461	0.11	0	MacroC2	CIITA
SFPQ1	0	0.479972	0.76	0.27	0	MacroC2	SFPQ
BCL3	0	0.478465	0.561	0.17	0	MacroC2	BCL3
DOCK8	0	0.476308	0.586	0.164	0	MacroC2	DOCK8
SAMSN11	0	0.474331	0.589	0.188	0	MacroC2	SAMSN1
PNP1	0	0.472657	0.485	0.138	0	MacroC2	PNP
CD531	0	0.471252	0.748	0.25	0	MacroC2	CD53
CNN2	0	0.470033	0.619	0.162	0	MacroC2	CNN2
HCLS1	0	0.468878	0.845	0.321	0	MacroC2	HCLS1
GABARAPL1	0	0.468399	0.559	0.154	0	MacroC2	GABARAPL1
B3GNT51	0	0.466781	0.532	0.164	0	MacroC2	B3GNT5
ADAM8	0	0.46514	0.384	0.069	0	MacroC2	ADAM8
PLSCR1	0	0.463442	0.755	0.258	0	MacroC2	PLSCR1
HMGA1	0	0.462842	0.609	0.175	0	MacroC2	HMGA1
CLEC7A1	0	0.462742	0.727	0.242	0	MacroC2	CLEC7A
MYADM	0	0.456564	0.574	0.183	0	MacroC2	MYADM
CCND2	0	0.452756	0.399	0.085	0	MacroC2	CCND2
AHR1	0	0.450769	0.519	0.156	0	MacroC2	AHR
PSTPIP2	0	0.449972	0.334	0.051	0	MacroC2	PSTPIP2
CYTOR	0	0.447598	0.456	0.123	0	MacroC2	CYTOR
BHLHE401	0	0.445774	0.737	0.282	0	MacroC2	BHLHE40
SERTAD11	0	0.444672	0.603	0.193	0	MacroC2	SERTAD1
TCIRG11	0	0.444209	0.476	0.126	0	MacroC2	TCIRG1
IL17RA	0	0.443296	0.395	0.085	0	MacroC2	IL17RA
CMTM61	0	0.441195	0.693	0.234	0	MacroC2	CMTM6
SLC7A51	0	0.440101	0.404	0.103	0	MacroC2	SLC7A5
C1orf162	0	0.439918	0.771	0.247	0	MacroC2	C1orf162
TTC19	0	0.437781	0.388	0.082	0	MacroC2	TTC19
LDLRAD4	0	0.436329	0.341	0.074	0	MacroC2	LDLRAD4
CD300C	0	0.436276	0.33	0.06	0	MacroC2	CD300C
BASP1	0	0.435915	0.615	0.191	0	MacroC2	BASP1
RIPK2	0	0.433737	0.459	0.106	0	MacroC2	RIPK2
NFE2L21	0	0.432932	0.731	0.273	0	MacroC2	NFE2L2
RIN3	0	0.432335	0.487	0.115	0	MacroC2	RIN3
VASH1	0	0.431283	0.396	0.091	0	MacroC2	VASH1
RASGEF1B1	0	0.430193	0.592	0.194	0	MacroC2	RASGEF1B
IFNGR1	0	0.425861	0.633	0.216	0	MacroC2	IFNGR1
TLR21	0	0.423846	0.475	0.136	0	MacroC2	TLR2
PID1	0	0.423418	0.316	0.064	0	MacroC2	PID1
ODF3B	0	0.422617	0.619	0.188	0	MacroC2	ODF3B
CCNH1	0	0.42197	0.59	0.181	0	MacroC2	CCNH
TRABD	0	0.420958	0.459	0.102	0	MacroC2	TRABD
RSRP11	0	0.418075	0.619	0.202	0	MacroC2	RSRP1
GNA15	0	0.418028	0.496	0.137	0	MacroC2	GNA15
BORCS5	0	0.417863	0.363	0.08	0	MacroC2	BORCS5
GPRIN31	0	0.416001	0.475	0.133	0	MacroC2	GPRIN3
MTDH	0	0.415322	0.773	0.277	0	MacroC2	MTDH
CCNL11	0	0.411728	0.717	0.254	0	MacroC2	CCNL1
PLXDC21	0	0.410798	0.661	0.215	0	MacroC2	PLXDC2
NFKBID1	0	0.407465	0.545	0.17	0	MacroC2	NFKBID
NFIL31	0	0.406425	0.556	0.165	0	MacroC2	NFIL3
SLC25A19	0	0.405705	0.338	0.072	0	MacroC2	SLC25A19
ICAM3	0	0.402684	0.311	0.05	0	MacroC2	ICAM3
IGFLR1	0	0.401888	0.619	0.189	0	MacroC2	IGFLR1
NCF2	0	0.400904	0.603	0.167	0	MacroC2	NCF2
PRCP	0	0.400135	0.549	0.151	0	MacroC2	PRCP
ITGB2-AS1	0	0.398255	0.299	0.044	0	MacroC2	ITGB2-AS1
CDC37	0	0.396602	0.729	0.25	0	MacroC2	CDC37
RARA	0	0.396023	0.362	0.074	0	MacroC2	RARA
MOB3B	0	0.395109	0.288	0.049	0	MacroC2	MOB3B
PTPN11	0	0.393983	0.586	0.191	0	MacroC2	PTPN1
ARID5A1	0	0.393748	0.485	0.136	0	MacroC2	ARID5A
MEF2C1	0	0.393195	0.65	0.22	0	MacroC2	MEF2C
RAB24	0	0.391318	0.354	0.062	0	MacroC2	RAB24
LINC01578	0	0.389275	0.682	0.221	0	MacroC2	LINC01578
HCST	0	0.38861	0.812	0.316	0	MacroC2	HCST
CLEC4A	0	0.387988	0.479	0.101	0	MacroC2	CLEC4A
GLIPR2	0	0.386303	0.443	0.096	0	MacroC2	GLIPR2
CD37	0	0.385661	0.816	0.308	0	MacroC2	CD37
LRRFIP11	0	0.384948	0.81	0.32	0	MacroC2	LRRFIP1
BID	0	0.383551	0.542	0.151	0	MacroC2	BID
STAT31	0	0.382755	0.654	0.224	0	MacroC2	STAT3
H2AFY	0	0.380205	0.794	0.284	0	MacroC2	H2AFY
MBOAT7	0	0.376278	0.414	0.089	0	MacroC2	MBOAT7
ANKRD111	0	0.375081	0.521	0.152	0	MacroC2	ANKRD11
RAB31	0	0.373099	0.803	0.296	0	MacroC2	RAB31
PRAM1	0	0.369969	0.259	0.034	0	MacroC2	PRAM1
AMPD2	0	0.368947	0.311	0.061	0	MacroC2	AMPD2
LAT2	0	0.36868	0.498	0.138	0	MacroC2	LAT2
CELF21	0	0.368606	0.58	0.187	0	MacroC2	CELF2
DIAPH1	0	0.366946	0.362	0.068	0	MacroC2	DIAPH1
EFHD2	0	0.365014	0.788	0.294	0	MacroC2	EFHD2
PTPN6	0	0.363809	0.608	0.192	0	MacroC2	PTPN6
OGFRL11	0	0.36355	0.632	0.217	0	MacroC2	OGFRL1
LYN	0	0.363372	0.671	0.222	0	MacroC2	LYN
WSB11	0	0.359572	0.735	0.277	0	MacroC2	WSB1
DNTTIP21	0	0.359487	0.478	0.133	0	MacroC2	DNTTIP2
C20orf27	0	0.359218	0.516	0.13	0	MacroC2	C20orf27
AVPI1	0	0.358133	0.367	0.082	0	MacroC2	AVPI1
TGFB1	0	0.357157	0.79	0.29	0	MacroC2	TGFB1
TKT	0	0.355264	0.723	0.247	0	MacroC2	TKT
KYNU	0	0.355082	0.411	0.096	0	MacroC2	KYNU
SERPINB1	0	0.354382	0.726	0.251	0	MacroC2	SERPINB1
ANKRD44	0	0.354348	0.408	0.104	0	MacroC2	ANKRD44
ADA21	0	0.350128	0.563	0.181	0	MacroC2	ADA2
C19orf38	0	0.349077	0.28	0.048	0	MacroC2	C19orf38
MAN2B11	0	0.347615	0.664	0.228	0	MacroC2	MAN2B1
SEPTIN6	0	0.34444	0.544	0.153	0	MacroC2	SEPTIN6
WAS	0	0.343145	0.64	0.191	0	MacroC2	WAS
IL2RG	0	0.342893	0.525	0.143	0	MacroC2	IL2RG
NDRG2	0	0.342535	0.354	0.065	0	MacroC2	NDRG2
GTF2B	0	0.339997	0.446	0.123	0	MacroC2	GTF2B
BAZ1A1	0	0.339352	0.479	0.137	0	MacroC2	BAZ1A
B4GALT11	0	0.336452	0.54	0.17	0	MacroC2	B4GALT1
TGIF1	0	0.33473	0.51	0.153	0	MacroC2	TGIF1
SYAP1	0	0.333851	0.553	0.159	0	MacroC2	SYAP1
RBM391	0	0.332696	0.737	0.272	0	MacroC2	RBM39
SMAP2	0	0.330673	0.655	0.227	0	MacroC2	SMAP2
SERP1	0	0.330439	0.883	0.379	0	MacroC2	SERP1
SPAG91	0	0.330395	0.577	0.186	0	MacroC2	SPAG9
CALHM6	0	0.328054	0.667	0.23	0	MacroC2	CALHM6
ROCK11	0	0.328012	0.566	0.177	0	MacroC2	ROCK1
RNH1	0	0.327153	0.727	0.251	0	MacroC2	RNH1
SPN	0	0.325834	0.305	0.056	0	MacroC2	SPN
TMEM109	0	0.322697	0.414	0.099	0	MacroC2	TMEM109
SRSF2	0	0.318999	0.673	0.227	0	MacroC2	SRSF2
ACTN1	0	0.318637	0.4	0.102	0	MacroC2	ACTN1
STK4	0	0.317794	0.566	0.172	0	MacroC2	STK4
MYH9	0	0.313027	0.633	0.21	0	MacroC2	MYH9
PRKCB	0	0.312602	0.33	0.069	0	MacroC2	PRKCB
MYD88	0	0.312078	0.393	0.082	0	MacroC2	MYD88
TBC1D7	0	0.311715	0.359	0.083	0	MacroC2	TBC1D7
NDEL1	0	0.307781	0.383	0.093	0	MacroC2	NDEL1
ARF6	0	0.307135	0.629	0.211	0	MacroC2	ARF6
FAM102B1	0	0.305742	0.416	0.108	0	MacroC2	FAM102B
HCK	0	0.305051	0.608	0.197	0	MacroC2	HCK
MAP2K1	0	0.302468	0.392	0.092	0	MacroC2	MAP2K1
OXSR1	0	0.302324	0.34	0.074	0	MacroC2	OXSR1
HDAC9	0	0.300145	0.346	0.076	0	MacroC2	HDAC9
TOP1	0	0.29861	0.603	0.196	0	MacroC2	TOP1
PLBD1	0	0.298492	0.455	0.119	0	MacroC2	PLBD1
MTHFD2	0	0.297549	0.55	0.161	0	MacroC2	MTHFD2
RCC2	0	0.296892	0.424	0.112	0	MacroC2	RCC2
MSN	0	0.296491	0.721	0.27	0	MacroC2	MSN
ZYX	0	0.295304	0.838	0.346	0	MacroC2	ZYX
AP1S2	0	0.292134	0.66	0.22	0	MacroC2	AP1S2
PICALM	0	0.291385	0.62	0.2	0	MacroC2	PICALM
CSK	0	0.289092	0.527	0.153	0	MacroC2	CSK
RBM251	0	0.288977	0.603	0.206	0	MacroC2	RBM25
EIF3L	0	0.284506	0.763	0.272	0	MacroC2	EIF3L
PSME2	0	0.282755	0.766	0.297	0	MacroC2	PSME2
OSBPL8	0	0.281856	0.608	0.19	0	MacroC2	OSBPL8
IL13RA1	0	0.281304	0.563	0.164	0	MacroC2	IL13RA1
DOK2	0	0.281143	0.53	0.15	0	MacroC2	DOK2
RAC2	0	0.278293	0.59	0.161	0	MacroC2	RAC2
ZNF385A	0	0.271106	0.553	0.155	0	MacroC2	ZNF385A
EIF3A	0	0.271087	0.619	0.205	0	MacroC2	EIF3A
PARVG	0	0.27037	0.521	0.156	0	MacroC2	PARVG
UVRAG	0	0.269912	0.44	0.121	0	MacroC2	UVRAG
LMO2	0	0.266028	0.421	0.109	0	MacroC2	LMO2
ETHE1	0	0.265886	0.442	0.105	0	MacroC2	ETHE1
ELF11	0	0.26496	0.628	0.211	0	MacroC2	ELF1
PPT1	0	0.256459	0.669	0.231	0	MacroC2	PPT1
LPXN	0	0.254293	0.48	0.133	0	MacroC2	LPXN
PABPN1	0	0.252694	0.698	0.235	0	MacroC2	PABPN1
ITGA4	1.47e-307	0.390459	0.479	0.141	3.98e-303	MacroC2	ITGA4
AKIRIN2	3.18e-307	0.27249	0.498	0.152	8.61e-303	MacroC2	AKIRIN2
KMT2E1	3.21e-306	0.268137	0.531	0.168	8.7e-302	MacroC2	KMT2E
STK38L	5.55e-306	0.341886	0.367	0.087	1.5e-301	MacroC2	STK38L
TAOK31	3.17e-305	0.300711	0.506	0.156	8.59e-301	MacroC2	TAOK3
GRB21	3.86e-305	0.311362	0.77	0.309	1.05e-300	MacroC2	GRB2
OSM	4.37e-303	0.594387	0.369	0.089	1.18e-298	MacroC2	OSM
SLC3A21	2.3e-301	0.362579	0.563	0.188	6.24e-297	MacroC2	SLC3A2
USP151	2.08e-300	0.262338	0.514	0.161	5.63e-296	MacroC2	USP15
MGAT11	4.62e-300	0.307116	0.685	0.253	1.25e-295	MacroC2	MGAT1
HOTAIRM1	6.8e-300	0.368064	0.301	0.06	1.84e-295	MacroC2	HOTAIRM1
BACH11	2.18e-299	0.438019	0.457	0.134	5.91e-295	MacroC2	BACH1
PLEK1	2.21e-299	0.525743	0.823	0.349	5.99e-295	MacroC2	PLEK
TNFSF13B	2.88e-299	0.265874	0.571	0.19	7.82e-295	MacroC2	TNFSF13B
FXYD5	3.55e-299	0.388114	0.906	0.412	9.62e-295	MacroC2	FXYD5
RANBP21	7.08e-299	0.385861	0.596	0.206	1.92e-294	MacroC2	RANBP2
IER51	1.02e-298	0.441571	0.614	0.217	2.78e-294	MacroC2	IER5
HLA-DQA1	6.81e-298	0.916668	0.915	0.624	1.85e-293	MacroC2	HLA-DQA1
CD300A1	1.26e-297	0.298682	0.46	0.132	3.42e-293	MacroC2	CD300A
USP3	5.75e-297	0.3083	0.371	0.092	1.56e-292	MacroC2	USP3
CD831	2.7e-296	0.631065	0.86	0.381	7.31e-292	MacroC2	CD83
SLC8A11	3.35e-295	0.384904	0.437	0.125	9.07e-291	MacroC2	SLC8A1
CKS21	6.25e-295	0.528603	0.531	0.176	1.69e-290	MacroC2	CKS2
SOCS31	6.3e-294	0.306155	0.683	0.251	1.71e-289	MacroC2	SOCS3
TBXAS11	1.04e-293	0.283634	0.562	0.187	2.82e-289	MacroC2	TBXAS1
OPN3	1.34e-293	0.29632	0.381	0.096	3.63e-289	MacroC2	OPN3
HCAR2	1.35e-293	0.567706	0.266	0.047	3.67e-289	MacroC2	HCAR2
CTNNB11	5.68e-293	0.281162	0.593	0.207	1.54e-288	MacroC2	CTNNB1
FOXN31	7.32e-293	0.259144	0.497	0.154	1.98e-288	MacroC2	FOXN3
IRF2BP21	1.39e-291	0.361648	0.519	0.167	3.77e-287	MacroC2	IRF2BP2
TSPO	8.16e-291	0.322106	0.804	0.34	2.21e-286	MacroC2	TSPO
PER11	1.4e-290	0.343323	0.483	0.149	3.79e-286	MacroC2	PER1
LACTB	4.08e-290	0.265606	0.448	0.13	1.11e-285	MacroC2	LACTB
TAGAP1	9.88e-290	0.481058	0.493	0.154	2.68e-285	MacroC2	TAGAP
SYNGR2	1.43e-289	0.288382	0.751	0.3	3.88e-285	MacroC2	SYNGR2
CFLAR1	3.65e-289	0.267681	0.632	0.229	9.88e-285	MacroC2	CFLAR
MYO1F	6.83e-289	0.314565	0.428	0.121	1.85e-284	MacroC2	MYO1F
CD33	9.68e-289	0.287185	0.378	0.097	2.62e-284	MacroC2	CD33
RUNX3	1.4e-288	0.389284	0.285	0.056	3.79e-284	MacroC2	RUNX3
ADGRE51	8.78e-288	0.433303	0.433	0.125	2.38e-283	MacroC2	ADGRE5
SELENOK	2.04e-287	0.26442	0.716	0.282	5.54e-283	MacroC2	SELENOK
FES	3.15e-287	0.273645	0.318	0.069	8.53e-283	MacroC2	FES
PKIB	1.02e-285	0.336375	0.312	0.067	2.77e-281	MacroC2	PKIB
CRYBG1	2.6e-285	0.258986	0.319	0.071	7.04e-281	MacroC2	CRYBG1
JOSD1	4.23e-285	0.263893	0.44	0.127	1.15e-280	MacroC2	JOSD1
TYMP1	2.72e-283	0.403855	0.719	0.283	7.38e-279	MacroC2	TYMP
NAAA	4.14e-283	0.259499	0.392	0.104	1.12e-278	MacroC2	NAAA
LPCAT21	6.6e-282	0.297695	0.402	0.109	1.79e-277	MacroC2	LPCAT2
SLC25A37	8.7e-282	0.414332	0.331	0.077	2.36e-277	MacroC2	SLC25A37
HGSNAT	2.06e-281	0.267062	0.36	0.089	5.58e-277	MacroC2	HGSNAT
PABPC1	2.92e-280	0.605188	0.97	0.554	7.92e-276	MacroC2	PABPC1
SH3BP51	6.72e-280	0.314102	0.386	0.103	1.82e-275	MacroC2	SH3BP5
GNA131	1.19e-279	0.319286	0.674	0.26	3.21e-275	MacroC2	GNA13
BOD1L1	2.47e-279	0.259104	0.461	0.14	6.69e-275	MacroC2	BOD1L1
ARHGEF1	1.2e-278	0.294765	0.395	0.107	3.26e-274	MacroC2	ARHGEF1
HLA-DPA1	6.29e-276	0.745658	0.97	0.792	1.71e-271	MacroC2	HLA-DPA1
HLA-DRB51	2.2e-275	0.842782	0.921	0.51	5.96e-271	MacroC2	HLA-DRB5
CD58	5.37e-275	0.271308	0.417	0.119	1.46e-270	MacroC2	CD58
PTGER41	8.1e-275	0.441285	0.495	0.162	2.19e-270	MacroC2	PTGER4
ENTPD1	4.78e-274	0.323328	0.345	0.085	1.29e-269	MacroC2	ENTPD1
RCOR1	7.17e-274	0.314205	0.353	0.088	1.94e-269	MacroC2	RCOR1
FAM49A	8.06e-274	0.297565	0.372	0.097	2.18e-269	MacroC2	FAM49A
S100A6	1.44e-273	0.780284	0.951	0.528	3.89e-269	MacroC2	S100A6
PHLDA2	5.92e-273	0.467312	0.29	0.061	1.6e-268	MacroC2	PHLDA2
GSN	1.23e-272	0.43839	0.81	0.366	3.35e-268	MacroC2	GSN
CREB5	1.56e-272	0.343395	0.298	0.063	4.22e-268	MacroC2	CREB5
JUND1	1.75e-272	0.607665	0.942	0.484	4.74e-268	MacroC2	JUND
BTG11	3.56e-272	0.736146	0.916	0.472	9.66e-268	MacroC2	BTG1
IFI301	6.49e-272	0.813088	0.977	0.61	1.76e-267	MacroC2	IFI30
ATP13A31	2.97e-271	0.371016	0.424	0.124	8.04e-267	MacroC2	ATP13A3
TAGLN2	3.3e-271	0.343815	0.851	0.378	8.94e-267	MacroC2	TAGLN2
RBBP61	4.4e-271	0.32584	0.45	0.136	1.19e-266	MacroC2	RBBP6
JAK2	6.42e-271	0.291403	0.304	0.067	1.74e-266	MacroC2	JAK2
CTSS1	6.48e-271	0.462917	0.869	0.383	1.76e-266	MacroC2	CTSS
EIF4E1	2.08e-270	0.311913	0.498	0.163	5.64e-266	MacroC2	EIF4E
ZMIZ11	2.09e-270	0.293391	0.412	0.118	5.67e-266	MacroC2	ZMIZ1
SLC43A21	8.08e-270	0.355749	0.38	0.103	2.19e-265	MacroC2	SLC43A2
PPP1R15A1	3.3e-269	0.391978	0.808	0.339	8.95e-265	MacroC2	PPP1R15A
ASAP1	2.57e-268	0.27692	0.361	0.093	6.96e-264	MacroC2	ASAP1
POU2F2	4.81e-267	0.414687	0.353	0.091	1.3e-262	MacroC2	POU2F2
AHNAK	1.37e-266	0.271151	0.687	0.268	3.71e-262	MacroC2	AHNAK
RNF139	3.06e-266	0.251966	0.277	0.057	8.29e-262	MacroC2	RNF139
TRIB11	5.88e-266	0.27471	0.48	0.153	1.59e-261	MacroC2	TRIB1
MAP2K31	6.17e-265	0.294072	0.465	0.147	1.67e-260	MacroC2	MAP2K3
G0S2	6.17e-265	1.20007	0.439	0.141	1.67e-260	MacroC2	G0S2
CLK11	3.57e-263	0.264467	0.475	0.152	9.69e-259	MacroC2	CLK1
SLC37A21	1.64e-262	0.363479	0.372	0.101	4.43e-258	MacroC2	SLC37A2
NFAT5	3.13e-262	0.340572	0.356	0.093	8.47e-258	MacroC2	NFAT5
VPS37B1	3.69e-261	0.311056	0.395	0.112	1e-256	MacroC2	VPS37B
MIR4435-2HG	4.69e-261	0.295786	0.375	0.103	1.27e-256	MacroC2	MIR4435-2HG
MALAT11	6.78e-261	0.534656	0.952	0.625	1.84e-256	MacroC2	MALAT1
ITGAM1	6.82e-261	0.345356	0.392	0.111	1.85e-256	MacroC2	ITGAM
DDIT4	1.12e-260	0.274313	0.639	0.242	3.03e-256	MacroC2	DDIT4
RAB11FIP1	1.64e-260	0.290559	0.325	0.079	4.44e-256	MacroC2	RAB11FIP1
ELMO1	4.91e-260	0.259024	0.388	0.109	1.33e-255	MacroC2	ELMO1
JUNB1	1.15e-259	0.710509	0.959	0.621	3.13e-255	MacroC2	JUNB
VSIG4	2.93e-259	0.372661	0.466	0.152	7.93e-255	MacroC2	VSIG4
FLT1	1.06e-258	0.411376	0.298	0.067	2.89e-254	MacroC2	FLT1
IRF7	1.64e-258	0.375789	0.353	0.094	4.44e-254	MacroC2	IRF7
CLEC5A	2.36e-258	0.441888	0.268	0.054	6.41e-254	MacroC2	CLEC5A
PDE4A	4.7e-257	0.287741	0.287	0.063	1.28e-252	MacroC2	PDE4A
TSC22D21	1.34e-255	0.325112	0.421	0.127	3.63e-251	MacroC2	TSC22D2
IRAK3	1.75e-255	0.342999	0.342	0.089	4.74e-251	MacroC2	IRAK3
HLA-DMB1	3.09e-255	0.291044	0.789	0.335	8.38e-251	MacroC2	HLA-DMB
ZC3H12A	1.67e-254	0.36681	0.315	0.077	4.54e-250	MacroC2	ZC3H12A
SRGN1	8.16e-254	0.699487	0.978	0.662	2.21e-249	MacroC2	SRGN
APAF1	9.04e-254	0.265183	0.278	0.06	2.45e-249	MacroC2	APAF1
ITGA5	6.93e-253	0.253762	0.269	0.056	1.88e-248	MacroC2	ITGA5
GRN1	4.46e-252	0.397703	0.911	0.428	1.21e-247	MacroC2	GRN
FOSB1	4.9e-252	0.429077	0.844	0.374	1.33e-247	MacroC2	FOSB
MIS18BP1	1.3e-248	0.29022	0.362	0.1	3.54e-244	MacroC2	MIS18BP1
QSOX1	7.43e-248	0.272769	0.304	0.074	2.01e-243	MacroC2	QSOX1
MYCBP2	1.43e-247	0.25685	0.408	0.123	3.87e-243	MacroC2	MYCBP2
SLC25A6	3.19e-246	0.339709	0.922	0.462	8.64e-242	MacroC2	SLC25A6
AC025164.1	9.42e-246	0.413417	0.284	0.065	2.55e-241	MacroC2	AC025164.1
CREM1	1.67e-245	0.389904	0.706	0.299	4.52e-241	MacroC2	CREM
SPI1	2.89e-245	0.308429	0.918	0.446	7.85e-241	MacroC2	SPI1
TNFRSF10B	5.41e-245	0.268748	0.301	0.072	1.47e-240	MacroC2	TNFRSF10B
CHD21	1.24e-243	0.256241	0.446	0.144	3.35e-239	MacroC2	CHD2
STX41	1.36e-243	0.272239	0.524	0.188	3.68e-239	MacroC2	STX4
CXCL161	7.26e-242	0.328282	0.764	0.33	1.97e-237	MacroC2	CXCL16
PLCB2	2.47e-241	0.257371	0.338	0.09	6.69e-237	MacroC2	PLCB2
CCNT1	1.75e-240	0.26902	0.316	0.08	4.74e-236	MacroC2	CCNT1
HOOK2	2.88e-240	0.263681	0.352	0.098	7.82e-236	MacroC2	HOOK2
EDEM1	9.49e-240	0.256316	0.304	0.074	2.57e-235	MacroC2	EDEM1
CEP1701	2.29e-238	0.271006	0.496	0.172	6.22e-234	MacroC2	CEP170
IL6R1	3.7e-238	0.267973	0.376	0.11	1e-233	MacroC2	IL6R
REV3L	2.52e-237	0.300156	0.282	0.066	6.83e-233	MacroC2	REV3L
SSH2	9.56e-237	0.255481	0.304	0.076	2.59e-232	MacroC2	SSH2
USP361	9.5e-236	0.267891	0.428	0.137	2.57e-231	MacroC2	USP36
CXorf21	2.8e-235	0.308644	0.267	0.059	7.59e-231	MacroC2	CXorf21
NECTIN21	5.56e-234	0.274305	0.38	0.115	1.51e-229	MacroC2	NECTIN2
MIR181A1HG	6.17e-233	0.344558	0.284	0.067	1.67e-228	MacroC2	MIR181A1HG
LITAF1	6.48e-233	0.339172	0.816	0.377	1.76e-228	MacroC2	LITAF
KCNK6	2.19e-232	0.334679	0.257	0.056	5.93e-228	MacroC2	KCNK6
ATF31	3.48e-232	0.4106	0.756	0.33	9.42e-228	MacroC2	ATF3
NFKBIE1	2.77e-230	0.301815	0.346	0.098	7.5e-226	MacroC2	NFKBIE
DUSP4	8.2e-230	0.619652	0.353	0.104	2.22e-225	MacroC2	DUSP4
ISG20L2	4.09e-229	0.257126	0.319	0.085	1.11e-224	MacroC2	ISG20L2
HLA-DMA1	9.43e-229	0.532486	0.914	0.484	2.56e-224	MacroC2	HLA-DMA
FNIP11	1.5e-228	0.275298	0.371	0.11	4.06e-224	MacroC2	FNIP1
CD741	1.24e-226	0.581344	0.999	0.951	3.35e-222	MacroC2	CD74
AL118516.1	2.2e-225	0.320677	0.316	0.084	5.98e-221	MacroC2	AL118516.1
THBD1	3.6e-222	0.585002	0.357	0.108	9.77e-218	MacroC2	THBD
LFNG	4.94e-220	0.259365	0.268	0.063	1.34e-215	MacroC2	LFNG
H3F3A	2.1e-218	0.497946	0.975	0.608	5.68e-214	MacroC2	H3F3A
ARHGAP26	2.58e-218	0.281364	0.324	0.09	6.99e-214	MacroC2	ARHGAP26
GLA1	3.15e-216	0.343794	0.442	0.153	8.54e-212	MacroC2	GLA
ZFP36L21	5.86e-212	0.386861	0.77	0.355	1.59e-207	MacroC2	ZFP36L2
ARPC1B	8.18e-212	0.276254	0.928	0.484	2.22e-207	MacroC2	ARPC1B
AC020916.11	3.96e-211	0.280305	0.476	0.171	1.07e-206	MacroC2	AC020916.1
MX2	2.07e-210	0.251955	0.279	0.07	5.61e-206	MacroC2	MX2
SORL11	1.41e-207	0.251858	0.385	0.124	3.81e-203	MacroC2	SORL1
NBPF26	3.76e-207	0.328358	0.255	0.062	1.02e-202	MacroC2	NBPF26
CEBPD1	2.95e-204	0.582481	0.887	0.487	8.01e-200	MacroC2	CEBPD
OTUD11	5.88e-198	0.33246	0.41	0.142	1.6e-193	MacroC2	OTUD1
NFKBIZ1	7.34e-197	0.264124	0.515	0.202	1.99e-192	MacroC2	NFKBIZ
IRF1	3.74e-193	0.284734	0.488	0.189	1.01e-188	MacroC2	IRF1
PMAIP1	1.03e-189	0.282757	0.307	0.091	2.8e-185	MacroC2	PMAIP1
CD931	5.22e-189	0.28502	0.356	0.115	1.42e-184	MacroC2	CD93
EIF4A1	2.87e-179	0.325177	0.942	0.521	7.78e-175	MacroC2	EIF4A1
S100A8	8.35e-175	2.40428	0.255	0.074	2.26e-170	MacroC2	S100A8
SLC11A1	2.49e-174	0.625587	0.278	0.083	6.74e-170	MacroC2	SLC11A1
DUSP11	1.21e-172	0.523271	0.935	0.535	3.27e-168	MacroC2	DUSP1
RPS9	1.34e-172	0.378097	0.986	0.768	3.63e-168	MacroC2	RPS9
MS4A6A	3.25e-172	0.28526	0.839	0.428	8.82e-168	MacroC2	MS4A6A
MT-CO21	9.35e-171	0.443811	0.954	0.621	2.54e-166	MacroC2	MT-CO2
IL1RN1	8.93e-165	0.403185	0.406	0.154	2.42e-160	MacroC2	IL1RN
TWISTNB	3.58e-162	0.281025	0.282	0.088	9.7e-158	MacroC2	TWISTNB
CYBA1	6.67e-161	0.415489	0.959	0.561	1.81e-156	MacroC2	CYBA
RGCC1	1.53e-160	0.294264	0.644	0.305	4.15e-156	MacroC2	RGCC
SH3BGRL3	2.32e-159	0.39788	0.967	0.615	6.3e-155	MacroC2	SH3BGRL3
CST3	4.29e-157	0.430219	0.991	0.852	1.16e-152	MacroC2	CST3
GBP1	1.4e-153	0.38339	0.251	0.074	3.8e-149	MacroC2	GBP1
GEM1	3.06e-152	0.353538	0.302	0.103	8.3e-148	MacroC2	GEM
RPSA	3.37e-150	0.284819	0.95	0.573	9.13e-146	MacroC2	RPSA
FILIP1L	3.29e-145	0.267018	0.274	0.089	8.91e-141	MacroC2	FILIP1L
MT-CO11	1.22e-144	0.37874	0.967	0.697	3.31e-140	MacroC2	MT-CO1
MT-ND31	9.02e-141	0.295969	0.915	0.503	2.44e-136	MacroC2	MT-ND3
LAPTM51	1.26e-133	0.260355	0.954	0.533	3.41e-129	MacroC2	LAPTM5
MRC11	3.87e-131	0.309883	0.399	0.17	1.05e-126	MacroC2	MRC1
ZFP361	4.26e-131	0.457536	0.953	0.633	1.15e-126	MacroC2	ZFP36
SAT11	4.82e-128	0.468997	0.977	0.706	1.31e-123	MacroC2	SAT1
RPS2	2.47e-127	0.281485	0.99	0.826	6.7e-123	MacroC2	RPS2
RPL18A	1.03e-111	0.260109	0.988	0.811	2.8e-107	MacroC2	RPL18A
RPS16	4.99e-110	0.300983	0.978	0.716	1.35e-105	MacroC2	RPS16
H3F3B1	1.12e-107	0.298267	0.974	0.673	3.04e-103	MacroC2	H3F3B
HSPA1B1	3.46e-107	0.482502	0.588	0.332	9.39e-103	MacroC2	HSPA1B
S100A9	7.59e-105	1.92709	0.341	0.16	2.06e-100	MacroC2	S100A9
HSPA1A1	7.68e-101	0.480102	0.667	0.413	2.08e-96	MacroC2	HSPA1A
ACTB	8.37e-86	0.284783	0.999	0.946	2.27e-81	MacroC2	ACTB
SDS1	1.85e-84	0.310978	0.274	0.12	5.02e-80	MacroC2	SDS
VIM	1.33e-66	0.255764	0.991	0.81	3.6e-62	MacroC2	VIM
KRT191	7.31e-263	1.97885	0.892	0.539	1.98e-258	MacroC3	KRT19
LGALS31	3.75e-194	1.60714	0.908	0.739	1.02e-189	MacroC3	LGALS3
KRT181	3.1e-182	1.73028	0.579	0.204	8.41e-178	MacroC3	KRT18
KRT81	1.23e-171	1.81226	0.659	0.295	3.34e-167	MacroC3	KRT8
CD24	6.47e-165	1.52521	0.59	0.224	1.75e-160	MacroC3	CD24
TBXT	4.17e-164	1.4299	0.338	0.075	1.13e-159	MacroC3	TBXT
PDLIM1	8.7e-163	1.62778	0.407	0.11	2.36e-158	MacroC3	PDLIM1
CAV1	3.85e-154	1.52487	0.459	0.142	1.04e-149	MacroC3	CAV1
NDUFA4L2	6.01e-150	1.75104	0.36	0.093	1.63e-145	MacroC3	NDUFA4L2
RARRES2	2.38e-140	1.45787	0.459	0.152	6.46e-136	MacroC3	RARRES2
CRYAB1	2.15e-133	1.7296	0.554	0.233	5.83e-129	MacroC3	CRYAB
AEBP1	8.37e-129	1.2921	0.263	0.056	2.27e-124	MacroC3	AEBP1
S100A1	3.11e-128	1.55486	0.495	0.187	8.42e-124	MacroC3	S100A1
ACAN	8.37e-126	1.82227	0.379	0.117	2.27e-121	MacroC3	ACAN
CLU1	1.25e-121	1.5393	0.61	0.297	3.39e-117	MacroC3	CLU
IGFBP2	5.44e-120	1.42113	0.447	0.161	1.47e-115	MacroC3	IGFBP2
COX7A1	2.53e-118	1.11465	0.298	0.075	6.85e-114	MacroC3	COX7A1
ECRG41	1.15e-117	1.43897	0.606	0.289	3.13e-113	MacroC3	ECRG4
TRIL	1.98e-115	1.10773	0.255	0.058	5.36e-111	MacroC3	TRIL
ADIRF	9.34e-109	1.50547	0.407	0.144	2.53e-104	MacroC3	ADIRF
HOPX	1.72e-105	1.38796	0.306	0.087	4.67e-101	MacroC3	HOPX
FMOD	4.66e-105	1.08295	0.255	0.062	1.26e-100	MacroC3	FMOD
AKR1B10	7.14e-103	1.21609	0.283	0.076	1.94e-98	MacroC3	AKR1B10
MGST1	1.96e-102	1.3498	0.325	0.102	5.31e-98	MacroC3	MGST1
FN11	3.47e-101	1.3747	0.782	0.601	9.41e-97	MacroC3	FN1
RAB3B	1.84e-94	1.06154	0.257	0.068	4.98e-90	MacroC3	RAB3B
RHOBTB3	7.85e-91	1.3421	0.329	0.114	2.13e-86	MacroC3	RHOBTB3
GAPDH1	5.02e-90	0.715056	0.941	0.915	1.36e-85	MacroC3	GAPDH
MT1E	5.03e-90	1.26193	0.4	0.156	1.36e-85	MacroC3	MT1E
SNORC	2.58e-88	1.41383	0.474	0.216	7.01e-84	MacroC3	SNORC
CCN21	9.12e-83	1.36503	0.521	0.26	2.47e-78	MacroC3	CCN2
MT2A	2.04e-80	1.20004	0.71	0.507	5.52e-76	MacroC3	MT2A
CA3	2.11e-79	1.41583	0.346	0.133	5.72e-75	MacroC3	CA3
TF	8.09e-77	1.23465	0.36	0.141	2.19e-72	MacroC3	TF
TPM1	1.54e-76	1.14273	0.375	0.154	4.18e-72	MacroC3	TPM1
C1QTNF3	1.48e-75	1.18273	0.285	0.095	4e-71	MacroC3	C1QTNF3
SELENOM	4.19e-75	1.21975	0.338	0.132	1.13e-70	MacroC3	SELENOM
EFEMP1	4.32e-70	0.889522	0.278	0.094	1.17e-65	MacroC3	EFEMP1
MRGPRX3	4.96e-67	0.890928	0.258	0.086	1.35e-62	MacroC3	MRGPRX3
SPTBN1	6.78e-62	0.999171	0.276	0.103	1.84e-57	MacroC3	SPTBN1
S100A13	6.08e-61	1.14841	0.308	0.124	1.65e-56	MacroC3	S100A13
S100A101	2.09e-58	0.899799	0.771	0.68	5.67e-54	MacroC3	S100A10
BEX3	1.68e-55	1.15405	0.311	0.134	4.54e-51	MacroC3	BEX3
RPS181	5.45e-52	0.507783	0.934	0.922	1.48e-47	MacroC3	RPS18
PPDPF1	1e-51	1.06692	0.597	0.473	2.72e-47	MacroC3	PPDPF
APP1	1.61e-45	1.09095	0.425	0.256	4.37e-41	MacroC3	APP
NUPR1	1.52e-41	0.601852	0.279	0.122	4.11e-37	MacroC3	NUPR1
RASD1	7.48e-41	1.46974	0.254	0.116	2.03e-36	MacroC3	RASD1
RPLP01	2.49e-39	0.544875	0.813	0.812	6.75e-35	MacroC3	RPLP0
BNIP3	1.42e-36	0.974524	0.294	0.151	3.86e-32	MacroC3	BNIP3
RPLP11	2.88e-36	0.329513	0.976	0.976	7.81e-32	MacroC3	RPLP1
RPL37A1	6.17e-34	0.508955	0.808	0.819	1.67e-29	MacroC3	RPL37A
NME21	2.97e-30	0.692207	0.669	0.637	8.05e-26	MacroC3	NME2
TOMM71	1.08e-27	0.765739	0.601	0.584	2.93e-23	MacroC3	TOMM7
MIF1	1.5e-27	0.591106	0.694	0.668	4.07e-23	MacroC3	MIF
C12orf571	1.03e-26	0.996919	0.35	0.236	2.79e-22	MacroC3	C12orf57
RPS251	4.09e-24	0.351099	0.846	0.84	1.11e-19	MacroC3	RPS25
RPS281	4e-23	0.288042	0.919	0.908	1.08e-18	MacroC3	RPS28
RPS141	5.22e-23	0.316217	0.89	0.897	1.41e-18	MacroC3	RPS14
RPS27L1	2.03e-22	0.834778	0.449	0.363	5.49e-18	MacroC3	RPS27L
RPL261	2.32e-22	0.293594	0.874	0.892	6.28e-18	MacroC3	RPL26
RPS27A1	3.32e-20	0.2612	0.877	0.884	9e-16	MacroC3	RPS27A
NUDT4	4.53e-20	0.726429	0.251	0.148	1.23e-15	MacroC3	NUDT4
RPL411	5.43e-20	0.399215	0.748	0.755	1.47e-15	MacroC3	RPL41
LDHA1	6.8e-20	0.747821	0.552	0.504	1.84e-15	MacroC3	LDHA
RPL191	1.48e-19	0.301197	0.897	0.903	4.02e-15	MacroC3	RPL19
SPP11	1.31e-18	0.310472	0.67	0.572	3.56e-14	MacroC3	SPP1
CD1641	5.1e-18	0.838138	0.427	0.356	1.38e-13	MacroC3	CD164
COX7C1	2.9e-17	0.523338	0.612	0.612	7.85e-13	MacroC3	COX7C
PPIA	3.75e-16	0.334319	0.744	0.76	1.02e-11	MacroC3	PPIA
RPS261	7.2e-15	0.442799	0.69	0.713	1.95e-10	MacroC3	RPS26
MT1X	1.07e-14	0.844024	0.252	0.166	2.9e-10	MacroC3	MT1X
NACA	1.84e-14	0.357332	0.723	0.757	4.99e-10	MacroC3	NACA
RPL361	2.1e-14	0.267047	0.805	0.825	5.7e-10	MacroC3	RPL36
EEF2	1.5e-13	0.47253	0.628	0.629	4.06e-09	MacroC3	EEF2
HINT11	7.58e-13	0.532078	0.532	0.526	2.06e-08	MacroC3	HINT1
RPL8	1.63e-12	0.269344	0.818	0.836	4.41e-08	MacroC3	RPL8
ALDOA1	5.22e-12	0.516794	0.579	0.585	1.41e-07	MacroC3	ALDOA
RPL18	2.36e-11	0.261222	0.784	0.813	6.41e-07	MacroC3	RPL18
SERF2	2.24e-10	0.349539	0.78	0.784	6.08e-06	MacroC3	SERF2
CALM11	2.55e-10	0.553913	0.589	0.596	6.9e-06	MacroC3	CALM1
RHEB1	5.05e-10	0.752087	0.345	0.295	1.37e-05	MacroC3	RHEB
SKP11	8.28e-10	0.685874	0.46	0.453	2.24e-05	MacroC3	SKP1
ESYT21	1.45e-09	0.684781	0.265	0.203	3.94e-05	MacroC3	ESYT2
NORAD1	1.78e-09	0.658594	0.257	0.192	4.82e-05	MacroC3	NORAD
GAS5	5.92e-09	0.704126	0.36	0.332	0.000160535	MacroC3	GAS5
VIM1	6.16e-09	0.257933	0.853	0.84	0.000167018	MacroC3	VIM
SPG211	7.05e-09	0.725238	0.318	0.264	0.000191069	MacroC3	SPG21
CD1091	7.87e-09	0.545729	0.285	0.223	0.000213433	MacroC3	CD109
OST41	8.02e-09	0.571269	0.505	0.514	0.000217497	MacroC3	OST4
MICOS101	1.2e-08	0.758501	0.422	0.402	0.000326333	MacroC3	MICOS10
CHCHD21	1.4e-08	0.542299	0.512	0.538	0.000379075	MacroC3	CHCHD2
IL6ST1	1.73e-08	0.683634	0.335	0.287	0.000470217	MacroC3	IL6ST
RPS5	1.8e-08	0.260383	0.683	0.726	0.000486708	MacroC3	RPS5
RPL5	3.07e-08	0.268806	0.697	0.715	0.000833465	MacroC3	RPL5
SEC61G1	6.04e-07	0.68806	0.379	0.362	0.0163742	MacroC3	SEC61G
CITED2	1.57e-06	0.69194	0.29	0.245	0.0426503	MacroC3	CITED2
RPL4	1.74e-06	0.323514	0.583	0.623	0.0471924	MacroC3	RPL4
ATP5MC21	2.02e-06	0.359252	0.604	0.636	0.0547346	MacroC3	ATP5MC2
NDUFA71	3.43e-06	0.537871	0.254	0.211	0.0928982	MacroC3	NDUFA7
PEBP11	3.49e-06	0.659594	0.376	0.364	0.0946079	MacroC3	PEBP1
EID11	4.27e-06	0.633892	0.361	0.345	0.115827	MacroC3	EID1
SELENOW1	7.17e-06	0.710274	0.323	0.29	0.194415	MacroC3	SELENOW
GADD45GIP11	7.43e-06	0.603577	0.275	0.237	0.201466	MacroC3	GADD45GIP1
UQCR101	9.01e-06	0.56107	0.442	0.446	0.244137	MacroC3	UQCR10
NPM11	3.41e-05	0.390192	0.541	0.579	0.925168	MacroC3	NPM1
NDUFC11	4.78e-05	0.525202	0.288	0.255	1	MacroC3	NDUFC1
NDUFA41	8.86e-05	0.526249	0.44	0.457	1	MacroC3	NDUFA4
HSP90AB1	0.000198566	0.298302	0.611	0.633	1	MacroC3	HSP90AB1
YBX3	0.000328917	0.5019	0.375	0.372	1	MacroC3	YBX3
SRP141	0.000331921	0.406963	0.526	0.563	1	MacroC3	SRP14
PRDX6	0.000375326	0.589222	0.338	0.337	1	MacroC3	PRDX6
ATP6V1B2	0.00114634	0.63289	0.311	0.299	1	MacroC3	ATP6V1B2
ATP5F1C	0.00118458	0.337974	0.234	0.31	1	MacroC3	ATP5F1C
PRDX51	0.00195012	0.62039	0.331	0.334	1	MacroC3	PRDX5
P4HB	0.00215007	0.565458	0.344	0.348	1	MacroC3	P4HB
TCEA11	0.00224495	0.333134	0.214	0.285	1	MacroC3	TCEA1
ELOC	0.00243303	0.253936	0.225	0.297	1	MacroC3	ELOC
SF3B2	0.00263507	0.254843	0.206	0.273	1	MacroC3	SF3B2
CUTA1	0.00268948	0.575566	0.295	0.288	1	MacroC3	CUTA
TXNIP	0.00294403	0.360927	0.349	0.331	1	MacroC3	TXNIP
HDLBP1	0.00375521	0.296297	0.277	0.258	1	MacroC3	HDLBP
TSC22D3	0.00430069	0.528825	0.283	0.271	1	MacroC3	TSC22D3
CIRBP	0.00451062	0.548128	0.391	0.418	1	MacroC3	CIRBP
SNHG291	0.00540875	0.409478	0.435	0.482	1	MacroC3	SNHG29
MZT2B1	0.00620008	0.452887	0.392	0.43	1	MacroC3	MZT2B
TMEM258	0.00938296	0.275869	0.299	0.396	1	MacroC3	TMEM258
SEC11A	0.00978223	0.259488	0.29	0.374	1	MacroC3	SEC11A
CCL5	0	2.69253	0.691	0.085	0	MacroC4	CCL5
IL32	0	2.57271	0.831	0.089	0	MacroC4	IL32
PTPRCAP	0	2.0224	0.666	0.029	0	MacroC4	PTPRCAP
CD3E	0	1.90534	0.623	0.019	0	MacroC4	CD3E
GZMA	0	1.90515	0.446	0.011	0	MacroC4	GZMA
LTB	0	1.81362	0.579	0.082	0	MacroC4	LTB
IFITM1	0	1.65079	0.696	0.109	0	MacroC4	IFITM1
CD3D	0	1.61591	0.509	0.01	0	MacroC4	CD3D
IL7R	0	1.5546	0.504	0.068	0	MacroC4	IL7R
CD2	0	1.52939	0.513	0.025	0	MacroC4	CD2
KLRB1	0	1.49719	0.357	0.016	0	MacroC4	KLRB1
GZMK	0	1.38806	0.287	0.007	0	MacroC4	GZMK
CTSW	0	1.33742	0.311	0.022	0	MacroC4	CTSW
LCK	0	1.27171	0.406	0.006	0	MacroC4	LCK
CD7	0	1.23213	0.372	0.032	0	MacroC4	CD7
TRBC2	0	1.09375	0.346	0.009	0	MacroC4	TRBC2
CD3G	0	1.03909	0.361	0.007	0	MacroC4	CD3G
ETS1	0	1.03341	0.432	0.028	0	MacroC4	ETS1
SPOCK2	0	1.0322	0.374	0.01	0	MacroC4	SPOCK2
LIME1	0	0.98833	0.321	0.009	0	MacroC4	LIME1
CD247	0	0.982136	0.29	0.006	0	MacroC4	CD247
SEPTIN1	0	0.944369	0.327	0.015	0	MacroC4	SEPTIN1
GZMM	0	0.908091	0.269	0.004	0	MacroC4	GZMM
CD96	0	0.889092	0.307	0.006	0	MacroC4	CD96
TC2N	0	0.85943	0.284	0.006	0	MacroC4	TC2N
LAT	0	0.786273	0.292	0.011	0	MacroC4	LAT
CD6	0	0.757528	0.289	0.009	0	MacroC4	CD6
BCL11B	0	0.655381	0.254	0.004	0	MacroC4	BCL11B
SKAP1	4.28e-302	0.743771	0.28	0.019	1.16e-297	MacroC4	SKAP1
RORA	3.5e-299	0.702683	0.302	0.023	9.48e-295	MacroC4	RORA
NKG7	7.04e-289	1.99628	0.392	0.045	1.91e-284	MacroC4	NKG7
CD521	3.66e-279	1.82217	0.786	0.199	9.93e-275	MacroC4	CD52
CD69	9.65e-267	1.92589	0.715	0.176	2.62e-262	MacroC4	CD69
SYNE2	1.82e-246	0.716635	0.264	0.021	4.94e-242	MacroC4	SYNE2
ITM2A	7.37e-239	0.612551	0.321	0.033	2e-234	MacroC4	ITM2A
FYN	2.46e-222	0.9853	0.397	0.059	6.66e-218	MacroC4	FYN
TENT5C	3.19e-218	0.726066	0.254	0.023	8.64e-214	MacroC4	TENT5C
LBH	3.99e-212	0.686007	0.321	0.038	1.08e-207	MacroC4	LBH
FLT3LG	1.14e-196	0.559789	0.275	0.031	3.1e-192	MacroC4	FLT3LG
TUBA4A	8.23e-194	0.727398	0.317	0.042	2.23e-189	MacroC4	TUBA4A
RHOH	2.54e-181	0.703999	0.314	0.044	6.88e-177	MacroC4	RHOH
TBC1D10C	1.63e-179	0.619294	0.257	0.03	4.41e-175	MacroC4	TBC1D10C
ICAM31	6.2e-171	0.956467	0.421	0.082	1.68e-166	MacroC4	ICAM3
ACAP1	2.2e-168	0.762674	0.329	0.052	5.96e-164	MacroC4	ACAP1
CRIP11	4.85e-159	1.15588	0.696	0.223	1.31e-154	MacroC4	CRIP1
RAC21	5.85e-149	1.07027	0.651	0.218	1.58e-144	MacroC4	RAC2
SOCS1	1.45e-146	0.786753	0.354	0.067	3.93e-142	MacroC4	SOCS1
STK17A	4.4e-139	0.825967	0.471	0.119	1.19e-134	MacroC4	STK17A
ZFP36L22	1.68e-130	1.46291	0.815	0.411	4.54e-126	MacroC4	ZFP36L2
GIMAP7	1.31e-128	0.74876	0.302	0.055	3.56e-124	MacroC4	GIMAP7
IL2RG1	5.02e-128	1.07774	0.581	0.194	1.36e-123	MacroC4	IL2RG
PRKCH	7.25e-121	0.657744	0.279	0.05	1.96e-116	MacroC4	PRKCH
CXCR41	4.73e-112	1.23526	0.751	0.349	1.28e-107	MacroC4	CXCR4
TNF	3.51e-111	0.898659	0.337	0.075	9.51e-107	MacroC4	TNF
PCED1B-AS1	1.2e-108	0.814131	0.454	0.133	3.25e-104	MacroC4	PCED1B-AS1
2023-06-01	5.63e-108	1.09991	0.84	0.419	1.53e-103	MacroC4	JUN
DUSP22	1.17e-106	1.00987	0.803	0.363	3.18e-102	MacroC4	DUSP2
DNAJB11	2.3e-103	0.966827	0.796	0.372	6.23e-99	MacroC4	DNAJB1
CST71	2.15e-102	0.886723	0.476	0.147	5.84e-98	MacroC4	CST7
LEPROTL1	1.05e-99	0.589029	0.432	0.129	2.85e-95	MacroC4	LEPROTL1
PDE7A	1.22e-99	0.652624	0.264	0.054	3.32e-95	MacroC4	PDE7A
TRAF3IP3	1.45e-98	0.659206	0.302	0.069	3.94e-94	MacroC4	TRAF3IP3
PLAAT4	1.83e-98	0.668662	0.492	0.161	4.95e-94	MacroC4	PLAAT4
RASAL3	1.15e-97	0.647983	0.265	0.054	3.11e-93	MacroC4	RASAL3
CORO1A1	2.6e-96	0.941123	0.698	0.315	7.04e-92	MacroC4	CORO1A
TTC39C	1.28e-94	0.492133	0.275	0.06	3.47e-90	MacroC4	TTC39C
CDKN1B	8.5e-94	0.70663	0.431	0.131	2.3e-89	MacroC4	CDKN1B
PTPRC1	1.32e-92	0.928127	0.743	0.375	3.58e-88	MacroC4	PTPRC
EVL	5.64e-92	0.806857	0.518	0.188	1.53e-87	MacroC4	EVL
SUN2	2.91e-91	0.603833	0.352	0.095	7.89e-87	MacroC4	SUN2
PIK3IP1	4.91e-86	0.549928	0.255	0.055	1.33e-81	MacroC4	PIK3IP1
TNFAIP31	1.59e-84	0.976517	0.679	0.312	4.32e-80	MacroC4	TNFAIP3
PARP8	2.7e-84	0.51185	0.275	0.064	7.31e-80	MacroC4	PARP8
HSPA1B2	8.15e-84	0.959418	0.733	0.361	2.21e-79	MacroC4	HSPA1B
ISG20	3.76e-83	0.534467	0.312	0.08	1.02e-78	MacroC4	ISG20
CCND3	3.77e-83	0.568139	0.364	0.106	1.02e-78	MacroC4	CCND3
JUNB2	1.28e-81	0.806737	0.953	0.668	3.48e-77	MacroC4	JUNB
SLC9A3R1	1.38e-80	0.497108	0.294	0.075	3.73e-76	MacroC4	SLC9A3R1
MALAT12	3.9e-80	0.506527	0.975	0.67	1.06e-75	MacroC4	MALAT1
RSRP12	4.23e-78	0.842393	0.591	0.261	1.15e-73	MacroC4	RSRP1
C12orf572	3e-76	0.448696	0.576	0.229	8.13e-72	MacroC4	C12orf57
PDCD4	9.46e-76	0.568322	0.387	0.126	2.56e-71	MacroC4	PDCD4
RHOF	2.32e-74	0.471742	0.254	0.061	6.3e-70	MacroC4	RHOF
RBM38	4.88e-74	0.484833	0.299	0.081	1.32e-69	MacroC4	RBM38
TAGAP2	6.03e-74	0.913186	0.506	0.2	1.63e-69	MacroC4	TAGAP
STK17B1	7.42e-74	0.746725	0.568	0.248	2.01e-69	MacroC4	STK17B
ARHGAP15	6.32e-73	0.499086	0.336	0.1	1.71e-68	MacroC4	ARHGAP15
TSC22D31	2.14e-72	0.71723	0.596	0.259	5.81e-68	MacroC4	TSC22D3
CD481	4.49e-71	0.598571	0.534	0.219	1.22e-66	MacroC4	CD48
LIMD21	2.42e-70	0.700039	0.561	0.241	6.56e-66	MacroC4	LIMD2
RUNX31	3.43e-69	0.501672	0.304	0.087	9.29e-65	MacroC4	RUNX3
DDIT41	2.59e-68	0.603713	0.634	0.298	7.01e-64	MacroC4	DDIT4
SAMSN12	3.37e-67	0.641619	0.568	0.244	9.14e-63	MacroC4	SAMSN1
RESF1	4.77e-67	0.493563	0.379	0.128	1.29e-62	MacroC4	RESF1
HLA-A1	8.71e-67	0.65502	0.968	0.734	2.36e-62	MacroC4	HLA-A
RPS27	1.17e-66	0.513829	0.985	0.893	3.18e-62	MacroC4	RPS27
PIM1	4.72e-66	0.417441	0.29	0.082	1.28e-61	MacroC4	PIM1
CYTIP1	4.62e-65	0.665874	0.499	0.21	1.25e-60	MacroC4	CYTIP
PAXX	5.8e-65	0.605634	0.436	0.167	1.57e-60	MacroC4	PAXX
RALGAPA1	6.42e-65	0.495149	0.292	0.085	1.74e-60	MacroC4	RALGAPA1
HSPA1A2	1.04e-64	0.663754	0.788	0.443	2.82e-60	MacroC4	HSPA1A
S100A41	1.45e-63	0.67311	0.811	0.443	3.93e-59	MacroC4	S100A4
TLE51	1.57e-63	0.562065	0.624	0.305	4.24e-59	MacroC4	TLE5
GBP5	3.37e-63	0.516053	0.252	0.067	9.12e-59	MacroC4	GBP5
IRF11	3.77e-63	0.707252	0.528	0.229	1.02e-58	MacroC4	IRF1
BRD21	6.66e-63	0.666905	0.593	0.285	1.81e-58	MacroC4	BRD2
BTG12	1.39e-60	0.730828	0.833	0.537	3.78e-56	MacroC4	BTG1
UBE2S	1.68e-60	0.594893	0.501	0.218	4.56e-56	MacroC4	UBE2S
EMB	4.99e-60	0.436547	0.346	0.117	1.35e-55	MacroC4	EMB
RBL2	8.08e-60	0.401743	0.269	0.078	2.19e-55	MacroC4	RBL2
AKNA	9e-60	0.547968	0.304	0.096	2.44e-55	MacroC4	AKNA
ANXA6	7.69e-59	0.319258	0.346	0.117	2.08e-54	MacroC4	ANXA6
H1FX	4.95e-58	0.491313	0.556	0.253	1.34e-53	MacroC4	H1FX
ARHGEF11	1.61e-57	0.583866	0.389	0.147	4.38e-53	MacroC4	ARHGEF1
SRSF7	5.35e-57	0.556696	0.578	0.28	1.45e-52	MacroC4	SRSF7
MYH91	7.2e-57	0.630801	0.564	0.271	1.95e-52	MacroC4	MYH9
LDHB1	1.09e-55	0.3856	0.561	0.264	2.96e-51	MacroC4	LDHB
IER21	1.36e-55	0.614641	0.78	0.449	3.69e-51	MacroC4	IER2
GNG2	1.5e-55	0.566096	0.334	0.117	4.07e-51	MacroC4	GNG2
PPP2R5C	1.97e-55	0.39241	0.319	0.107	5.35e-51	MacroC4	PPP2R5C
PTPN7	3.01e-55	0.559846	0.277	0.087	8.16e-51	MacroC4	PTPN7
SLC2A32	3.37e-55	0.563032	0.676	0.342	9.15e-51	MacroC4	SLC2A3
SARAF	3.73e-55	0.641948	0.728	0.45	1.01e-50	MacroC4	SARAF
SEPTIN9	5.73e-55	0.508138	0.424	0.173	1.55e-50	MacroC4	SEPTIN9
SLC38A21	5.98e-55	0.595484	0.501	0.227	1.62e-50	MacroC4	SLC38A2
CNN21	6.41e-54	0.557303	0.509	0.23	1.74e-49	MacroC4	CNN2
CDC42EP3	6.66e-54	0.533271	0.294	0.095	1.81e-49	MacroC4	CDC42EP3
ANKRD121	7.79e-54	0.536235	0.514	0.244	2.11e-49	MacroC4	ANKRD12
NFATC2	2.75e-53	0.367771	0.27	0.084	7.46e-49	MacroC4	NFATC2
NR4A22	8.46e-53	0.619932	0.815	0.46	2.29e-48	MacroC4	NR4A2
ADD3	1.03e-52	0.377921	0.252	0.076	2.79e-48	MacroC4	ADD3
PSIP1	4.91e-52	0.417333	0.309	0.106	1.33e-47	MacroC4	PSIP1
SEPTIN7	8.26e-52	0.340319	0.556	0.263	2.24e-47	MacroC4	SEPTIN7
MT-CO12	2.04e-51	0.513726	0.967	0.735	5.53e-47	MacroC4	MT-CO1
TXNIP1	2.44e-51	0.471002	0.636	0.32	6.63e-47	MacroC4	TXNIP
SELPLG1	7.14e-51	0.51139	0.342	0.126	1.94e-46	MacroC4	SELPLG
HLA-B1	8.49e-51	0.558196	0.957	0.725	2.3e-46	MacroC4	HLA-B
HLA-E1	1.25e-50	0.568695	0.851	0.552	3.38e-46	MacroC4	HLA-E
SMAD7	1.27e-50	0.397123	0.289	0.095	3.44e-46	MacroC4	SMAD7
ANKRD441	1.32e-50	0.589106	0.374	0.148	3.58e-46	MacroC4	ANKRD44
MDFIC	1.35e-50	0.369391	0.28	0.092	3.67e-46	MacroC4	MDFIC
HCST1	1.42e-50	0.553597	0.699	0.389	3.86e-46	MacroC4	HCST
HIST1H4C	3.58e-50	0.277627	0.544	0.26	9.72e-46	MacroC4	HIST1H4C
ACTN4	6.33e-50	0.512616	0.347	0.131	1.72e-45	MacroC4	ACTN4
HLA-C	6.63e-50	0.544869	0.933	0.706	1.8e-45	MacroC4	HLA-C
ITGA41	3.27e-49	0.621303	0.431	0.189	8.87e-45	MacroC4	ITGA4
ABHD17A	7.63e-49	0.422504	0.429	0.186	2.07e-44	MacroC4	ABHD17A
EML41	1.18e-48	0.554648	0.464	0.21	3.19e-44	MacroC4	EML4
IKZF1	1.97e-48	0.576488	0.384	0.156	5.33e-44	MacroC4	IKZF1
CCNH2	3.57e-48	0.507667	0.508	0.241	9.69e-44	MacroC4	CCNH
MT-ATP8	4.11e-48	0.508427	0.841	0.504	1.12e-43	MacroC4	MT-ATP8
DEF6	4.43e-48	0.402276	0.347	0.133	1.2e-43	MacroC4	DEF6
LNPEP	5.79e-48	0.347214	0.277	0.093	1.57e-43	MacroC4	LNPEP
APBB1IP	1.94e-47	0.429093	0.487	0.226	5.25e-43	MacroC4	APBB1IP
SPN1	3.01e-47	0.449832	0.272	0.092	8.16e-43	MacroC4	SPN
TSPYL2	7.34e-47	0.550783	0.337	0.128	1.99e-42	MacroC4	TSPYL2
HSPA8	7.86e-47	0.457896	0.813	0.522	2.13e-42	MacroC4	HSPA8
TERF2IP	8.2e-47	0.258652	0.411	0.175	2.22e-42	MacroC4	TERF2IP
DNAJA1	9.28e-47	0.533348	0.651	0.359	2.52e-42	MacroC4	DNAJA1
ARID4B	2.71e-46	0.408974	0.389	0.161	7.35e-42	MacroC4	ARID4B
MBNL1	2.95e-46	0.471459	0.593	0.311	7.99e-42	MacroC4	MBNL1
RNF2131	3.07e-46	0.523027	0.504	0.243	8.32e-42	MacroC4	RNF213
SMCHD1	4.52e-46	0.396114	0.386	0.158	1.22e-41	MacroC4	SMCHD1
CD371	1.6e-45	0.440388	0.676	0.384	4.33e-41	MacroC4	CD37
NOP58	4.87e-45	0.418642	0.374	0.154	1.32e-40	MacroC4	NOP58
KLF13	5.5e-45	0.343469	0.297	0.108	1.49e-40	MacroC4	KLF13
RNF19A	7.11e-45	0.308414	0.294	0.105	1.93e-40	MacroC4	RNF19A
G3BP2	3.53e-44	0.388109	0.386	0.165	9.57e-40	MacroC4	G3BP2
EPC11	3.55e-44	0.477987	0.402	0.175	9.63e-40	MacroC4	EPC1
TGFB11	4.62e-44	0.543055	0.641	0.365	1.25e-39	MacroC4	TGFB1
ATF7IP	5.05e-44	0.327687	0.285	0.102	1.37e-39	MacroC4	ATF7IP
NOSIP	6.28e-44	0.338898	0.324	0.124	1.7e-39	MacroC4	NOSIP
HECA	2.44e-43	0.45622	0.322	0.126	6.62e-39	MacroC4	HECA
PIP4K2A	3.22e-43	0.359172	0.342	0.136	8.73e-39	MacroC4	PIP4K2A
FYB11	3.28e-43	0.458913	0.649	0.368	8.9e-39	MacroC4	FYB1
PLP2	5.42e-43	0.316578	0.436	0.197	1.47e-38	MacroC4	PLP2
C9orf78	1.15e-42	0.399865	0.366	0.153	3.13e-38	MacroC4	C9orf78
DDX5	1.64e-42	0.464459	0.848	0.551	4.44e-38	MacroC4	DDX5
CD82	1.67e-42	0.251049	0.252	0.084	4.52e-38	MacroC4	CD82
ZNF292	1.75e-42	0.373612	0.289	0.106	4.75e-38	MacroC4	ZNF292
ABRACL	4.76e-42	0.374669	0.414	0.183	1.29e-37	MacroC4	ABRACL
BUB3	5.24e-42	0.324395	0.299	0.112	1.42e-37	MacroC4	BUB3
JAK1	8.91e-42	0.447067	0.538	0.286	2.42e-37	MacroC4	JAK1
B2M	1.07e-41	0.311166	0.998	0.958	2.91e-37	MacroC4	B2M
ASXL1	1.12e-41	0.298051	0.292	0.109	3.04e-37	MacroC4	ASXL1
KMT2A	1.17e-41	0.34746	0.317	0.125	3.17e-37	MacroC4	KMT2A
HLA-F	2.15e-41	0.391046	0.464	0.223	5.83e-37	MacroC4	HLA-F
RPSA1	2.49e-41	0.455076	0.881	0.628	6.75e-37	MacroC4	RPSA
ADGRE52	3.16e-41	0.459338	0.389	0.17	8.57e-37	MacroC4	ADGRE5
SHISA5	4.76e-41	0.302994	0.322	0.127	1.29e-36	MacroC4	SHISA5
ARHGAP9	5.35e-41	0.383146	0.301	0.115	1.45e-36	MacroC4	ARHGAP9
INTS6	6.72e-41	0.373172	0.307	0.12	1.82e-36	MacroC4	INTS6
IL16	1.34e-40	0.2893	0.309	0.12	3.63e-36	MacroC4	IL16
RPS29	1.66e-40	0.48244	0.92	0.688	4.49e-36	MacroC4	RPS29
SF1	2.27e-40	0.423734	0.554	0.293	6.16e-36	MacroC4	SF1
ERN1	2.64e-40	0.40603	0.319	0.128	7.16e-36	MacroC4	ERN1
BPTF	3.33e-40	0.392653	0.401	0.179	9.03e-36	MacroC4	BPTF
GIMAP4	5.28e-40	0.349828	0.327	0.132	1.43e-35	MacroC4	GIMAP4
RSBN1L	1.53e-39	0.403655	0.289	0.111	4.14e-35	MacroC4	RSBN1L
KMT2E2	2.08e-39	0.438923	0.456	0.221	5.65e-35	MacroC4	KMT2E
DUSP12	6.82e-39	0.494125	0.891	0.593	1.85e-34	MacroC4	DUSP1
GSTK1	7.13e-39	0.351452	0.576	0.322	1.93e-34	MacroC4	GSTK1
RAD21	7.87e-39	0.297482	0.379	0.166	2.13e-34	MacroC4	RAD21
AAK1	9.13e-39	0.407895	0.297	0.116	2.48e-34	MacroC4	AAK1
SPTAN1	9.47e-39	0.412955	0.299	0.118	2.57e-34	MacroC4	SPTAN1
MPHOSPH8	1.07e-38	0.351323	0.336	0.14	2.9e-34	MacroC4	MPHOSPH8
NKTR	1.07e-38	0.274533	0.277	0.103	2.9e-34	MacroC4	NKTR
SON1	1.28e-38	0.45593	0.651	0.385	3.46e-34	MacroC4	SON
RABGAP1L	1.58e-38	0.321603	0.28	0.104	4.28e-34	MacroC4	RABGAP1L
RBM252	2e-38	0.39501	0.511	0.264	5.43e-34	MacroC4	RBM25
FNBP11	3.62e-38	0.510646	0.461	0.23	9.82e-34	MacroC4	FNBP1
SYNRG	3.8e-38	0.382426	0.265	0.099	1.03e-33	MacroC4	SYNRG
ITM2C	3.89e-38	0.30505	0.267	0.099	1.05e-33	MacroC4	ITM2C
BIN2	4.38e-38	0.303296	0.317	0.128	1.19e-33	MacroC4	BIN2
DDX24	5.19e-38	0.280668	0.551	0.29	1.41e-33	MacroC4	DDX24
BTG21	5.3e-38	0.371281	0.686	0.403	1.44e-33	MacroC4	BTG2
IDS1	7.75e-38	0.366323	0.464	0.229	2.1e-33	MacroC4	IDS
ATM	7.82e-38	0.319184	0.294	0.114	2.12e-33	MacroC4	ATM
CALM12	9.69e-38	0.287729	0.853	0.585	2.63e-33	MacroC4	CALM1
NSD3	1.19e-37	0.307107	0.309	0.125	3.23e-33	MacroC4	NSD3
RPS3	1.25e-37	0.362443	0.965	0.821	3.39e-33	MacroC4	RPS3
NOP53	3.49e-37	0.354125	0.613	0.355	9.45e-33	MacroC4	NOP53
TAP1	4.4e-37	0.370404	0.329	0.138	1.19e-32	MacroC4	TAP1
PTGER42	4.7e-37	0.442332	0.432	0.211	1.27e-32	MacroC4	PTGER4
ORAI1	5.24e-37	0.326397	0.265	0.099	1.42e-32	MacroC4	ORAI1
SIGIRR	7.89e-37	0.366252	0.292	0.116	2.14e-32	MacroC4	SIGIRR
SSBP4	1.02e-36	0.343977	0.331	0.14	2.77e-32	MacroC4	SSBP4
TOB1	1.49e-36	0.282971	0.301	0.121	4.04e-32	MacroC4	TOB1
GCC2	1.52e-36	0.325347	0.352	0.153	4.13e-32	MacroC4	GCC2
SPSB3	1.87e-36	0.256949	0.289	0.113	5.06e-32	MacroC4	SPSB3
CHMP1B2	2.04e-36	0.487469	0.556	0.297	5.53e-32	MacroC4	CHMP1B
SF3A1	3.07e-36	0.311853	0.341	0.146	8.32e-32	MacroC4	SF3A1
PPP1R2	3.28e-36	0.279981	0.394	0.183	8.88e-32	MacroC4	PPP1R2
SLA1	6.03e-36	0.340325	0.329	0.14	1.64e-31	MacroC4	SLA
EEF1D	8.46e-36	0.35033	0.806	0.555	2.29e-31	MacroC4	EEF1D
CCND21	9.27e-36	0.402738	0.312	0.132	2.51e-31	MacroC4	CCND2
RSF1	9.41e-36	0.306141	0.351	0.152	2.55e-31	MacroC4	RSF1
MYL12A	1.06e-35	0.306741	0.746	0.493	2.87e-31	MacroC4	MYL12A
TUBB4B	1.21e-35	0.376089	0.538	0.296	3.28e-31	MacroC4	TUBB4B
AIP	1.53e-35	0.337186	0.356	0.158	4.15e-31	MacroC4	AIP
FOSB2	1.62e-35	0.384792	0.735	0.444	4.39e-31	MacroC4	FOSB
KLF21	2.41e-35	0.467427	0.497	0.261	6.54e-31	MacroC4	KLF2
RPS15A1	3.44e-35	0.32221	0.978	0.864	9.32e-31	MacroC4	RPS15A
CELF22	3.6e-35	0.437294	0.476	0.246	9.76e-31	MacroC4	CELF2
MSN1	4.01e-35	0.36593	0.596	0.338	1.09e-30	MacroC4	MSN
STK41	4.47e-35	0.321756	0.459	0.231	1.21e-30	MacroC4	STK4
MT-ND5	5.16e-35	0.370815	0.83	0.513	1.4e-30	MacroC4	MT-ND5
YPEL5	6.22e-35	0.281443	0.456	0.224	1.68e-30	MacroC4	YPEL5
SF3B1	6.92e-35	0.337499	0.543	0.291	1.88e-30	MacroC4	SF3B1
CHD3	8.99e-35	0.278751	0.255	0.096	2.44e-30	MacroC4	CHD3
RPL412	1.22e-34	0.407061	0.948	0.747	3.32e-30	MacroC4	RPL41
PHACTR2	2.34e-34	0.281638	0.28	0.112	6.33e-30	MacroC4	PHACTR2
GAS51	3.27e-34	0.276363	0.579	0.324	8.86e-30	MacroC4	GAS5
DIAPH11	4.25e-34	0.390778	0.277	0.112	1.15e-29	MacroC4	DIAPH1
SNHG8	6.33e-34	0.309482	0.492	0.262	1.72e-29	MacroC4	SNHG8
ZFP362	6.57e-34	0.49954	0.933	0.678	1.78e-29	MacroC4	ZFP36
DOCK81	6.8e-34	0.348157	0.451	0.228	1.84e-29	MacroC4	DOCK8
LCP11	2.62e-33	0.388836	0.648	0.381	7.11e-29	MacroC4	LCP1
RPL13	2.92e-33	0.29713	0.995	0.93	7.92e-29	MacroC4	RPL13
MT-CYB1	4.13e-33	0.380406	0.905	0.613	1.12e-28	MacroC4	MT-CYB
RSRC2	4.24e-33	0.37006	0.389	0.189	1.15e-28	MacroC4	RSRC2
KLF61	4.39e-33	0.357864	0.735	0.448	1.19e-28	MacroC4	KLF6
RGS11	6.1e-33	0.39246	0.751	0.445	1.65e-28	MacroC4	RGS1
LPXN1	8.29e-33	0.310526	0.392	0.185	2.25e-28	MacroC4	LPXN
ZFP36L11	9.97e-33	0.347224	0.766	0.478	2.7e-28	MacroC4	ZFP36L1
FOS1	1.07e-32	0.442735	0.945	0.704	2.89e-28	MacroC4	FOS
ZNF3312	1.95e-32	0.421246	0.631	0.371	5.28e-28	MacroC4	ZNF331
RPS19	2.89e-32	0.306471	0.98	0.891	7.83e-28	MacroC4	RPS19
CLK12	3.03e-32	0.392134	0.404	0.2	8.2e-28	MacroC4	CLK1
JUND2	3.11e-32	0.41454	0.825	0.552	8.43e-28	MacroC4	JUND
REST	3.95e-32	0.274011	0.259	0.103	1.07e-27	MacroC4	REST
RCSD1	4.14e-32	0.300038	0.359	0.165	1.12e-27	MacroC4	RCSD1
AHNAK1	4.23e-32	0.350371	0.581	0.331	1.15e-27	MacroC4	AHNAK
BCL2	5.62e-32	0.285509	0.295	0.126	1.52e-27	MacroC4	BCL2
RPS21	5.97e-32	0.346842	0.968	0.794	1.62e-27	MacroC4	RPS21
RPL28	6.58e-32	0.288172	0.988	0.915	1.78e-27	MacroC4	RPL28
PURA	9.23e-32	0.267731	0.255	0.101	2.5e-27	MacroC4	PURA
CD47	1.08e-31	0.270427	0.382	0.185	2.92e-27	MacroC4	CD47
PRPF38B	1.13e-31	0.389806	0.366	0.175	3.07e-27	MacroC4	PRPF38B
LINC015781	1.55e-31	0.379964	0.523	0.292	4.21e-27	MacroC4	LINC01578
TAF1D	1.57e-31	0.309469	0.399	0.196	4.25e-27	MacroC4	TAF1D
MYADM1	1.57e-31	0.36523	0.462	0.242	4.27e-27	MacroC4	MYADM
TNFAIP8	1.97e-31	0.25438	0.344	0.157	5.33e-27	MacroC4	TNFAIP8
ARL6IP5	1.97e-31	0.270598	0.586	0.343	5.35e-27	MacroC4	ARL6IP5
TAPBP	2.97e-31	0.313534	0.491	0.263	8.05e-27	MacroC4	TAPBP
CDC42SE2	3.2e-31	0.291632	0.319	0.142	8.68e-27	MacroC4	CDC42SE2
NR4A12	3.47e-31	0.362159	0.745	0.453	9.39e-27	MacroC4	NR4A1
NASP	4.5e-31	0.351977	0.341	0.158	1.22e-26	MacroC4	NASP
PDE4B2	5.15e-31	0.326612	0.492	0.258	1.4e-26	MacroC4	PDE4B
ANKRD37	5.3e-31	0.486049	0.25	0.101	1.44e-26	MacroC4	ANKRD37
FXYD51	1.02e-30	0.327669	0.731	0.487	2.75e-26	MacroC4	FXYD5
FLNA1	1.46e-30	0.416863	0.414	0.21	3.97e-26	MacroC4	FLNA
SRSF11	1.52e-30	0.265801	0.474	0.254	4.12e-26	MacroC4	SRSF11
SEPTIN61	1.54e-30	0.396696	0.412	0.212	4.18e-26	MacroC4	SEPTIN6
PPP1R12A	1.73e-30	0.360738	0.367	0.177	4.69e-26	MacroC4	PPP1R12A
TMEM173	1.98e-30	0.257294	0.269	0.111	5.35e-26	MacroC4	TMEM173
FLI1	2.02e-30	0.272807	0.265	0.109	5.46e-26	MacroC4	FLI1
PMAIP11	2.36e-30	0.433308	0.282	0.122	6.4e-26	MacroC4	PMAIP1
PRMT91	3.01e-30	0.421934	0.316	0.143	8.17e-26	MacroC4	PRMT9
CCDC107	3.5e-30	0.26804	0.377	0.183	9.48e-26	MacroC4	CCDC107
SIAH2	5.15e-30	0.275081	0.254	0.102	1.4e-25	MacroC4	SIAH2
DOK21	5.27e-30	0.359151	0.407	0.208	1.43e-25	MacroC4	DOK2
SP110	6.37e-30	0.276804	0.326	0.149	1.73e-25	MacroC4	SP110
HNRNPA2B1	8.37e-30	0.278085	0.8	0.526	2.27e-25	MacroC4	HNRNPA2B1
PHF3	1.17e-29	0.299837	0.307	0.137	3.17e-25	MacroC4	PHF3
SMARCA2	1.46e-29	0.275652	0.309	0.138	3.96e-25	MacroC4	SMARCA2
MYLIP1	1.52e-29	0.391658	0.294	0.131	4.12e-25	MacroC4	MYLIP
GPR65	1.92e-29	0.254604	0.301	0.133	5.22e-25	MacroC4	GPR65
MT-CO22	2.19e-29	0.32673	0.94	0.668	5.93e-25	MacroC4	MT-CO2
ARHGAP30	2.3e-29	0.330962	0.311	0.142	6.23e-25	MacroC4	ARHGAP30
TES	2.59e-29	0.268939	0.282	0.122	7.03e-25	MacroC4	TES
PIK3R11	3.08e-29	0.283338	0.434	0.225	8.34e-25	MacroC4	PIK3R1
ZC3H12A1	4.22e-29	0.33787	0.267	0.112	1.14e-24	MacroC4	ZC3H12A
PSMB8	5.08e-29	0.300354	0.459	0.25	1.38e-24	MacroC4	PSMB8
RPS4X1	6.17e-29	0.306359	0.97	0.815	1.67e-24	MacroC4	RPS4X
CCNL12	8.67e-29	0.330005	0.554	0.325	2.35e-24	MacroC4	CCNL1
EIF51	8.71e-29	0.300902	0.608	0.362	2.36e-24	MacroC4	EIF5
PRDM11	1.02e-28	0.293954	0.321	0.146	2.76e-24	MacroC4	PRDM1
ELF12	1.09e-28	0.31464	0.492	0.274	2.95e-24	MacroC4	ELF1
RBM392	1.2e-28	0.321971	0.576	0.343	3.24e-24	MacroC4	RBM39
PAG1	1.27e-28	0.256682	0.262	0.11	3.44e-24	MacroC4	PAG1
NIBAN1	1.31e-28	0.264708	0.277	0.119	3.54e-24	MacroC4	NIBAN1
APRT	1.8e-28	0.298225	0.549	0.321	4.87e-24	MacroC4	APRT
XBP1	2.15e-28	0.268184	0.459	0.246	5.82e-24	MacroC4	XBP1
FOXP1	2.31e-28	0.348383	0.327	0.153	6.27e-24	MacroC4	FOXP1
PRRC2C1	2.54e-28	0.332881	0.556	0.326	6.89e-24	MacroC4	PRRC2C
DOCK10	3.06e-28	0.278129	0.356	0.172	8.3e-24	MacroC4	DOCK10
CYTOR1	4.02e-28	0.307977	0.357	0.173	1.09e-23	MacroC4	CYTOR
UTRN	4.21e-28	0.298401	0.28	0.123	1.14e-23	MacroC4	UTRN
ZC3HAV1	4.22e-28	0.302404	0.324	0.151	1.14e-23	MacroC4	ZC3HAV1
MYCBP21	9.27e-28	0.32416	0.342	0.165	2.51e-23	MacroC4	MYCBP2
BOD1L11	9.32e-28	0.307628	0.376	0.188	2.53e-23	MacroC4	BOD1L1
MT-ND4L	9.73e-28	0.265657	0.868	0.568	2.64e-23	MacroC4	MT-ND4L
USP31	1.19e-27	0.311058	0.294	0.134	3.21e-23	MacroC4	USP3
DDX3X1	1.33e-27	0.33471	0.524	0.299	3.61e-23	MacroC4	DDX3X
NCOR1	1.35e-27	0.277908	0.346	0.169	3.67e-23	MacroC4	NCOR1
ARHGDIB1	1.83e-27	0.259327	0.773	0.526	4.97e-23	MacroC4	ARHGDIB
FAM107B	2.81e-27	0.265566	0.381	0.189	7.63e-23	MacroC4	FAM107B
SRSF10	4.09e-27	0.291341	0.357	0.176	1.11e-22	MacroC4	SRSF10
WAS1	4.25e-27	0.287886	0.474	0.26	1.15e-22	MacroC4	WAS
CNOT2	4.48e-27	0.304988	0.284	0.128	1.22e-22	MacroC4	CNOT2
IFRD11	4.98e-27	0.377181	0.351	0.173	1.35e-22	MacroC4	IFRD1
NCL	5.03e-27	0.250546	0.646	0.405	1.36e-22	MacroC4	NCL
DNMT1	5.32e-27	0.282324	0.306	0.141	1.44e-22	MacroC4	DNMT1
WIPF1	7.23e-27	0.294099	0.466	0.258	1.96e-22	MacroC4	WIPF1
HOOK21	1.18e-26	0.412659	0.292	0.135	3.19e-22	MacroC4	HOOK2
DUS1L	1.76e-26	0.267708	0.275	0.122	4.76e-22	MacroC4	DUS1L
PPP4R3A	2.46e-26	0.299501	0.301	0.139	6.67e-22	MacroC4	PPP4R3A
ARID4A	2.75e-26	0.371101	0.252	0.109	7.45e-22	MacroC4	ARID4A
AL627171.2	3.34e-26	0.310801	0.257	0.111	9.05e-22	MacroC4	AL627171.2
MT-ND6	3.6e-26	0.366111	0.461	0.254	9.76e-22	MacroC4	MT-ND6
MAPRE2	5.92e-26	0.267047	0.279	0.125	1.6e-21	MacroC4	MAPRE2
CD532	9.25e-26	0.251247	0.556	0.327	2.51e-21	MacroC4	CD53
SCAF111	1.2e-25	0.35761	0.449	0.255	3.24e-21	MacroC4	SCAF11
ITGB22	1.33e-25	0.295936	0.76	0.484	3.6e-21	MacroC4	ITGB2
HNRNPK	1.77e-25	0.255725	0.614	0.388	4.79e-21	MacroC4	HNRNPK
USP362	1.95e-25	0.41415	0.354	0.18	5.29e-21	MacroC4	USP36
VSIR1	7.15e-25	0.29738	0.487	0.279	1.94e-20	MacroC4	VSIR
IFI16	7.49e-25	0.280865	0.431	0.237	2.03e-20	MacroC4	IFI16
AC020916.12	9.78e-25	0.426944	0.402	0.217	2.65e-20	MacroC4	AC020916.1
TAP2	1.07e-24	0.381554	0.267	0.122	2.9e-20	MacroC4	TAP2
IK	2.86e-24	0.328636	0.334	0.17	7.75e-20	MacroC4	IK
MIER1	3.42e-24	0.310377	0.26	0.118	9.27e-20	MacroC4	MIER1
STK10	3.54e-24	0.298933	0.294	0.141	9.59e-20	MacroC4	STK10
PPP1R101	4.18e-24	0.356826	0.392	0.208	1.13e-19	MacroC4	PPP1R10
RBBP62	4.66e-24	0.297685	0.354	0.184	1.26e-19	MacroC4	RBBP6
WNK1	7.03e-24	0.260103	0.359	0.187	1.9e-19	MacroC4	WNK1
RPL33	8.17e-24	0.261424	0.965	0.806	2.21e-19	MacroC4	RPL3
GRK2	1.34e-23	0.2531	0.362	0.189	3.64e-19	MacroC4	GRK2
TANK	2.64e-23	0.260946	0.319	0.159	7.17e-19	MacroC4	TANK
CYLD	4.3e-23	0.323479	0.284	0.136	1.16e-18	MacroC4	CYLD
VPS37B2	8.6e-23	0.323328	0.309	0.155	2.33e-18	MacroC4	VPS37B
PREX1	1.22e-22	0.251189	0.394	0.215	3.29e-18	MacroC4	PREX1
USP152	2.03e-22	0.250373	0.396	0.215	5.51e-18	MacroC4	USP15
MRPS6	5.81e-22	0.259482	0.346	0.18	1.58e-17	MacroC4	MRPS6
SNHG151	8.95e-22	0.263332	0.334	0.172	2.43e-17	MacroC4	SNHG15
NFKBIZ2	9.63e-22	0.296162	0.437	0.248	2.61e-17	MacroC4	NFKBIZ
H2AFX	9.9e-22	0.296266	0.257	0.121	2.68e-17	MacroC4	H2AFX
VPS13C1	1.28e-21	0.284704	0.364	0.197	3.47e-17	MacroC4	VPS13C
KDM2A	1.4e-21	0.302274	0.277	0.135	3.8e-17	MacroC4	KDM2A
RPL10A	4.88e-21	0.27261	0.91	0.709	1.32e-16	MacroC4	RPL10A
MT-ATP61	8.04e-21	0.255133	0.84	0.573	2.18e-16	MacroC4	MT-ATP6
MACF11	1.13e-20	0.253284	0.347	0.187	3.07e-16	MacroC4	MACF1
TMEM1091	1.42e-20	0.25202	0.294	0.148	3.86e-16	MacroC4	TMEM109
RPL17	2.85e-20	0.263392	0.957	0.771	7.72e-16	MacroC4	RPL17
CKS22	3.1e-20	0.288666	0.404	0.23	8.4e-16	MacroC4	CKS2
ISG20L21	6.63e-20	0.325109	0.252	0.12	1.8e-15	MacroC4	ISG20L2
TBRG1	2.14e-19	0.262746	0.274	0.138	5.81e-15	MacroC4	TBRG1
IL10RA1	9.03e-19	0.253901	0.371	0.212	2.45e-14	MacroC4	IL10RA
POLR2A1	2.72e-16	0.290273	0.28	0.152	7.38e-12	MacroC4	POLR2A
AC004687.11	4.06e-15	0.261987	0.284	0.154	1.1e-10	MacroC4	AC004687.1
FMNL12	4.55e-15	0.260509	0.376	0.227	1.23e-10	MacroC4	FMNL1
TMEM165	8.2e-13	0.266354	0.259	0.149	2.22e-08	MacroC4	TMEM165
DNASE1L3	0	3.19563	0.752	0.019	0	DC1	DNASE1L3
IDO1	0	2.52682	0.641	0.02	0	DC1	IDO1
CLEC9A	0	2.41804	0.648	0.026	0	DC1	CLEC9A
TACSTD2	0	2.01231	0.433	0.009	0	DC1	TACSTD2
XCR1	0	1.29855	0.352	0	0	DC1	XCR1
ASB2	0	1.09557	0.374	0.017	0	DC1	ASB2
CLNK	0	0.907264	0.348	0.003	0	DC1	CLNK
FBXO27	0	0.799124	0.256	0.003	0	DC1	FBXO27
DBN1	6.19e-288	0.630056	0.307	0.013	1.68e-283	DC1	DBN1
CADM1	6.64e-276	1.31901	0.478	0.036	1.8e-271	DC1	CADM1
FKBP1B	4.2e-223	0.851146	0.267	0.013	1.14e-218	DC1	FKBP1B
CPNE3	3.6e-216	2.5441	0.711	0.121	9.75e-212	DC1	CPNE3
HLA-DOB	1.68e-200	1.21756	0.385	0.033	4.56e-196	DC1	HLA-DOB
TMEM14A	8.16e-179	0.801947	0.363	0.031	2.21e-174	DC1	TMEM14A
LGALS21	4.18e-176	2.60299	0.811	0.192	1.13e-171	DC1	LGALS2
WDFY4	8.85e-171	1.64098	0.485	0.064	2.4e-166	DC1	WDFY4
BATF3	2.74e-153	1.36241	0.419	0.05	7.44e-149	DC1	BATF3
CXCR3	2.3e-147	0.581647	0.267	0.02	6.23e-143	DC1	CXCR3
C1orf54	4.69e-135	2.40376	0.715	0.198	1.27e-130	DC1	C1orf54
IRF8	4.2e-131	2.23798	0.667	0.168	1.14e-126	DC1	IRF8
CPVL1	7.41e-130	2.93664	0.8	0.307	2.01e-125	DC1	CPVL
NET1	2.11e-127	1.34596	0.437	0.065	5.72e-123	DC1	NET1
FLT3	8.68e-127	0.888425	0.33	0.037	2.35e-122	DC1	FLT3
C1orf21	3.61e-125	0.746396	0.33	0.036	9.79e-121	DC1	C1orf21
PLCD1	8.21e-125	0.683992	0.304	0.031	2.23e-120	DC1	PLCD1
SNX31	3.64e-117	2.35164	0.889	0.43	9.87e-113	DC1	SNX3
CST31	4.61e-117	2.2125	1	0.874	1.25e-112	DC1	CST3
SLAMF7	8.31e-117	1.26955	0.426	0.066	2.25e-112	DC1	SLAMF7
VAC14	8.75e-117	0.749224	0.37	0.05	2.37e-112	DC1	VAC14
GPR157	1.32e-115	1.00615	0.341	0.043	3.57e-111	DC1	GPR157
SERPINF2	4.15e-112	0.831328	0.278	0.029	1.13e-107	DC1	SERPINF2
HLA-DPB11	2.93e-111	1.55412	0.985	0.805	7.95e-107	DC1	HLA-DPB1
PLPP1	1.98e-109	0.557314	0.259	0.026	5.37e-105	DC1	PLPP1
PTPRCAP1	4.85e-98	0.693351	0.344	0.048	1.31e-93	DC1	PTPRCAP
ICAM32	5.35e-98	1.12324	0.459	0.089	1.45e-93	DC1	ICAM3
ACTB1	4.29e-96	1.27321	0.996	0.954	1.16e-91	DC1	ACTB
ITGB7	8.43e-94	0.515525	0.293	0.038	2.28e-89	DC1	ITGB7
LSP11	5.55e-93	1.74918	0.881	0.434	1.51e-88	DC1	LSP1
RUBCNL	7.24e-93	0.820559	0.374	0.062	1.96e-88	DC1	RUBCNL
HLA-DPA11	8.13e-93	1.29373	0.993	0.82	2.2e-88	DC1	HLA-DPA1
TMSB4X	1.02e-92	1.26383	1	0.95	2.75e-88	DC1	TMSB4X
MCOLN2	1.98e-88	0.577481	0.304	0.043	5.37e-84	DC1	MCOLN2
RAB7B	5.74e-86	1.35842	0.47	0.102	1.56e-81	DC1	RAB7B
CCND1	1.04e-85	1.29627	0.574	0.151	2.82e-81	DC1	CCND1
EGLN3	6.21e-83	0.924008	0.348	0.058	1.68e-78	DC1	EGLN3
CKB	1.38e-81	0.835591	0.33	0.054	3.73e-77	DC1	CKB
SHTN1	2.17e-81	1.24777	0.567	0.16	5.89e-77	DC1	SHTN1
[truncated: 851 more rows]

## Sheet: Table S6
	Table S6. Differential expression results for CAFs. Related to Figure 4A.
	p_val	avg_log2FC	pct.1	pct.2	p_val_adj	cluster	gene
RPLP1	1.87e-68	0.914911	0.966	0.986	5.07e-64	eCAF	RPLP1
TPT1	7.8e-57	0.91852	0.931	0.967	2.12e-52	eCAF	TPT1
RPS12	2.42e-51	0.922918	0.901	0.97	6.56e-47	eCAF	RPS12
EEF1A1	3.09e-49	0.724035	0.967	0.99	8.37e-45	eCAF	EEF1A1
RPS28	5.69e-46	0.861708	0.864	0.953	1.54e-41	eCAF	RPS28
RPS18	9.17e-45	0.857655	0.901	0.966	2.49e-40	eCAF	RPS18
RPS23	5.28e-44	0.810132	0.887	0.959	1.43e-39	eCAF	RPS23
RPL37	3.66e-42	0.908434	0.854	0.949	9.92e-38	eCAF	RPL37
GAPDH	3.52e-40	0.944627	0.879	0.979	9.54e-36	eCAF	GAPDH
RPS13	3.63e-38	0.865398	0.832	0.944	9.85e-34	eCAF	RPS13
RPL37A	1.32e-37	1.02178	0.792	0.925	3.57e-33	eCAF	RPL37A
RPL13	1.21e-36	0.661397	0.931	0.978	3.28e-32	eCAF	RPL13
RPL19	2.81e-36	0.712536	0.86	0.953	7.63e-32	eCAF	RPL19
DIO2	1.01e-35	0.313814	0.132	0.462	2.75e-31	eCAF	DIO2
RPS14	8.52e-35	0.745846	0.86	0.957	2.31e-30	eCAF	RPS14
RPS27	2.23e-33	0.77064	0.861	0.965	6.03e-29	eCAF	RPS27
RPL26	3.8e-33	0.768629	0.855	0.943	1.03e-28	eCAF	RPL26
KRT19	6.02e-33	2.14068	0.661	0.674	1.63e-28	eCAF	KRT19
RPL32	2.01e-32	0.709174	0.887	0.961	5.46e-28	eCAF	RPL32
SEC61B	2.18e-32	0.254223	0.274	0.689	5.92e-28	eCAF	SEC61B
RPS8	5.15e-32	0.713797	0.885	0.972	1.4e-27	eCAF	RPS8
SEC62	5.46e-32	0.33817	0.263	0.66	1.48e-27	eCAF	SEC62
RPL28	2.66e-31	0.703594	0.891	0.968	7.22e-27	eCAF	RPL28
RPL39	4.47e-31	0.824978	0.822	0.93	1.21e-26	eCAF	RPL39
RPS27A	7.69e-31	0.748946	0.842	0.952	2.08e-26	eCAF	RPS27A
TPM2	1.67e-30	0.383248	0.202	0.56	4.53e-26	eCAF	TPM2
RPL30	6.46e-30	0.724192	0.854	0.965	1.75e-25	eCAF	RPL30
MORF4L1	2.23e-29	0.300065	0.303	0.728	6.04e-25	eCAF	MORF4L1
CAPZB	2.37e-29	0.269137	0.197	0.531	6.43e-25	eCAF	CAPZB
ARHGDIA	2.35e-28	0.334214	0.194	0.516	6.38e-24	eCAF	ARHGDIA
TCEA1	3.38e-28	0.387473	0.199	0.52	9.15e-24	eCAF	TCEA1
IFI27L2	3.86e-28	0.276378	0.191	0.521	1.05e-23	eCAF	IFI27L2
CDC42	4.1e-28	0.285217	0.187	0.505	1.11e-23	eCAF	CDC42
RPL34	5.77e-28	0.777366	0.831	0.955	1.56e-23	eCAF	RPL34
C1orf43	9.51e-28	0.261885	0.183	0.49	2.58e-23	eCAF	C1orf43
SLIRP	1.78e-27	0.263098	0.161	0.453	4.83e-23	eCAF	SLIRP
YWHAZ	1.79e-27	0.258478	0.268	0.647	4.86e-23	eCAF	YWHAZ
NDUFS5	3.83e-27	0.332406	0.28	0.667	1.04e-22	eCAF	NDUFS5
BEX3	4.2e-27	0.271338	0.266	0.65	1.14e-22	eCAF	BEX3
C4orf3	4.8e-27	0.32142	0.266	0.644	1.3e-22	eCAF	C4orf3
RPS15	5.06e-27	0.690889	0.819	0.951	1.37e-22	eCAF	RPS15
CANX	5.6e-27	0.295029	0.236	0.592	1.52e-22	eCAF	CANX
CTSZ	5.99e-27	0.415749	0.206	0.528	1.62e-22	eCAF	CTSZ
EIF5A	9.05e-27	0.301141	0.181	0.481	2.45e-22	eCAF	EIF5A
CYB5R3	1.13e-26	0.257456	0.228	0.567	3.05e-22	eCAF	CYB5R3
SET	1.79e-26	0.37402	0.19	0.505	4.86e-22	eCAF	SET
ZC3H15	2.99e-26	0.270369	0.153	0.424	8.11e-22	eCAF	ZC3H15
PTP4A2	4.45e-26	0.287863	0.164	0.448	1.21e-21	eCAF	PTP4A2
HIGD2A	4.58e-26	0.261368	0.166	0.447	1.24e-21	eCAF	HIGD2A
C1QBP	9.64e-26	0.259193	0.142	0.406	2.61e-21	eCAF	C1QBP
NDUFB7	1.28e-25	0.317054	0.22	0.559	3.48e-21	eCAF	NDUFB7
HNRNPA3	1.53e-25	0.395033	0.24	0.576	4.15e-21	eCAF	HNRNPA3
PARK7	1.64e-25	0.328718	0.292	0.677	4.44e-21	eCAF	PARK7
FTL	1.81e-25	0.870144	0.93	0.979	4.9e-21	eCAF	FTL
ISCU	1.95e-25	0.263073	0.197	0.506	5.29e-21	eCAF	ISCU
ATP5MD	2.55e-25	0.384448	0.264	0.627	6.91e-21	eCAF	ATP5MD
RPL36	2.66e-25	0.876285	0.769	0.932	7.21e-21	eCAF	RPL36
RTRAF	3.31e-25	0.316201	0.187	0.488	8.97e-21	eCAF	RTRAF
IL6ST	3.71e-25	0.353004	0.297	0.679	1.01e-20	eCAF	IL6ST
ARL6IP1	4.32e-25	0.261871	0.166	0.446	1.17e-20	eCAF	ARL6IP1
VKORC1	5.86e-25	0.286541	0.278	0.641	1.59e-20	eCAF	VKORC1
CRTAP	9.98e-25	0.255535	0.274	0.644	2.7e-20	eCAF	CRTAP
PSME1	1.16e-24	0.304385	0.237	0.577	3.15e-20	eCAF	PSME1
EIF3L	1.63e-24	0.290352	0.208	0.523	4.43e-20	eCAF	EIF3L
GSTK1	2.67e-24	0.271169	0.179	0.463	7.24e-20	eCAF	GSTK1
TMEM14C	3.47e-24	0.298393	0.266	0.614	9.4e-20	eCAF	TMEM14C
CSDE1	4.38e-24	0.458149	0.236	0.569	1.19e-19	eCAF	CSDE1
ATP5IF1	5.94e-24	0.469083	0.216	0.534	1.61e-19	eCAF	ATP5IF1
MLF2	8.2e-24	0.268152	0.185	0.466	2.22e-19	eCAF	MLF2
ACTR2	1.02e-23	0.292336	0.153	0.413	2.77e-19	eCAF	ACTR2
ATP5F1D	1.07e-23	0.347515	0.282	0.657	2.89e-19	eCAF	ATP5F1D
ARL5A	2.26e-23	0.307027	0.135	0.386	6.12e-19	eCAF	ARL5A
NDUFB11	3.11e-23	0.300702	0.26	0.611	8.42e-19	eCAF	NDUFB11
C1orf122	3.42e-23	0.327312	0.153	0.417	9.26e-19	eCAF	C1orf122
TOMM6	3.67e-23	0.345968	0.207	0.512	9.95e-19	eCAF	TOMM6
PLAAT4	4.34e-23	0.274845	0.136	0.389	1.18e-18	eCAF	PLAAT4
MMP24OS	4.96e-23	0.286962	0.139	0.391	1.34e-18	eCAF	MMP24OS
MYL9	5.17e-23	0.357505	0.284	0.631	1.4e-18	eCAF	MYL9
PAIP2	5.92e-23	0.298329	0.16	0.42	1.6e-18	eCAF	PAIP2
TPM4	6.02e-23	0.296497	0.361	0.765	1.63e-18	eCAF	TPM4
POLR2J	6.77e-23	0.310509	0.156	0.416	1.84e-18	eCAF	POLR2J
NORAD	7.78e-23	0.394661	0.234	0.549	2.11e-18	eCAF	NORAD
NCL	9.98e-23	0.423568	0.306	0.694	2.71e-18	eCAF	NCL
LDHB	1.04e-22	0.404075	0.216	0.519	2.81e-18	eCAF	LDHB
RBM3	1.26e-22	0.260452	0.26	0.598	3.4e-18	eCAF	RBM3
ATP5MC3	1.32e-22	0.284594	0.298	0.668	3.58e-18	eCAF	ATP5MC3
KDELR1	1.39e-22	0.306905	0.289	0.641	3.78e-18	eCAF	KDELR1
RASD1	1.43e-22	0.691896	0.174	0.473	3.89e-18	eCAF	RASD1
RALBP1	1.53e-22	0.306157	0.111	0.335	4.13e-18	eCAF	RALBP1
VDAC2	1.63e-22	0.432789	0.203	0.496	4.42e-18	eCAF	VDAC2
RPL10	1.66e-22	0.542109	0.925	0.97	4.5e-18	eCAF	RPL10
SUB1	1.82e-22	0.438097	0.268	0.606	4.94e-18	eCAF	SUB1
SEM1	2.02e-22	0.409537	0.286	0.663	5.49e-18	eCAF	SEM1
RRAS	2.77e-22	0.284476	0.172	0.438	7.51e-18	eCAF	RRAS
RPS3A	3.23e-22	0.730646	0.805	0.949	8.76e-18	eCAF	RPS3A
COX7A2	3.3e-22	0.262187	0.293	0.663	8.96e-18	eCAF	COX7A2
CTSL	3.76e-22	0.374207	0.21	0.506	1.02e-17	eCAF	CTSL
RPS15A	3.9e-22	0.652494	0.811	0.945	1.06e-17	eCAF	RPS15A
PFDN2	4.02e-22	0.320205	0.165	0.423	1.09e-17	eCAF	PFDN2
UBE2H	4.05e-22	0.302869	0.14	0.376	1.1e-17	eCAF	UBE2H
RHEB	6.43e-22	0.399444	0.202	0.498	1.74e-17	eCAF	RHEB
PRR13	8.81e-22	0.277477	0.161	0.413	2.39e-17	eCAF	PRR13
ATP5PO	9.18e-22	0.292577	0.264	0.606	2.49e-17	eCAF	ATP5PO
EIF3F	9.32e-22	0.276848	0.252	0.587	2.53e-17	eCAF	EIF3F
SERP1	1.11e-21	0.494304	0.257	0.578	3.01e-17	eCAF	SERP1
PSMC5	1.76e-21	0.296751	0.181	0.442	4.76e-17	eCAF	PSMC5
SELENOK	1.99e-21	0.477281	0.195	0.475	5.39e-17	eCAF	SELENOK
YBX1	2.04e-21	0.38147	0.354	0.744	5.52e-17	eCAF	YBX1
MLEC	2.21e-21	0.258684	0.152	0.393	5.99e-17	eCAF	MLEC
SUMO3	2.55e-21	0.273927	0.103	0.311	6.92e-17	eCAF	SUMO3
RPL11	3.35e-21	0.615775	0.807	0.95	9.07e-17	eCAF	RPL11
CYCS	4.06e-21	0.299504	0.148	0.385	1.1e-16	eCAF	CYCS
RBIS	5.36e-21	0.331687	0.191	0.462	1.45e-16	eCAF	RBIS
SELENOW	5.68e-21	0.327052	0.323	0.697	1.54e-16	eCAF	SELENOW
FAM162A	5.94e-21	0.30165	0.14	0.375	1.61e-16	eCAF	FAM162A
RWDD1	7.11e-21	0.294598	0.216	0.506	1.93e-16	eCAF	RWDD1
PRELID1	7.15e-21	0.380923	0.206	0.489	1.94e-16	eCAF	PRELID1
LITAF	8.41e-21	0.284409	0.096	0.299	2.28e-16	eCAF	LITAF
SYF2	8.47e-21	0.288451	0.142	0.373	2.3e-16	eCAF	SYF2
PALLD	8.87e-21	0.450642	0.154	0.404	2.4e-16	eCAF	PALLD
SPTAN1	1.16e-20	0.377601	0.129	0.355	3.16e-16	eCAF	SPTAN1
KRTCAP2	1.29e-20	0.301811	0.331	0.738	3.49e-16	eCAF	KRTCAP2
CMPK1	1.64e-20	0.272667	0.127	0.351	4.45e-16	eCAF	CMPK1
SSBP1	1.7e-20	0.301992	0.19	0.465	4.6e-16	eCAF	SSBP1
TBCA	1.75e-20	0.313249	0.268	0.598	4.74e-16	eCAF	TBCA
SERINC1	3.3e-20	0.537852	0.244	0.55	8.95e-16	eCAF	SERINC1
SERINC3	3.58e-20	0.298657	0.177	0.427	9.71e-16	eCAF	SERINC3
AHNAK	3.95e-20	0.25544	0.369	0.769	1.07e-15	eCAF	AHNAK
TALDO1	4.39e-20	0.382681	0.178	0.435	1.19e-15	eCAF	TALDO1
EIF3E	4.51e-20	0.277376	0.244	0.567	1.22e-15	eCAF	EIF3E
FXYD1	6.61e-20	0.459868	0.15	0.399	1.79e-15	eCAF	FXYD1
EIF3K	7.41e-20	0.252946	0.309	0.692	2.01e-15	eCAF	EIF3K
HIF1A	7.47e-20	0.255471	0.121	0.335	2.03e-15	eCAF	HIF1A
ATP5MPL	7.96e-20	0.384701	0.204	0.479	2.16e-15	eCAF	ATP5MPL
IFI6	8.06e-20	0.364913	0.187	0.447	2.19e-15	eCAF	IFI6
DYNC1LI2	9.76e-20	0.341681	0.102	0.301	2.65e-15	eCAF	DYNC1LI2
POLD4	1.11e-19	0.355065	0.129	0.347	3.01e-15	eCAF	POLD4
MRPS21	1.19e-19	0.358455	0.243	0.547	3.22e-15	eCAF	MRPS21
CDV3	1.26e-19	0.380392	0.125	0.342	3.4e-15	eCAF	CDV3
PNKD	1.44e-19	0.295707	0.129	0.344	3.92e-15	eCAF	PNKD
TRAPPC1	1.49e-19	0.317943	0.139	0.359	4.05e-15	eCAF	TRAPPC1
MGST3	1.7e-19	0.344307	0.282	0.622	4.6e-15	eCAF	MGST3
MZT2A	1.79e-19	0.414289	0.193	0.46	4.87e-15	eCAF	MZT2A
PEBP1	2.06e-19	0.303028	0.342	0.731	5.59e-15	eCAF	PEBP1
STAU1	2.13e-19	0.264561	0.145	0.367	5.77e-15	eCAF	STAU1
UBE2V1	2.33e-19	0.250598	0.142	0.364	6.3e-15	eCAF	UBE2V1
UBL5	2.79e-19	0.360194	0.344	0.737	7.56e-15	eCAF	UBL5
PPP2CB	2.89e-19	0.291242	0.112	0.312	7.82e-15	eCAF	PPP2CB
PDCD6	3.37e-19	0.380914	0.168	0.41	9.14e-15	eCAF	PDCD6
VDAC1	3.52e-19	0.306672	0.197	0.462	9.53e-15	eCAF	VDAC1
SSR4	4.03e-19	0.397548	0.35	0.747	1.09e-14	eCAF	SSR4
ASPH	4.9e-19	0.329269	0.193	0.449	1.33e-14	eCAF	ASPH
TUBB2A	4.97e-19	0.377579	0.154	0.39	1.35e-14	eCAF	TUBB2A
BRI3	5.22e-19	0.348535	0.266	0.597	1.41e-14	eCAF	BRI3
DSTN	5.62e-19	0.4318	0.328	0.692	1.52e-14	eCAF	DSTN
RPL12	5.94e-19	0.683326	0.823	0.949	1.61e-14	eCAF	RPL12
SNHG5	6.05e-19	0.290225	0.152	0.376	1.64e-14	eCAF	SNHG5
GSTM3	6.89e-19	0.311253	0.141	0.361	1.87e-14	eCAF	GSTM3
STMP1	7.15e-19	0.300447	0.131	0.348	1.94e-14	eCAF	STMP1
RPL35A	1.04e-18	0.692639	0.784	0.936	2.81e-14	eCAF	RPL35A
MIEN1	1.13e-18	0.262082	0.117	0.318	3.07e-14	eCAF	MIEN1
JTB	1.16e-18	0.381332	0.243	0.54	3.16e-14	eCAF	JTB
RPL36AL	1.79e-18	0.375458	0.355	0.742	4.86e-14	eCAF	RPL36AL
ATP5PF	1.96e-18	0.483473	0.286	0.619	5.3e-14	eCAF	ATP5PF
NDUFC1	2.02e-18	0.506529	0.259	0.563	5.48e-14	eCAF	NDUFC1
TCEAL4	2.03e-18	0.307839	0.19	0.441	5.5e-14	eCAF	TCEAL4
CAPNS1	2.25e-18	0.477372	0.231	0.518	6.09e-14	eCAF	CAPNS1
MAP4	2.39e-18	0.531884	0.172	0.418	6.48e-14	eCAF	MAP4
SEC61G	2.74e-18	0.429423	0.299	0.659	7.43e-14	eCAF	SEC61G
NUCB2	2.79e-18	0.259204	0.153	0.373	7.55e-14	eCAF	NUCB2
ATP5PD	2.88e-18	0.413245	0.272	0.598	7.81e-14	eCAF	ATP5PD
MTLN	2.89e-18	0.339414	0.153	0.378	7.84e-14	eCAF	MTLN
NOP53	3.07e-18	0.32782	0.249	0.548	8.33e-14	eCAF	NOP53
NDUFA13	3.1e-18	0.292798	0.354	0.751	8.4e-14	eCAF	NDUFA13
CALM3	3.5e-18	0.392299	0.168	0.401	9.48e-14	eCAF	CALM3
FUNDC2	3.78e-18	0.387025	0.183	0.424	1.02e-13	eCAF	FUNDC2
BCL7C	4.2e-18	0.298397	0.177	0.417	1.14e-13	eCAF	BCL7C
TAF10	4.27e-18	0.458733	0.227	0.512	1.16e-13	eCAF	TAF10
GADD45GIP1	4.37e-18	0.293805	0.227	0.5	1.19e-13	eCAF	GADD45GIP1
LAMTOR4	4.45e-18	0.397073	0.264	0.585	1.21e-13	eCAF	LAMTOR4
HMGN3	7.55e-18	0.307812	0.119	0.318	2.05e-13	eCAF	HMGN3
CLTB	9.03e-18	0.389205	0.172	0.402	2.45e-13	eCAF	CLTB
PAPSS2	1.63e-17	0.332681	0.106	0.292	4.41e-13	eCAF	PAPSS2
IFT57	2.03e-17	0.338688	0.144	0.358	5.5e-13	eCAF	IFT57
COX17	2.03e-17	0.369428	0.157	0.378	5.5e-13	eCAF	COX17
EIF2S2	2.12e-17	0.403274	0.201	0.454	5.75e-13	eCAF	EIF2S2
ARPC3	2.3e-17	0.419482	0.301	0.636	6.24e-13	eCAF	ARPC3
RPS6	2.37e-17	0.715785	0.764	0.945	6.42e-13	eCAF	RPS6
ATOX1	2.44e-17	0.427838	0.185	0.418	6.6e-13	eCAF	ATOX1
NDUFAF8	2.63e-17	0.281242	0.142	0.353	7.13e-13	eCAF	NDUFAF8
MRPL57	2.68e-17	0.451026	0.177	0.418	7.27e-13	eCAF	MRPL57
YWHAH	3.17e-17	0.397504	0.165	0.386	8.59e-13	eCAF	YWHAH
COX7A2L	3.43e-17	0.482385	0.232	0.511	9.31e-13	eCAF	COX7A2L
TMA7	3.63e-17	0.393157	0.375	0.773	9.84e-13	eCAF	TMA7
ARPC1B	3.97e-17	0.435255	0.281	0.584	1.08e-12	eCAF	ARPC1B
LAMTOR1	4.78e-17	0.482477	0.183	0.416	1.29e-12	eCAF	LAMTOR1
CUTA	5.43e-17	0.499629	0.261	0.573	1.47e-12	eCAF	CUTA
TAF15	5.5e-17	0.294941	0.124	0.324	1.49e-12	eCAF	TAF15
RPL3	7.46e-17	0.690525	0.797	0.949	2.02e-12	eCAF	RPL3
AP2S1	7.66e-17	0.546839	0.241	0.524	2.08e-12	eCAF	AP2S1
ROMO1	9e-17	0.358632	0.277	0.586	2.44e-12	eCAF	ROMO1
COX14	9.22e-17	0.258596	0.137	0.334	2.5e-12	eCAF	COX14
MEAF6	9.47e-17	0.544035	0.127	0.324	2.57e-12	eCAF	MEAF6
DYNLRB1	1.05e-16	0.428719	0.203	0.458	2.85e-12	eCAF	DYNLRB1
MXRA7	1.11e-16	0.347072	0.232	0.503	3e-12	eCAF	MXRA7
MRPS15	1.18e-16	0.294478	0.102	0.277	3.21e-12	eCAF	MRPS15
ARPC2	1.23e-16	0.434449	0.343	0.702	3.34e-12	eCAF	ARPC2
TXNDC17	1.26e-16	0.271291	0.149	0.36	3.41e-12	eCAF	TXNDC17
RNF181	1.37e-16	0.421915	0.216	0.47	3.71e-12	eCAF	RNF181
MRPL20	1.44e-16	0.636375	0.194	0.433	3.9e-12	eCAF	MRPL20
EBPL	1.9e-16	0.253415	0.094	0.261	5.15e-12	eCAF	EBPL
PET100	1.94e-16	0.295987	0.157	0.365	5.26e-12	eCAF	PET100
COPS7A	2.16e-16	0.253097	0.102	0.276	5.85e-12	eCAF	COPS7A
SNHG6	2.52e-16	0.367782	0.236	0.508	6.84e-12	eCAF	SNHG6
PSMB10	2.78e-16	0.347312	0.087	0.254	7.53e-12	eCAF	PSMB10
PSMD4	3.12e-16	0.281982	0.175	0.393	8.46e-12	eCAF	PSMD4
HDDC2	3.23e-16	0.260292	0.146	0.354	8.76e-12	eCAF	HDDC2
RPS21	3.26e-16	0.806166	0.719	0.922	8.85e-12	eCAF	RPS21
CITED2	4.1e-16	0.349389	0.154	0.367	1.11e-11	eCAF	CITED2
LGALS3	4.43e-16	1.53091	0.711	0.909	1.2e-11	eCAF	LGALS3
RPS25	5.18e-16	0.755918	0.743	0.932	1.41e-11	eCAF	RPS25
NDUFB3	5.73e-16	0.37217	0.158	0.367	1.55e-11	eCAF	NDUFB3
TMEM219	5.92e-16	0.395602	0.189	0.427	1.61e-11	eCAF	TMEM219
MEA1	6.41e-16	0.454265	0.165	0.379	1.74e-11	eCAF	MEA1
NAA38	7.13e-16	0.318769	0.183	0.406	1.93e-11	eCAF	NAA38
TOMM20	9.09e-16	0.383744	0.244	0.526	2.46e-11	eCAF	TOMM20
CBX3	1.07e-15	0.356563	0.178	0.402	2.9e-11	eCAF	CBX3
ANP32B	1.09e-15	0.63486	0.206	0.45	2.96e-11	eCAF	ANP32B
HSPD1	1.14e-15	0.380452	0.256	0.539	3.09e-11	eCAF	HSPD1
B2M	1.41e-15	0.466552	0.902	0.983	3.82e-11	eCAF	B2M
SNRPN	2.61e-15	0.448493	0.157	0.369	7.07e-11	eCAF	SNRPN
COX8A	2.76e-15	0.493533	0.311	0.656	7.49e-11	eCAF	COX8A
TAX1BP1	3e-15	0.53723	0.223	0.478	8.14e-11	eCAF	TAX1BP1
CD164	3.44e-15	0.676591	0.292	0.616	9.32e-11	eCAF	CD164
PGK1	3.85e-15	0.418334	0.297	0.6	1.04e-10	eCAF	PGK1
ZFAS1	4.18e-15	0.352043	0.303	0.633	1.13e-10	eCAF	ZFAS1
RPS24	4.46e-15	0.763041	0.751	0.923	1.21e-10	eCAF	RPS24
RPL18A	4.52e-15	0.619392	0.773	0.937	1.22e-10	eCAF	RPL18A
ENO1	6.79e-15	0.254422	0.397	0.771	1.84e-10	eCAF	ENO1
CYBA	7.93e-15	0.359623	0.214	0.447	2.15e-10	eCAF	CYBA
UFC1	8.01e-15	0.385779	0.218	0.464	2.17e-10	eCAF	UFC1
GAS5	9.81e-15	0.453379	0.284	0.597	2.66e-10	eCAF	GAS5
ARL6IP4	1.42e-14	0.405996	0.297	0.605	3.86e-10	eCAF	ARL6IP4
RPL8	1.58e-14	0.561542	0.788	0.952	4.28e-10	eCAF	RPL8
IK	1.67e-14	0.429639	0.145	0.332	4.53e-10	eCAF	IK
VTI1B	1.73e-14	0.362823	0.117	0.29	4.68e-10	eCAF	VTI1B
NDUFB5	1.86e-14	0.450973	0.132	0.312	5.05e-10	eCAF	NDUFB5
ANTXR1	2.51e-14	0.310634	0.103	0.264	6.8e-10	eCAF	ANTXR1
HSPE1	3.2e-14	0.484274	0.259	0.537	8.68e-10	eCAF	HSPE1
RPS19	3.6e-14	0.640222	0.835	0.96	9.77e-10	eCAF	RPS19
TSPO	4.28e-14	0.450766	0.227	0.471	1.16e-09	eCAF	TSPO
NDUFB2	5.23e-14	0.425689	0.302	0.615	1.42e-09	eCAF	NDUFB2
HDLBP	5.24e-14	0.573078	0.272	0.563	1.42e-09	eCAF	HDLBP
PCBD1	5.6e-14	0.433672	0.128	0.303	1.52e-09	eCAF	PCBD1
APP	5.74e-14	0.285262	0.421	0.822	1.56e-09	eCAF	APP
RPL7A	7.26e-14	0.517734	0.807	0.943	1.97e-09	eCAF	RPL7A
RSL1D1	7.63e-14	0.497064	0.199	0.424	2.07e-09	eCAF	RSL1D1
SNX3	7.89e-14	0.540634	0.334	0.674	2.14e-09	eCAF	SNX3
NAGK	8.17e-14	0.540788	0.135	0.318	2.22e-09	eCAF	NAGK
SNRPD2	8.19e-14	0.395681	0.36	0.722	2.22e-09	eCAF	SNRPD2
EIF4B	9.15e-14	0.616364	0.276	0.562	2.48e-09	eCAF	EIF4B
YPEL5	9.74e-14	0.346263	0.103	0.26	2.64e-09	eCAF	YPEL5
FBL	1e-13	0.368737	0.164	0.364	2.71e-09	eCAF	FBL
NDUFA7	1.03e-13	0.54435	0.16	0.353	2.8e-09	eCAF	NDUFA7
RPS4X	1.39e-13	0.611378	0.774	0.924	3.77e-09	eCAF	RPS4X
NDUFA3	1.51e-13	0.421718	0.199	0.419	4.08e-09	eCAF	NDUFA3
RHOBTB3	1.55e-13	0.320416	0.206	0.434	4.21e-09	eCAF	RHOBTB3
DDT	1.72e-13	0.451387	0.133	0.305	4.67e-09	eCAF	DDT
GUK1	1.76e-13	0.55012	0.331	0.69	4.78e-09	eCAF	GUK1
PNRC1	2.46e-13	0.294048	0.435	0.819	6.68e-09	eCAF	PNRC1
NAA20	2.57e-13	0.314896	0.112	0.267	6.97e-09	eCAF	NAA20
S100A10	2.58e-13	1.20413	0.654	0.792	7.01e-09	eCAF	S100A10
UQCR10	2.84e-13	0.603871	0.292	0.59	7.69e-09	eCAF	UQCR10
PABPC1	2.93e-13	0.486467	0.351	0.7	7.95e-09	eCAF	PABPC1
NUPR1	4.21e-13	0.369585	0.276	0.541	1.14e-08	eCAF	NUPR1
NGRN	5.78e-13	0.561053	0.179	0.383	1.57e-08	eCAF	NGRN
PERP	6.19e-13	0.344131	0.187	0.388	1.68e-08	eCAF	PERP
FTH1	6.7e-13	0.550027	0.954	0.986	1.82e-08	eCAF	FTH1
MT-ND6	7.47e-13	0.310023	0.255	0.505	2.02e-08	eCAF	MT-ND6
COMMD6	7.8e-13	0.537485	0.343	0.684	2.11e-08	eCAF	COMMD6
GTF2H5	8.28e-13	0.300774	0.116	0.275	2.25e-08	eCAF	GTF2H5
TOMM22	8.78e-13	0.278691	0.107	0.26	2.38e-08	eCAF	TOMM22
COX6A1	9.37e-13	0.29749	0.388	0.763	2.54e-08	eCAF	COX6A1
RPLP2	9.49e-13	0.716386	0.724	0.913	2.57e-08	eCAF	RPLP2
COX6B1	9.54e-13	0.407768	0.367	0.72	2.59e-08	eCAF	COX6B1
ADIPOR1	9.83e-13	0.317659	0.115	0.269	2.66e-08	eCAF	ADIPOR1
MRPL17	2.05e-12	0.255017	0.108	0.257	5.56e-08	eCAF	MRPL17
PLP2	2.06e-12	0.260273	0.178	0.372	5.58e-08	eCAF	PLP2
SPG21	2.42e-12	0.695532	0.194	0.404	6.55e-08	eCAF	SPG21
UQCR11	2.6e-12	0.501645	0.335	0.675	7.04e-08	eCAF	UQCR11
SKP1	3.1e-12	0.342714	0.425	0.81	8.4e-08	eCAF	SKP1
RPLP0	4.24e-12	0.595467	0.786	0.947	1.15e-07	eCAF	RPLP0
NDUFA1	5.5e-12	0.694577	0.323	0.641	1.49e-07	eCAF	NDUFA1
UGP2	5.98e-12	0.32312	0.132	0.29	1.62e-07	eCAF	UGP2
CRIM1	7.96e-12	0.318817	0.111	0.258	2.16e-07	eCAF	CRIM1
LIMCH1	8.49e-12	0.369347	0.112	0.262	2.3e-07	eCAF	LIMCH1
EIF3H	1.1e-11	0.616563	0.288	0.578	2.99e-07	eCAF	EIF3H
RNF130	1.38e-11	0.665433	0.247	0.496	3.75e-07	eCAF	RNF130
SELENOP	1.93e-11	0.465684	0.201	0.399	5.24e-07	eCAF	SELENOP
TXN2	2.57e-11	0.284326	0.116	0.26	6.96e-07	eCAF	TXN2
UQCRQ	2.69e-11	0.673128	0.31	0.616	7.29e-07	eCAF	UQCRQ
NDUFA4	3.53e-11	0.538896	0.352	0.701	9.56e-07	eCAF	NDUFA4
TSR3	3.78e-11	0.2578	0.121	0.265	1.03e-06	eCAF	TSR3
NSA2	4.72e-11	0.534297	0.206	0.405	1.28e-06	eCAF	NSA2
LSM5	6.58e-11	0.322191	0.119	0.264	1.78e-06	eCAF	LSM5
ANP32A	6.91e-11	0.4768	0.157	0.324	1.87e-06	eCAF	ANP32A
RPS3	6.95e-11	0.583683	0.78	0.94	1.88e-06	eCAF	RPS3
RTF2	7.2e-11	0.420641	0.133	0.287	1.95e-06	eCAF	RTF2
RAB13	7.79e-11	1.08254	0.243	0.463	2.11e-06	eCAF	RAB13
ATP5MF	1.06e-10	0.612021	0.292	0.569	2.87e-06	eCAF	ATP5MF
GTF3A	1.08e-10	0.471113	0.132	0.283	2.93e-06	eCAF	GTF3A
MT1X	1.09e-10	0.547074	0.219	0.43	2.96e-06	eCAF	MT1X
MZT2B	1.37e-10	0.588382	0.33	0.654	3.71e-06	eCAF	MZT2B
TCEAL3	1.4e-10	0.48168	0.112	0.253	3.8e-06	eCAF	TCEAL3
RPL41	1.55e-10	0.615615	0.708	0.921	4.19e-06	eCAF	RPL41
MBD2	1.62e-10	0.504818	0.115	0.257	4.4e-06	eCAF	MBD2
RPL21	1.86e-10	0.844781	0.689	0.883	5.03e-06	eCAF	RPL21
TPI1	1.95e-10	0.343745	0.439	0.807	5.29e-06	eCAF	TPI1
ST13	2.03e-10	0.642581	0.309	0.592	5.51e-06	eCAF	ST13
COX7A1	2.22e-10	0.542812	0.224	0.443	6.03e-06	eCAF	COX7A1
PRDX5	3.2e-10	0.549864	0.361	0.694	8.67e-06	eCAF	PRDX5
EMP2	3.48e-10	0.273122	0.194	0.371	9.44e-06	eCAF	EMP2
DDR2	4.61e-10	0.441339	0.15	0.306	1.25e-05	eCAF	DDR2
APLP2	5.27e-10	0.614695	0.172	0.344	1.43e-05	eCAF	APLP2
ZCRB1	5.4e-10	0.478193	0.152	0.305	1.46e-05	eCAF	ZCRB1
SMIM19	5.55e-10	0.352221	0.131	0.273	1.51e-05	eCAF	SMIM19
RPL24	5.56e-10	0.556635	0.715	0.928	1.51e-05	eCAF	RPL24
ATP5ME	6.56e-10	0.751959	0.23	0.446	1.78e-05	eCAF	ATP5ME
NDUFV3	7.24e-10	0.260073	0.121	0.255	1.96e-05	eCAF	NDUFV3
IFITM2	8.71e-10	0.251492	0.475	0.825	2.36e-05	eCAF	IFITM2
ACP1	1.53e-09	0.429774	0.139	0.28	4.15e-05	eCAF	ACP1
UQCRH	1.53e-09	0.655993	0.328	0.62	4.15e-05	eCAF	UQCRH
RGS2	1.71e-09	0.497935	0.136	0.277	4.64e-05	eCAF	RGS2
TRIL	1.72e-09	0.511061	0.141	0.291	4.66e-05	eCAF	TRIL
RPL18	2.28e-09	0.523166	0.736	0.93	6.18e-05	eCAF	RPL18
COX5B	3.36e-09	0.599459	0.384	0.727	9.11e-05	eCAF	COX5B
FAU	3.48e-09	0.511139	0.71	0.913	9.44e-05	eCAF	FAU
NBL1	4.51e-09	0.528464	0.17	0.332	0.000122219	eCAF	NBL1
ARPC1A	5.12e-09	0.473526	0.199	0.382	0.000138817	eCAF	ARPC1A
RPL17	6.1e-09	0.600404	0.712	0.919	0.000165372	eCAF	RPL17
GNAS	1.15e-08	0.340169	0.478	0.873	0.00031285	eCAF	GNAS
CAV2	1.19e-08	0.538054	0.179	0.341	0.000322383	eCAF	CAV2
RPL6	1.2e-08	0.638527	0.719	0.928	0.000324363	eCAF	RPL6
CTSC	1.24e-08	0.503642	0.208	0.38	0.000335653	eCAF	CTSC
RPL29	1.76e-08	0.528093	0.74	0.939	0.000476887	eCAF	RPL29
PON2	1.83e-08	0.270333	0.148	0.285	0.000494894	eCAF	PON2
RPL14	2.3e-08	0.549821	0.731	0.93	0.000624427	eCAF	RPL14
NINJ1	5.81e-08	0.554484	0.129	0.254	0.00157583	eCAF	NINJ1
CLU	8.82e-08	0.843823	0.567	0.643	0.00239128	eCAF	CLU
TNS3	1.26e-07	0.478484	0.157	0.287	0.00341875	eCAF	TNS3
RPS4Y1	1.5e-07	0.629638	0.317	0.587	0.00407851	eCAF	RPS4Y1
MICOS10	2.51e-07	0.872099	0.298	0.533	0.00680948	eCAF	MICOS10
ATP5MG	3.07e-07	0.620444	0.385	0.713	0.00832036	eCAF	ATP5MG
CALM1	3.33e-07	0.459318	0.497	0.854	0.00902507	eCAF	CALM1
FMOD	5.64e-07	0.665356	0.193	0.349	0.0152882	eCAF	FMOD
ASAH1	8.19e-07	0.705972	0.197	0.354	0.0221916	eCAF	ASAH1
VAMP5	9.21e-07	0.61681	0.182	0.324	0.02497	eCAF	VAMP5
OPTN	1.07e-06	0.543393	0.135	0.251	0.0289307	eCAF	OPTN
CHCHD2	1.09e-06	0.435826	0.429	0.805	0.0294868	eCAF	CHCHD2
ANXA2	1.13e-06	0.363556	0.483	0.832	0.0307476	eCAF	ANXA2
SOD2	1.32e-06	0.403738	0.211	0.349	0.0358045	eCAF	SOD2
RPL35	1.67e-06	0.643642	0.662	0.9	0.0453927	eCAF	RPL35
BNIP3	2.27e-06	0.624058	0.179	0.312	0.0615072	eCAF	BNIP3
RPS7	2.39e-06	0.452369	0.712	0.932	0.0647383	eCAF	RPS7
RPS2	3.46e-06	0.480338	0.748	0.934	0.0938945	eCAF	RPS2
RPL27A	3.68e-06	0.648125	0.401	0.718	0.0996591	eCAF	RPL27A
CD74	5.73e-06	1.24391	0.427	0.423	0.155222	eCAF	CD74
SRP14	6.75e-06	0.45241	0.47	0.839	0.183042	eCAF	SRP14
RPS17	7.08e-06	0.688919	0.377	0.68	0.191795	eCAF	RPS17
NACA	7.81e-06	0.541069	0.683	0.922	0.211696	eCAF	NACA
RPS9	9.2e-06	0.567686	0.706	0.917	0.249397	eCAF	RPS9
RPL15	1.22e-05	0.599046	0.682	0.928	0.330726	eCAF	RPL15
POLR2L	1.32e-05	0.824476	0.369	0.659	0.359007	eCAF	POLR2L
UQCRB	1.67e-05	0.749759	0.377	0.667	0.4514	eCAF	UQCRB
HINT1	1.86e-05	0.664876	0.412	0.741	0.503208	eCAF	HINT1
GABARAP	1.88e-05	0.360735	0.482	0.851	0.509713	eCAF	GABARAP
NME2	1.98e-05	0.79737	0.604	0.847	0.536489	eCAF	NME2
SPP1	2.05e-05	0.595308	0.521	0.61	0.555746	eCAF	SPP1
RPL23A	2.97e-05	0.650461	0.648	0.909	0.805732	eCAF	RPL23A
ATP5MC2	4.7e-05	0.507588	0.455	0.824	1	eCAF	ATP5MC2
EFEMP1	5.9e-05	0.440778	0.263	0.414	1	eCAF	EFEMP1
RPL23	7.36e-05	0.597	0.377	0.655	1	eCAF	RPL23
TPM1	7.98e-05	0.669341	0.387	0.653	1	eCAF	TPM1
PPIA	8.75e-05	0.605489	0.656	0.91	1	eCAF	PPIA
RPL10A	0.000126206	0.53632	0.682	0.909	1	eCAF	RPL10A
RPL22	0.000172449	0.780397	0.617	0.872	1	eCAF	RPL22
RPL5	0.000178813	0.552296	0.656	0.907	1	eCAF	RPL5
S100A13	0.000214668	0.735968	0.365	0.62	1	eCAF	S100A13
SERF2	0.000249547	0.540049	0.734	0.935	1	eCAF	SERF2
PFN1	0.000371484	0.420317	0.534	0.872	1	eCAF	PFN1
HNRNPA1	0.000385566	0.543357	0.476	0.812	1	eCAF	HNRNPA1
FGL2	0.000387291	0.654479	0.168	0.265	1	eCAF	FGL2
RPSA	0.000388636	0.513318	0.48	0.805	1	eCAF	RPSA
CAV1	0.000417761	0.793313	0.33	0.542	1	eCAF	CAV1
FXYD5	0.000424674	0.394638	0.202	0.306	1	eCAF	FXYD5
BTF3	0.000525323	0.296913	0.515	0.861	1	eCAF	BTF3
CD24	0.000579401	1.60167	0.384	0.417	1	eCAF	CD24
ATP6V1B2	0.000580121	0.655119	0.174	0.275	1	eCAF	ATP6V1B2
RPL13A	0.000594408	0.692187	0.64	0.894	1	eCAF	RPL13A
COPZ2	0.000674862	0.746916	0.186	0.293	1	eCAF	COPZ2
ELOB	0.00118958	0.431324	0.508	0.814	1	eCAF	ELOB
LDHA	0.00173223	0.490156	0.483	0.798	1	eCAF	LDHA
SNORC	0.0025795	1.51497	0.294	0.288	1	eCAF	SNORC
S100A11	0.00292008	0.909814	0.609	0.848	1	eCAF	S100A11
S100A1	0.00326855	1.08508	0.317	0.311	1	eCAF	S100A1
RPS20	0.00393433	0.817099	0.389	0.659	1	eCAF	RPS20
PFDN5	0.00676357	0.711227	0.596	0.86	1	eCAF	PFDN5
SRGN	0.00848239	0.963897	0.348	0.527	1	eCAF	SRGN
RPS5	0.00954374	0.514768	0.648	0.898	1	eCAF	RPS5
COL1A2	5.1e-111	1.55152	0.959	0.486	1.38e-106	mCAF	COL1A2
COL6A2	1.26e-108	1.31098	0.918	0.386	3.41e-104	mCAF	COL6A2
VCAN	2.54e-105	1.5266	0.803	0.243	6.9e-101	mCAF	VCAN
SERPINF1	3.17e-103	1.39068	0.847	0.295	8.58e-99	mCAF	SERPINF1
COL3A1	4.09e-101	1.64626	0.877	0.321	1.11e-96	mCAF	COL3A1
COL1A1	1.06e-100	1.78192	0.895	0.372	2.87e-96	mCAF	COL1A1
LUM	2.24e-100	1.45498	0.907	0.458	6.08e-96	mCAF	LUM
PCOLCE	1.47e-98	1.19216	0.831	0.278	4e-94	mCAF	PCOLCE
COL6A1	5.42e-95	1.3099	0.866	0.338	1.47e-90	mCAF	COL6A1
GSN	2.85e-92	1.58007	0.93	0.532	7.74e-88	mCAF	GSN
OLFML2B	1.48e-89	1.27566	0.658	0.167	4.01e-85	mCAF	OLFML2B
C1S	2.56e-88	1.10475	0.847	0.338	6.93e-84	mCAF	C1S
COLEC12	2.75e-87	1.01055	0.628	0.154	7.44e-83	mCAF	COLEC12
F3	6.12e-86	1.58002	0.66	0.187	1.66e-81	mCAF	F3
ISLR	5.43e-83	1.01478	0.78	0.284	1.47e-78	mCAF	ISLR
CRISPLD2	5.59e-83	1.26524	0.515	0.097	1.51e-78	mCAF	CRISPLD2
FOXS1	1.33e-82	1.41046	0.622	0.157	3.6e-78	mCAF	FOXS1
DCN	4.15e-82	1.03219	0.95	0.558	1.13e-77	mCAF	DCN
TCF4	9.15e-82	1.04574	0.683	0.234	2.48e-77	mCAF	TCF4
SPARCL1	1.17e-81	1.62043	0.726	0.263	3.16e-77	mCAF	SPARCL1
JUN	4.01e-79	1.1758	0.915	0.541	1.09e-74	mCAF	JUN
MATN2	6.48e-79	0.936315	0.632	0.172	1.76e-74	mCAF	MATN2
LAMA2	5.14e-78	1.07649	0.581	0.143	1.39e-73	mCAF	LAMA2
ANKH	3.98e-77	1.21613	0.711	0.25	1.08e-72	mCAF	ANKH
HEYL	1.38e-76	1.1284	0.549	0.126	3.75e-72	mCAF	HEYL
SERPING1	5.76e-76	0.857117	0.864	0.346	1.56e-71	mCAF	SERPING1
COL8A1	3.92e-75	1.03372	0.709	0.246	1.06e-70	mCAF	COL8A1
LHFPL6	4.35e-75	0.896852	0.666	0.198	1.18e-70	mCAF	LHFPL6
LTBP4	1.48e-74	0.867748	0.692	0.23	4.02e-70	mCAF	LTBP4
TIMP3	5.14e-74	1.18496	0.788	0.313	1.39e-69	mCAF	TIMP3
PHLDA1	6.92e-74	1.09594	0.782	0.308	1.88e-69	mCAF	PHLDA1
COL4A2	8.51e-74	1.16858	0.504	0.105	2.31e-69	mCAF	COL4A2
CLIC4	8.62e-74	0.805084	0.685	0.236	2.34e-69	mCAF	CLIC4
LTBP2	2.31e-73	1.14231	0.575	0.162	6.26e-69	mCAF	LTBP2
MXRA8	2.35e-73	0.855213	0.704	0.239	6.36e-69	mCAF	MXRA8
FBLN1	7.94e-73	0.917472	0.654	0.208	2.15e-68	mCAF	FBLN1
C1R	4.68e-72	0.776433	0.728	0.257	1.27e-67	mCAF	C1R
NR2F2	7.14e-72	0.847048	0.734	0.269	1.94e-67	mCAF	NR2F2
SSPN	1.2e-71	0.76608	0.55	0.141	3.26e-67	mCAF	SSPN
C11orf96	1.54e-71	1.15067	0.749	0.283	4.17e-67	mCAF	C11orf96
A2M	1.73e-70	0.974533	0.673	0.211	4.69e-66	mCAF	A2M
GGT5	4.06e-70	0.888456	0.653	0.201	1.1e-65	mCAF	GGT5
COL6A3	1.88e-69	1.12434	0.73	0.272	5.09e-65	mCAF	COL6A3
SERPINH1	2.87e-69	0.847976	0.664	0.239	7.78e-65	mCAF	SERPINH1
GPC3	6.61e-69	1.23426	0.559	0.15	1.79e-64	mCAF	GPC3
PTCH1	9.48e-69	1.00999	0.485	0.105	2.57e-64	mCAF	PTCH1
CDC42EP5	1.9e-68	0.68753	0.565	0.152	5.16e-64	mCAF	CDC42EP5
GEM	3.65e-68	1.27205	0.686	0.265	9.9e-64	mCAF	GEM
ECM1	5.2e-68	0.922052	0.591	0.17	1.41e-63	mCAF	ECM1
IGFBP4	3.6e-67	1.03389	0.844	0.364	9.76e-63	mCAF	IGFBP4
ALDH1A3	5.35e-67	1.11759	0.464	0.095	1.45e-62	mCAF	ALDH1A3
EMILIN1	6.34e-67	0.873939	0.492	0.113	1.72e-62	mCAF	EMILIN1
LGALS3BP	1.88e-66	0.755136	0.721	0.268	5.1e-62	mCAF	LGALS3BP
FZD2	4.72e-65	1.26885	0.432	0.089	1.28e-60	mCAF	FZD2
IGFBP7	5.08e-65	0.93265	0.962	0.64	1.38e-60	mCAF	IGFBP7
COL4A1	1.03e-64	1.05174	0.512	0.133	2.78e-60	mCAF	COL4A1
LAMB1	1.9e-64	0.858868	0.609	0.205	5.15e-60	mCAF	LAMB1
MEG3	7.09e-64	1.10466	0.479	0.113	1.92e-59	mCAF	MEG3
MMP14	8.86e-64	0.95661	0.597	0.197	2.4e-59	mCAF	MMP14
THBS1	1.04e-63	1.4193	0.509	0.131	2.82e-59	mCAF	THBS1
CTSK	5e-63	0.646301	0.587	0.174	1.36e-58	mCAF	CTSK
FBLN2	7.54e-63	0.801115	0.435	0.087	2.04e-58	mCAF	FBLN2
TNC	2.33e-62	1.17274	0.515	0.136	6.31e-58	mCAF	TNC
SCN7A	5.27e-62	0.85182	0.404	0.074	1.43e-57	mCAF	SCN7A
CLDN1	6.32e-62	0.825354	0.496	0.119	1.71e-57	mCAF	CLDN1
PGF	7.92e-62	1.01909	0.377	0.064	2.15e-57	mCAF	PGF
ARHGAP10	8.8e-62	0.918464	0.495	0.134	2.39e-57	mCAF	ARHGAP10
COL18A1	2.97e-61	0.872193	0.515	0.143	8.05e-57	mCAF	COL18A1
MARCKSL1	1.45e-60	1.06047	0.558	0.17	3.92e-56	mCAF	MARCKSL1
FBN1	3.17e-60	0.864536	0.549	0.172	8.58e-56	mCAF	FBN1
RNF24	4.24e-60	0.850533	0.495	0.133	1.15e-55	mCAF	RNF24
NPDC1	1.23e-58	0.551766	0.467	0.114	3.34e-54	mCAF	NPDC1
CYP1B1	1.66e-58	0.867889	0.752	0.307	4.51e-54	mCAF	CYP1B1
TFPI	1.97e-58	0.713264	0.574	0.184	5.35e-54	mCAF	TFPI
EMP1	4.49e-58	0.764874	0.715	0.301	1.22e-53	mCAF	EMP1
THBS2	9.59e-58	1.16919	0.479	0.132	2.6e-53	mCAF	THBS2
FSTL1	1.02e-57	0.76527	0.562	0.18	2.77e-53	mCAF	FSTL1
CXCL12	1.15e-57	0.812042	0.441	0.099	3.11e-53	mCAF	CXCL12
BICC1	1.32e-57	0.691615	0.472	0.121	3.57e-53	mCAF	BICC1
PKDCC	1.93e-57	0.699155	0.426	0.095	5.24e-53	mCAF	PKDCC
FOSB	2.57e-57	1.06247	0.774	0.354	6.96e-53	mCAF	FOSB
APOD	4.11e-57	1.23277	0.939	0.697	1.11e-52	mCAF	APOD
PDGFRB	4.23e-57	0.901582	0.507	0.147	1.15e-52	mCAF	PDGFRB
OLFML3	9.53e-57	0.695105	0.52	0.144	2.58e-52	mCAF	OLFML3
PLAC9	1.03e-56	0.713346	0.731	0.319	2.78e-52	mCAF	PLAC9
MAP1B	2.22e-56	0.682081	0.702	0.282	6.01e-52	mCAF	MAP1B
TIMP2	2.43e-56	0.480389	0.721	0.305	6.58e-52	mCAF	TIMP2
ENTPD2	3.32e-56	1.05566	0.406	0.09	9.01e-52	mCAF	ENTPD2
COL5A1	1.34e-55	0.855045	0.444	0.11	3.65e-51	mCAF	COL5A1
MFAP2	1.53e-55	0.735788	0.524	0.164	4.16e-51	mCAF	MFAP2
OAF	3.57e-55	0.763545	0.508	0.151	9.67e-51	mCAF	OAF
CDH11	3.97e-55	0.960922	0.565	0.199	1.08e-50	mCAF	CDH11
MARCKS	8.58e-55	0.719095	0.724	0.325	2.32e-50	mCAF	MARCKS
AC116345.1	1.07e-54	0.619058	0.434	0.102	2.9e-50	mCAF	AC116345.1
CLEC11A	1.47e-54	0.567206	0.575	0.195	3.99e-50	mCAF	CLEC11A
C7	1.93e-54	0.989617	0.476	0.134	5.24e-50	mCAF	C7
SLC2A3	5.11e-54	0.893247	0.62	0.227	1.38e-49	mCAF	SLC2A3
TACC1	5.66e-54	0.482468	0.569	0.199	1.53e-49	mCAF	TACC1
DKK3	8.96e-54	0.58732	0.578	0.197	2.43e-49	mCAF	DKK3
CALD1	1.24e-53	0.59594	0.918	0.505	3.36e-49	mCAF	CALD1
S1PR3	1.78e-53	0.758559	0.416	0.098	4.83e-49	mCAF	S1PR3
CNN3	4.64e-53	0.421339	0.734	0.325	1.26e-48	mCAF	CNN3
PHLDB1	4.97e-53	0.815461	0.485	0.148	1.35e-48	mCAF	PHLDB1
SPON2	5.11e-53	0.86337	0.566	0.187	1.39e-48	mCAF	SPON2
RHOB	2.29e-52	1.01137	0.781	0.408	6.21e-48	mCAF	RHOB
NR1H3	5.41e-52	0.702047	0.445	0.121	1.47e-47	mCAF	NR1H3
KLF9	4.03e-51	0.663131	0.527	0.181	1.09e-46	mCAF	KLF9
NID1	8.86e-51	0.678104	0.404	0.096	2.4e-46	mCAF	NID1
FHL1	1.1e-50	0.498587	0.584	0.22	2.98e-46	mCAF	FHL1
INPP1	1.24e-50	0.660224	0.45	0.126	3.35e-46	mCAF	INPP1
ABCA8	1.31e-50	0.758671	0.483	0.149	3.56e-46	mCAF	ABCA8
FOS	1.4e-50	0.812468	0.942	0.71	3.81e-46	mCAF	FOS
RASSF2	2.61e-50	0.58793	0.413	0.103	7.07e-46	mCAF	RASSF2
HIC1	5.23e-50	0.671277	0.375	0.081	1.42e-45	mCAF	HIC1
CHSY1	1.69e-49	0.819038	0.442	0.128	4.57e-45	mCAF	CHSY1
AMOTL1	2.42e-49	0.601965	0.374	0.085	6.57e-45	mCAF	AMOTL1
PLOD1	2.47e-49	0.682734	0.488	0.158	6.7e-45	mCAF	PLOD1
SPATS2L	3.85e-49	0.506917	0.734	0.338	1.04e-44	mCAF	SPATS2L
GPC1	9.16e-49	0.704666	0.489	0.156	2.48e-44	mCAF	GPC1
IGFBP5	1.03e-48	0.677957	0.75	0.338	2.78e-44	mCAF	IGFBP5
CD248	1.81e-48	0.713575	0.387	0.091	4.9e-44	mCAF	CD248
PTPN9	2.27e-48	0.626238	0.409	0.108	6.17e-44	mCAF	PTPN9
ZBTB20	2.31e-48	0.743283	0.553	0.211	6.26e-44	mCAF	ZBTB20
COL15A1	3.04e-48	0.826129	0.333	0.06	8.23e-44	mCAF	COL15A1
VIT	4.16e-48	0.660027	0.358	0.078	1.13e-43	mCAF	VIT
ITM2B	4.69e-48	0.609041	0.959	0.705	1.27e-43	mCAF	ITM2B
EFNB1	8.99e-48	0.759459	0.396	0.101	2.44e-43	mCAF	EFNB1
TMEM98	9.26e-48	0.39979	0.477	0.142	2.51e-43	mCAF	TMEM98
VSTM4	1.11e-47	0.589884	0.293	0.043	3.02e-43	mCAF	VSTM4
SOD3	1.19e-47	0.445093	0.585	0.22	3.23e-43	mCAF	SOD3
KLF6	2.18e-47	0.878842	0.712	0.328	5.9e-43	mCAF	KLF6
PLXDC1	2.67e-47	0.633546	0.312	0.054	7.23e-43	mCAF	PLXDC1
GLT8D2	2.86e-47	0.569566	0.429	0.122	7.75e-43	mCAF	GLT8D2
LAMC1	3.52e-47	0.748631	0.492	0.168	9.54e-43	mCAF	LAMC1
BAMBI	5.36e-47	0.83452	0.428	0.116	1.45e-42	mCAF	BAMBI
ASPN	5.54e-47	1.06731	0.26	0.029	1.5e-42	mCAF	ASPN
JAG1	1.19e-46	0.786469	0.396	0.109	3.23e-42	mCAF	JAG1
RAMP2	1.38e-46	0.708371	0.355	0.078	3.73e-42	mCAF	RAMP2
AKAP12	1.87e-46	0.59046	0.451	0.13	5.08e-42	mCAF	AKAP12
ATF3	3.38e-46	0.797965	0.625	0.265	9.18e-42	mCAF	ATF3
FRMD4A	7.45e-46	0.669608	0.422	0.119	2.02e-41	mCAF	FRMD4A
EGR3	8e-46	0.659649	0.361	0.083	2.17e-41	mCAF	EGR3
IFI16	1.43e-45	0.566275	0.418	0.116	3.87e-41	mCAF	IFI16
CFH	1.55e-45	0.66344	0.756	0.358	4.2e-41	mCAF	CFH
PDLIM3	1.93e-45	0.710811	0.388	0.097	5.24e-41	mCAF	PDLIM3
THBD	2.2e-45	0.781476	0.337	0.072	5.97e-41	mCAF	THBD
LAPTM4A	4.18e-45	0.56011	0.845	0.446	1.13e-40	mCAF	LAPTM4A
TENT5A	4.69e-45	0.712576	0.493	0.173	1.27e-40	mCAF	TENT5A
EGFR	4.74e-45	0.514224	0.461	0.148	1.29e-40	mCAF	EGFR
NR4A1	8.95e-45	0.99523	0.642	0.286	2.43e-40	mCAF	NR4A1
PHC2	1.01e-44	0.525179	0.515	0.189	2.73e-40	mCAF	PHC2
NOTCH3	1.1e-44	0.901883	0.375	0.097	2.99e-40	mCAF	NOTCH3
OMD	3.85e-44	0.504762	0.293	0.048	1.04e-39	mCAF	OMD
LRP1	3.89e-44	0.686391	0.677	0.314	1.06e-39	mCAF	LRP1
CTDSPL	4.35e-44	0.620128	0.378	0.103	1.18e-39	mCAF	CTDSPL
RBP1	5.01e-44	0.352459	0.536	0.187	1.36e-39	mCAF	RBP1
CPXM1	7.28e-44	0.597098	0.362	0.087	1.97e-39	mCAF	CPXM1
RCN3	1.21e-43	0.628192	0.507	0.19	3.29e-39	mCAF	RCN3
SERTAD1	1.47e-43	0.571981	0.578	0.238	3.99e-39	mCAF	SERTAD1
EBF2	2.8e-43	0.591328	0.291	0.051	7.58e-39	mCAF	EBF2
A4GALT	5.72e-43	0.488292	0.359	0.085	1.55e-38	mCAF	A4GALT
ZFP36L1	9.52e-43	0.729103	0.766	0.394	2.58e-38	mCAF	ZFP36L1
ARGLU1	1.01e-42	0.598196	0.486	0.174	2.75e-38	mCAF	ARGLU1
VGLL4	1.13e-42	0.736981	0.461	0.167	3.07e-38	mCAF	VGLL4
EGR1	1.54e-42	0.552049	0.905	0.528	4.16e-38	mCAF	EGR1
TUBA1A	1.76e-42	0.540334	0.708	0.321	4.77e-38	mCAF	TUBA1A
HEY1	1.89e-42	0.706155	0.346	0.082	5.11e-38	mCAF	HEY1
PDLIM7	4.69e-42	0.520899	0.444	0.145	1.27e-37	mCAF	PDLIM7
CD59	4.72e-42	0.511412	0.764	0.401	1.28e-37	mCAF	CD59
ITGB1	1.86e-41	0.424075	0.759	0.379	5.03e-37	mCAF	ITGB1
CTHRC1	2.01e-41	0.573212	0.512	0.187	5.44e-37	mCAF	CTHRC1
SERPINA3	2.62e-41	1.01859	0.546	0.215	7.1e-37	mCAF	SERPINA3
ZMAT3	2.64e-41	0.596429	0.431	0.141	7.16e-37	mCAF	ZMAT3
LIMA1	3.44e-41	0.468469	0.488	0.175	9.32e-37	mCAF	LIMA1
ARID5B	3.78e-41	0.694255	0.445	0.148	1.02e-36	mCAF	ARID5B
PTCH2	3.82e-41	0.80308	0.336	0.08	1.04e-36	mCAF	PTCH2
FILIP1L	4.47e-41	0.516683	0.317	0.065	1.21e-36	mCAF	FILIP1L
FGFR1	6.02e-41	0.714437	0.448	0.153	1.63e-36	mCAF	FGFR1
WASF2	1.29e-40	0.465512	0.569	0.249	3.5e-36	mCAF	WASF2
DLC1	1.63e-40	0.570704	0.368	0.103	4.43e-36	mCAF	DLC1
PLPP3	1.94e-40	0.557546	0.282	0.052	5.27e-36	mCAF	PLPP3
MGP	1.95e-40	0.532008	0.955	0.692	5.28e-36	mCAF	MGP
RTN4	2.64e-40	0.502691	0.658	0.311	7.17e-36	mCAF	RTN4
RBMS3	2.65e-40	0.499653	0.35	0.091	7.17e-36	mCAF	RBMS3
BST2	5.76e-40	0.308902	0.559	0.212	1.56e-35	mCAF	BST2
DUSP6	7.19e-40	0.615106	0.4	0.122	1.95e-35	mCAF	DUSP6
CALCRL	8.67e-40	0.524331	0.264	0.044	2.35e-35	mCAF	CALCRL
LSP1	9.61e-40	0.357873	0.476	0.16	2.6e-35	mCAF	LSP1
SON	1.37e-39	0.437282	0.774	0.378	3.73e-35	mCAF	SON
FZD1	1.43e-39	0.42023	0.34	0.085	3.88e-35	mCAF	FZD1
ANKRD10	1.71e-39	0.739929	0.42	0.142	4.65e-35	mCAF	ANKRD10
SRSF5	2.32e-39	0.457679	0.625	0.288	6.3e-35	mCAF	SRSF5
ADAMTS1	4.57e-39	0.994723	0.323	0.081	1.24e-34	mCAF	ADAMTS1
P2RY14	5.85e-39	0.55612	0.289	0.059	1.58e-34	mCAF	P2RY14
PAMR1	9.73e-39	0.573724	0.339	0.088	2.64e-34	mCAF	PAMR1
NNMT	1.25e-38	0.470933	0.638	0.29	3.38e-34	mCAF	NNMT
GOLIM4	1.47e-38	0.423098	0.491	0.187	3.98e-34	mCAF	GOLIM4
ADD3	1.88e-38	0.271387	0.507	0.192	5.09e-34	mCAF	ADD3
LMNA	2.65e-38	0.536247	0.796	0.417	7.18e-34	mCAF	LMNA
TENM2	3.04e-38	0.533443	0.307	0.071	8.23e-34	mCAF	TENM2
SFRP4	3.18e-38	0.630592	0.745	0.339	8.62e-34	mCAF	SFRP4
HTRA3	3.29e-38	0.554886	0.272	0.05	8.92e-34	mCAF	HTRA3
IGF1	5.31e-38	0.696536	0.292	0.064	1.44e-33	mCAF	IGF1
PHACTR2	6.91e-38	0.317862	0.391	0.117	1.87e-33	mCAF	PHACTR2
FRZB	7.38e-38	0.368206	0.406	0.123	2e-33	mCAF	FRZB
LTBP3	8.47e-38	0.435268	0.512	0.204	2.3e-33	mCAF	LTBP3
SRPX2	1.04e-37	0.622005	0.403	0.132	2.82e-33	mCAF	SRPX2
PRNP	1.39e-37	0.445924	0.542	0.233	3.77e-33	mCAF	PRNP
MYADM	1.44e-37	0.366524	0.582	0.263	3.89e-33	mCAF	MYADM
TOP1	1.44e-37	0.439581	0.561	0.239	3.9e-33	mCAF	TOP1
GUCY1B1	1.59e-37	0.387593	0.311	0.071	4.31e-33	mCAF	GUCY1B1
CFI	1.78e-37	0.450672	0.352	0.098	4.81e-33	mCAF	CFI
SPRY4	2.44e-37	0.609876	0.347	0.099	6.61e-33	mCAF	SPRY4
FAT1	2.47e-37	0.596639	0.362	0.107	6.69e-33	mCAF	FAT1
NGFR	2.5e-37	0.664669	0.27	0.052	6.78e-33	mCAF	NGFR
HSPG2	3.8e-37	0.55628	0.368	0.107	1.03e-32	mCAF	HSPG2
FKBP5	4.16e-37	0.481989	0.524	0.215	1.13e-32	mCAF	FKBP5
SPARC	4.58e-37	0.695934	0.873	0.505	1.24e-32	mCAF	SPARC
IER5L	4.59e-37	0.52788	0.504	0.204	1.24e-32	mCAF	IER5L
SLC20A1	6.84e-37	0.723642	0.527	0.225	1.85e-32	mCAF	SLC20A1
ENDOD1	7.09e-37	0.370992	0.323	0.083	1.92e-32	mCAF	ENDOD1
TMEM204	7.12e-37	0.527417	0.292	0.065	1.93e-32	mCAF	TMEM204
MRAS	9.46e-37	0.359769	0.369	0.107	2.57e-32	mCAF	MRAS
LMAN1	1.37e-36	0.467163	0.536	0.234	3.72e-32	mCAF	LMAN1
PI16	1.4e-36	1.38835	0.326	0.088	3.8e-32	mCAF	PI16
C4orf48	1.68e-36	0.272178	0.461	0.161	4.56e-32	mCAF	C4orf48
EPB41L2	2.16e-36	0.324467	0.451	0.163	5.85e-32	mCAF	EPB41L2
ECE1	2.17e-36	0.57989	0.285	0.063	5.89e-32	mCAF	ECE1
DPYSL3	2.87e-36	0.359696	0.369	0.11	7.79e-32	mCAF	DPYSL3
PRELP	3.78e-36	0.301721	0.759	0.366	1.02e-31	mCAF	PRELP
NDRG2	3.98e-36	0.257814	0.393	0.124	1.08e-31	mCAF	NDRG2
DDX17	4.13e-36	0.30384	0.61	0.273	1.12e-31	mCAF	DDX17
STARD13	4.22e-36	0.486664	0.273	0.058	1.14e-31	mCAF	STARD13
TPBG	5.55e-36	0.538631	0.321	0.089	1.5e-31	mCAF	TPBG
DDX24	8.8e-36	0.314021	0.584	0.26	2.39e-31	mCAF	DDX24
KLF13	9.33e-36	0.534708	0.413	0.15	2.53e-31	mCAF	KLF13
PNISR	1.01e-35	0.541105	0.536	0.234	2.73e-31	mCAF	PNISR
FBXO32	1.06e-35	0.467604	0.4	0.136	2.89e-31	mCAF	FBXO32
TGFBR2	1.08e-35	0.325549	0.451	0.167	2.93e-31	mCAF	TGFBR2
TGFB1I1	1.24e-35	0.476613	0.404	0.142	3.35e-31	mCAF	TGFB1I1
PDGFRA	1.57e-35	0.548409	0.263	0.051	4.27e-31	mCAF	PDGFRA
GASK1B	1.76e-35	0.513449	0.25	0.046	4.77e-31	mCAF	GASK1B
SRSF11	1.96e-35	0.509985	0.572	0.259	5.31e-31	mCAF	SRSF11
NECTIN2	2.02e-35	0.2865	0.419	0.151	5.48e-31	mCAF	NECTIN2
KCTD12	2.02e-35	0.34048	0.258	0.05	5.49e-31	mCAF	KCTD12
IGFBP6	4.31e-35	0.405743	0.775	0.418	1.17e-30	mCAF	IGFBP6
NFIA	5.74e-35	0.3649	0.429	0.158	1.56e-30	mCAF	NFIA
FHL2	6.51e-35	0.489855	0.415	0.141	1.76e-30	mCAF	FHL2
KTN1	8.2e-35	0.279919	0.635	0.299	2.22e-30	mCAF	KTN1
SERPINE1	9.39e-35	1.0875	0.542	0.243	2.54e-30	mCAF	SERPINE1
SMTN	1.1e-34	0.592594	0.33	0.095	2.97e-30	mCAF	SMTN
CLDN11	1.79e-34	0.350806	0.314	0.08	4.84e-30	mCAF	CLDN11
SGCB	1.96e-34	0.482984	0.378	0.124	5.31e-30	mCAF	SGCB
ADD1	2.35e-34	0.291263	0.423	0.152	6.37e-30	mCAF	ADD1
PTGDS	4.39e-34	0.663219	0.809	0.516	1.19e-29	mCAF	PTGDS
SMIM3	4.98e-34	0.356317	0.476	0.185	1.35e-29	mCAF	SMIM3
PAM	5.23e-34	0.430897	0.413	0.15	1.42e-29	mCAF	PAM
COL5A2	5.44e-34	0.746154	0.498	0.214	1.48e-29	mCAF	COL5A2
LTBP1	6.07e-34	0.522268	0.496	0.205	1.65e-29	mCAF	LTBP1
CC2D1A	6.61e-34	0.627255	0.362	0.117	1.79e-29	mCAF	CC2D1A
ABCA6	6.79e-34	0.482218	0.283	0.066	1.84e-29	mCAF	ABCA6
PLTP	6.85e-34	0.25025	0.492	0.188	1.86e-29	mCAF	PLTP
MCL1	7.44e-34	0.522751	0.631	0.304	2.02e-29	mCAF	MCL1
CYGB	7.51e-34	0.465506	0.365	0.116	2.04e-29	mCAF	CYGB
SHISA3	8.29e-34	0.699314	0.277	0.066	2.25e-29	mCAF	SHISA3
PHGDH	1.01e-33	0.536201	0.312	0.086	2.74e-29	mCAF	PHGDH
NFE2L2	1.01e-33	0.358413	0.531	0.235	2.74e-29	mCAF	NFE2L2
RBM25	1.34e-33	0.440362	0.509	0.224	3.63e-29	mCAF	RBM25
RNF157	1.42e-33	0.537536	0.292	0.075	3.85e-29	mCAF	RNF157
DDX5	1.43e-33	0.347395	0.888	0.516	3.87e-29	mCAF	DDX5
CHD9	1.64e-33	0.549715	0.457	0.191	4.43e-29	mCAF	CHD9
CEBPD	1.68e-33	0.645195	0.816	0.465	4.56e-29	mCAF	CEBPD
PLSCR4	1.72e-33	0.458751	0.309	0.085	4.67e-29	mCAF	PLSCR4
RBFOX2	1.83e-33	0.437063	0.336	0.102	4.97e-29	mCAF	RBFOX2
PTPA	1.94e-33	0.624658	0.355	0.116	5.25e-29	mCAF	PTPA
FXYD6	2.35e-33	0.519805	0.267	0.061	6.38e-29	mCAF	FXYD6
DDAH2	2.68e-33	0.271897	0.467	0.188	7.25e-29	mCAF	DDAH2
PTPN13	2.72e-33	0.401517	0.307	0.084	7.37e-29	mCAF	PTPN13
MBNL1	2.84e-33	0.279941	0.545	0.242	7.69e-29	mCAF	MBNL1
CTSF	3.35e-33	0.292397	0.489	0.199	9.08e-29	mCAF	CTSF
TWIST1	4.14e-33	0.373583	0.38	0.127	1.12e-28	mCAF	TWIST1
CBLB	4.24e-33	0.675552	0.349	0.11	1.15e-28	mCAF	CBLB
UGDH	6.7e-33	0.459308	0.355	0.113	1.82e-28	mCAF	UGDH
SPTSSA	6.97e-33	0.480293	0.396	0.145	1.89e-28	mCAF	SPTSSA
LASP1	7.82e-33	0.264465	0.366	0.121	2.12e-28	mCAF	LASP1
FOXD2	9.58e-33	0.438989	0.299	0.081	2.6e-28	mCAF	FOXD2
ETV4	9.82e-33	0.477809	0.253	0.054	2.66e-28	mCAF	ETV4
SEC31A	9.88e-33	0.263774	0.545	0.249	2.68e-28	mCAF	SEC31A
SRRM2	1.01e-32	0.38511	0.75	0.391	2.75e-28	mCAF	SRRM2
CD81	1.16e-32	0.430425	0.915	0.607	3.13e-28	mCAF	CD81
WSB1	1.24e-32	0.527308	0.601	0.288	3.35e-28	mCAF	WSB1
RSRP1	1.59e-32	0.554658	0.451	0.183	4.31e-28	mCAF	RSRP1
MALAT1	1.7e-32	0.688171	0.946	0.666	4.6e-28	mCAF	MALAT1
PEAK1	1.71e-32	0.42381	0.308	0.087	4.64e-28	mCAF	PEAK1
CRIP2	2.17e-32	0.322105	0.502	0.217	5.89e-28	mCAF	CRIP2
CNIH1	2.35e-32	0.3198	0.428	0.164	6.37e-28	mCAF	CNIH1
RCN1	3.03e-32	0.264757	0.425	0.16	8.21e-28	mCAF	RCN1
EIF5	3.57e-32	0.289244	0.607	0.29	9.68e-28	mCAF	EIF5
FOXC2	3.69e-32	0.346051	0.353	0.111	1e-27	mCAF	FOXC2
RAB34	5.22e-32	0.28435	0.52	0.235	1.42e-27	mCAF	RAB34
KIAA1755	5.92e-32	0.54227	0.301	0.084	1.61e-27	mCAF	KIAA1755
MAP1LC3A	7.01e-32	0.305259	0.42	0.16	1.9e-27	mCAF	MAP1LC3A
NFIC	7.62e-32	0.250373	0.585	0.277	2.07e-27	mCAF	NFIC
JUND	9.54e-32	0.467985	0.901	0.542	2.58e-27	mCAF	JUND
RAB31	1.07e-31	0.305031	0.369	0.122	2.91e-27	mCAF	RAB31
FLRT2	1.19e-31	0.497095	0.358	0.119	3.22e-27	mCAF	FLRT2
HSPA5	1.34e-31	0.283636	0.682	0.354	3.64e-27	mCAF	HSPA5
GAS7	1.54e-31	0.548773	0.397	0.151	4.18e-27	mCAF	GAS7
SKIL	1.72e-31	0.587352	0.387	0.145	4.67e-27	mCAF	SKIL
DDIT4	1.97e-31	0.674526	0.615	0.298	5.33e-27	mCAF	DDIT4
JMJD1C	2.02e-31	0.547409	0.412	0.16	5.48e-27	mCAF	JMJD1C
PDGFRL	2.32e-31	0.596899	0.387	0.145	6.28e-27	mCAF	PDGFRL
GULP1	2.83e-31	0.40603	0.255	0.059	7.68e-27	mCAF	GULP1
SULT1A1	4.62e-31	0.356425	0.34	0.108	1.25e-26	mCAF	SULT1A1
HSPA1A	6e-31	0.754422	0.718	0.407	1.63e-26	mCAF	HSPA1A
NUMBL	7.96e-31	0.391793	0.286	0.078	2.16e-26	mCAF	NUMBL
AFF4	1.06e-30	0.434078	0.474	0.203	2.87e-26	mCAF	AFF4
FOXO3	1.13e-30	0.475902	0.381	0.144	3.06e-26	mCAF	FOXO3
SRM	1.28e-30	0.493028	0.543	0.262	3.47e-26	mCAF	SRM
FUS	1.39e-30	0.35794	0.653	0.328	3.78e-26	mCAF	FUS
TGFBI	1.66e-30	0.414517	0.615	0.298	4.49e-26	mCAF	TGFBI
NFKBIZ	2.76e-30	0.572188	0.381	0.136	7.48e-26	mCAF	NFKBIZ
TCN2	5.67e-30	0.266077	0.302	0.086	1.54e-25	mCAF	TCN2
CDO1	6.5e-30	0.402194	0.254	0.059	1.76e-25	mCAF	CDO1
TUBB6	9.97e-30	0.38465	0.356	0.126	2.7e-25	mCAF	TUBB6
PDLIM5	1.01e-29	0.373713	0.46	0.197	2.75e-25	mCAF	PDLIM5
F2R	1.54e-29	0.824272	0.267	0.069	4.18e-25	mCAF	F2R
ZNF428	1.69e-29	0.279445	0.469	0.2	4.59e-25	mCAF	ZNF428
SLC40A1	1.8e-29	0.31868	0.317	0.098	4.87e-25	mCAF	SLC40A1
FMO2	2.38e-29	0.578321	0.289	0.079	6.44e-25	mCAF	FMO2
CCNL1	2.46e-29	0.501928	0.473	0.204	6.67e-25	mCAF	CCNL1
SAMHD1	2.48e-29	0.292089	0.396	0.15	6.72e-25	mCAF	SAMHD1
CERCAM	3.17e-29	0.503526	0.298	0.09	8.58e-25	mCAF	CERCAM
PRRX1	3.32e-29	0.450597	0.305	0.092	8.99e-25	mCAF	PRRX1
SDC2	3.36e-29	0.258323	0.469	0.203	9.1e-25	mCAF	SDC2
NME3	4.81e-29	0.365164	0.486	0.219	1.3e-24	mCAF	NME3
LEF1	5.76e-29	0.446055	0.279	0.079	1.56e-24	mCAF	LEF1
MAP1A	6.33e-29	0.367242	0.293	0.084	1.72e-24	mCAF	MAP1A
PMP22	6.61e-29	0.316688	0.526	0.246	1.79e-24	mCAF	PMP22
MCC	6.79e-29	0.341357	0.282	0.082	1.84e-24	mCAF	MCC
CDC42EP1	8.23e-29	0.324996	0.315	0.1	2.23e-24	mCAF	CDC42EP1
SOCS3	9.05e-29	0.444903	0.561	0.272	2.45e-24	mCAF	SOCS3
SEPTIN10	9.38e-29	0.269377	0.317	0.103	2.54e-24	mCAF	SEPTIN10
HNRNPA0	1.01e-28	0.291047	0.566	0.272	2.74e-24	mCAF	HNRNPA0
RGS3	1.41e-28	0.333931	0.25	0.063	3.83e-24	mCAF	RGS3
ILK	1.55e-28	0.255882	0.488	0.225	4.21e-24	mCAF	ILK
BSG	1.84e-28	0.295277	0.742	0.396	4.98e-24	mCAF	BSG
PLK3	1.98e-28	0.441029	0.26	0.068	5.37e-24	mCAF	PLK3
FNDC1	2.54e-28	0.513493	0.333	0.113	6.9e-24	mCAF	FNDC1
PHLDA3	2.67e-28	0.312637	0.587	0.295	7.24e-24	mCAF	PHLDA3
C1QTNF1	3.5e-28	0.350782	0.298	0.09	9.49e-24	mCAF	C1QTNF1
LOXL2	7.73e-28	0.519778	0.254	0.066	2.1e-23	mCAF	LOXL2
MFGE8	9.85e-28	0.312887	0.705	0.379	2.67e-23	mCAF	MFGE8
LAMP1	1.09e-27	0.263815	0.48	0.218	2.95e-23	mCAF	LAMP1
OAT	1.27e-27	0.381016	0.345	0.128	3.44e-23	mCAF	OAT
CDKN1C	1.33e-27	0.293117	0.28	0.08	3.6e-23	mCAF	CDKN1C
CCN1	1.37e-27	0.87689	0.672	0.365	3.71e-23	mCAF	CCN1
PLPP1	1.41e-27	0.298141	0.293	0.093	3.82e-23	mCAF	PLPP1
SCUBE3	1.59e-27	0.613463	0.308	0.102	4.32e-23	mCAF	SCUBE3
PRKCA	2.14e-27	0.427767	0.263	0.074	5.8e-23	mCAF	PRKCA
ADAM17	2.51e-27	0.462325	0.293	0.094	6.8e-23	mCAF	ADAM17
MPG	2.98e-27	0.265534	0.46	0.215	8.08e-23	mCAF	MPG
TNFRSF6B	3.46e-27	0.675648	0.324	0.111	9.38e-23	mCAF	TNFRSF6B
EPS8	4.33e-27	0.309715	0.472	0.217	1.17e-22	mCAF	EPS8
PLS3	1.06e-26	0.412532	0.285	0.09	2.87e-22	mCAF	PLS3
UBE2L6	1.69e-26	0.281148	0.339	0.12	4.59e-22	mCAF	UBE2L6
CDC42EP3	1.81e-26	0.392209	0.397	0.167	4.91e-22	mCAF	CDC42EP3
RBM39	1.88e-26	0.250769	0.61	0.316	5.08e-22	mCAF	RBM39
TMEM158	2.21e-26	0.376872	0.298	0.096	5.99e-22	mCAF	TMEM158
SLC29A1	2.4e-26	0.354188	0.428	0.18	6.51e-22	mCAF	SLC29A1
KIAA1217	2.42e-26	0.523407	0.314	0.108	6.55e-22	mCAF	KIAA1217
HDGFL3	3e-26	0.361662	0.293	0.095	8.13e-22	mCAF	HDGFL3
TNS1	3.6e-26	0.270665	0.27	0.077	9.76e-22	mCAF	TNS1
XBP1	3.85e-26	0.364968	0.474	0.227	1.04e-21	mCAF	XBP1
EGR2	4.53e-26	0.465602	0.267	0.079	1.23e-21	mCAF	EGR2
KIAA0040	4.58e-26	0.465826	0.283	0.09	1.24e-21	mCAF	KIAA0040
SCPEP1	4.96e-26	0.424147	0.375	0.153	1.34e-21	mCAF	SCPEP1
ITM2A	5.34e-26	0.390646	0.482	0.231	1.45e-21	mCAF	ITM2A
FOXP1	6.13e-26	0.499061	0.343	0.133	1.66e-21	mCAF	FOXP1
DRAP1	6.76e-26	0.273932	0.604	0.313	1.83e-21	mCAF	DRAP1
PSMB5	6.94e-26	0.283389	0.499	0.241	1.88e-21	mCAF	PSMB5
NRP2	9.72e-26	0.456858	0.318	0.115	2.63e-21	mCAF	NRP2
AKIRIN2	1.11e-25	0.270095	0.358	0.14	3e-21	mCAF	AKIRIN2
GLG1	1.32e-25	0.337661	0.469	0.224	3.59e-21	mCAF	GLG1
IDS	1.75e-25	0.281941	0.445	0.2	4.74e-21	mCAF	IDS
TUBB4B	2.12e-25	0.264026	0.555	0.282	5.74e-21	mCAF	TUBB4B
SIN3B	3.37e-25	0.464828	0.263	0.08	9.13e-21	mCAF	SIN3B
STAT3	3.41e-25	0.30517	0.558	0.288	9.25e-21	mCAF	STAT3
FERMT2	3.46e-25	0.452736	0.318	0.118	9.39e-21	mCAF	FERMT2
CRABP2	3.65e-25	0.28345	0.33	0.115	9.9e-21	mCAF	CRABP2
INTS6	4.03e-25	0.500486	0.346	0.136	1.09e-20	mCAF	INTS6
HSPA1B	4.82e-25	0.521662	0.629	0.344	1.31e-20	mCAF	HSPA1B
ODF2L	4.93e-25	0.423123	0.261	0.082	1.34e-20	mCAF	ODF2L
EID1	4.96e-25	0.26213	0.834	0.504	1.35e-20	mCAF	EID1
BDH2	5.41e-25	0.361151	0.282	0.093	1.47e-20	mCAF	BDH2
AEBP1	6.13e-25	0.387528	0.698	0.377	1.66e-20	mCAF	AEBP1
CLK1	6.31e-25	0.318791	0.35	0.138	1.71e-20	mCAF	CLK1
CEBPB	6.93e-25	0.27702	0.547	0.271	1.88e-20	mCAF	CEBPB
RSRC2	8.71e-25	0.418946	0.41	0.187	2.36e-20	mCAF	RSRC2
CRYBG3	9.5e-25	0.301421	0.251	0.074	2.58e-20	mCAF	CRYBG3
SH3D19	1.37e-24	0.254829	0.296	0.101	3.73e-20	mCAF	SH3D19
ENG	1.64e-24	0.553768	0.269	0.087	4.43e-20	mCAF	ENG
IP6K2	1.82e-24	0.311127	0.333	0.128	4.93e-20	mCAF	IP6K2
NKTR	2.01e-24	0.545128	0.286	0.096	5.45e-20	mCAF	NKTR
LRP10	2.21e-24	0.270868	0.42	0.191	5.98e-20	mCAF	LRP10
DNAJA1	3.2e-24	0.260395	0.537	0.269	8.69e-20	mCAF	DNAJA1
BTG2	3.56e-24	0.348125	0.582	0.315	9.66e-20	mCAF	BTG2
RBBP6	3.72e-24	0.464903	0.394	0.173	1.01e-19	mCAF	RBBP6
LGMN	4.24e-24	0.346155	0.307	0.111	1.15e-19	mCAF	LGMN
ACAP2	4.4e-24	0.304888	0.423	0.191	1.19e-19	mCAF	ACAP2
ZBTB7A	4.89e-24	0.261905	0.381	0.167	1.32e-19	mCAF	ZBTB7A
FLNA	5.45e-24	0.375138	0.517	0.267	1.48e-19	mCAF	FLNA
EML4	6.12e-24	0.45037	0.331	0.13	1.66e-19	mCAF	EML4
FOXD1	6.3e-24	0.269322	0.396	0.17	1.71e-19	mCAF	FOXD1
TMEM43	7.83e-24	0.376083	0.312	0.116	2.12e-19	mCAF	TMEM43
HOOK3	9.3e-24	0.317242	0.328	0.128	2.52e-19	mCAF	HOOK3
IFNGR1	1.16e-23	0.338885	0.343	0.137	3.15e-19	mCAF	IFNGR1
HSPH1	1.18e-23	0.44207	0.346	0.14	3.19e-19	mCAF	HSPH1
CCND3	1.36e-23	0.395833	0.347	0.142	3.69e-19	mCAF	CCND3
LTBR	1.45e-23	0.341386	0.358	0.15	3.94e-19	mCAF	LTBR
MMP2	1.46e-23	0.577581	0.362	0.15	3.96e-19	mCAF	MMP2
SDHD	1.89e-23	0.293083	0.428	0.201	5.13e-19	mCAF	SDHD
BAG3	1.99e-23	0.303743	0.352	0.142	5.38e-19	mCAF	BAG3
TSC22D3	3.57e-23	0.367047	0.653	0.364	9.67e-19	mCAF	TSC22D3
SRPX	3.65e-23	0.378461	0.33	0.129	9.9e-19	mCAF	SRPX
FKBP7	3.8e-23	0.408075	0.311	0.12	1.03e-18	mCAF	FKBP7
TSPYL2	4.12e-23	0.35808	0.361	0.148	1.12e-18	mCAF	TSPYL2
LGALS1	5.05e-23	0.320563	0.947	0.757	1.37e-18	mCAF	LGALS1
DNAJB1	5.8e-23	0.268106	0.661	0.371	1.57e-18	mCAF	DNAJB1
ABHD2	8.03e-23	0.37774	0.304	0.115	2.18e-18	mCAF	ABHD2
RND3	8.41e-23	0.405307	0.362	0.156	2.28e-18	mCAF	RND3
RDX	9.18e-23	0.259908	0.396	0.182	2.49e-18	mCAF	RDX
BBX	1.4e-22	0.260926	0.355	0.149	3.8e-18	mCAF	BBX
DHX36	1.48e-22	0.274401	0.368	0.16	4.01e-18	mCAF	DHX36
ITGB4	1.54e-22	0.409161	0.254	0.084	4.16e-18	mCAF	ITGB4
BRD4	1.64e-22	0.402181	0.42	0.199	4.46e-18	mCAF	BRD4
EPC1	1.94e-22	0.355734	0.331	0.134	5.26e-18	mCAF	EPC1
NR4A2	2.09e-22	0.44507	0.476	0.234	5.66e-18	mCAF	NR4A2
PPP1R12A	2.42e-22	0.269542	0.364	0.156	6.56e-18	mCAF	PPP1R12A
PPP1R10	2.75e-22	0.263247	0.369	0.159	7.45e-18	mCAF	PPP1R10
PLEC	2.78e-22	0.444693	0.315	0.122	7.53e-18	mCAF	PLEC
CTSA	4.54e-22	0.297923	0.41	0.194	1.23e-17	mCAF	CTSA
ARL4A	4.84e-22	0.359377	0.326	0.134	1.31e-17	mCAF	ARL4A
ITGBL1	4.88e-22	0.489066	0.293	0.106	1.32e-17	mCAF	ITGBL1
DUSP1	5.07e-22	0.467838	0.816	0.511	1.37e-17	mCAF	DUSP1
GLUD1	6.68e-22	0.327217	0.334	0.14	1.81e-17	mCAF	GLUD1
P4HTM	7.56e-22	0.374503	0.257	0.089	2.05e-17	mCAF	P4HTM
AOPEP	8.5e-22	0.297057	0.285	0.102	2.3e-17	mCAF	AOPEP
ACTN1	9.17e-22	0.372759	0.387	0.178	2.48e-17	mCAF	ACTN1
MACF1	9.23e-22	0.264158	0.361	0.152	2.5e-17	mCAF	MACF1
ID3	9.32e-22	0.387791	0.47	0.232	2.53e-17	mCAF	ID3
CAMK2N1	1.6e-21	0.276128	0.258	0.085	4.33e-17	mCAF	CAMK2N1
WLS	2.31e-21	0.335357	0.309	0.124	6.26e-17	mCAF	WLS
CSRNP1	2.44e-21	0.282994	0.364	0.162	6.6e-17	mCAF	CSRNP1
UBE2E2	2.54e-21	0.256936	0.292	0.111	6.89e-17	mCAF	UBE2E2
ACADVL	2.87e-21	0.274167	0.466	0.237	7.77e-17	mCAF	ACADVL
EAPP	2.93e-21	0.261769	0.296	0.115	7.93e-17	mCAF	EAPP
GLCE	3.09e-21	0.277547	0.26	0.091	8.37e-17	mCAF	GLCE
FMNL2	3.17e-21	0.364736	0.295	0.115	8.59e-17	mCAF	FMNL2
BORCS7	3.55e-21	0.326232	0.279	0.103	9.61e-17	mCAF	BORCS7
BAX	3.68e-21	0.266947	0.47	0.239	9.99e-17	mCAF	BAX
C5orf24	5.08e-21	0.307659	0.366	0.163	1.38e-16	mCAF	C5orf24
TRIO	8.19e-21	0.416359	0.291	0.115	2.22e-16	mCAF	TRIO
VMP1	1.02e-20	0.565017	0.38	0.18	2.78e-16	mCAF	VMP1
MYO6	1.36e-20	0.310838	0.27	0.101	3.69e-16	mCAF	MYO6
PTOV1	1.78e-20	0.25974	0.458	0.236	4.83e-16	mCAF	PTOV1
FOXO1	1.89e-20	0.274729	0.253	0.088	5.12e-16	mCAF	FOXO1
VPS36	2.12e-20	0.262205	0.28	0.107	5.76e-16	mCAF	VPS36
QPCT	2.3e-20	0.293958	0.251	0.086	6.23e-16	mCAF	QPCT
TRA2B	2.44e-20	0.290631	0.375	0.173	6.61e-16	mCAF	TRA2B
NOTCH2	2.89e-20	0.454054	0.254	0.091	7.85e-16	mCAF	NOTCH2
MCUR1	4.07e-20	0.274061	0.304	0.127	1.1e-15	mCAF	MCUR1
IMPAD1	4.45e-20	0.291773	0.272	0.1	1.21e-15	mCAF	IMPAD1
PODNL1	6.42e-20	0.384054	0.317	0.14	1.74e-15	mCAF	PODNL1
GJB2	8.27e-20	0.357556	0.261	0.092	2.24e-15	mCAF	GJB2
ASH1L	8.37e-20	0.361077	0.359	0.165	2.27e-15	mCAF	ASH1L
CTBP1	9.57e-20	0.310173	0.32	0.139	2.59e-15	mCAF	CTBP1
POR	1.28e-19	0.348889	0.279	0.111	3.48e-15	mCAF	POR
BRD2	1.56e-19	0.259707	0.512	0.281	4.22e-15	mCAF	BRD2
SOX9	1.72e-19	0.282762	0.47	0.246	4.65e-15	mCAF	SOX9
CD63	1.99e-19	0.304092	0.931	0.686	5.39e-15	mCAF	CD63
SPRED1	2.42e-19	0.278756	0.258	0.096	6.55e-15	mCAF	SPRED1
SORBS3	6.06e-19	0.29832	0.33	0.149	1.64e-14	mCAF	SORBS3
MIA	7.38e-19	0.533541	0.546	0.307	2e-14	mCAF	MIA
TRIM47	7.54e-19	0.26932	0.253	0.093	2.04e-14	mCAF	TRIM47
SHFL	9.65e-19	0.368301	0.258	0.098	2.62e-14	mCAF	SHFL
TIMP1	9.9e-19	0.329684	0.98	0.834	2.68e-14	mCAF	TIMP1
CCS	1.76e-18	0.25911	0.34	0.156	4.76e-14	mCAF	CCS
DDX21	1.83e-18	0.327116	0.342	0.159	4.97e-14	mCAF	DDX21
BHLHE41	2.03e-18	0.3023	0.32	0.142	5.51e-14	mCAF	BHLHE41
ECHDC2	2.17e-18	0.294894	0.253	0.098	5.89e-14	mCAF	ECHDC2
LINC02802	3.69e-18	0.257417	0.298	0.127	9.99e-14	mCAF	LINC02802
CRIP1	5.29e-18	0.266681	0.374	0.175	1.43e-13	mCAF	CRIP1
ZNF638	5.29e-18	0.374476	0.314	0.142	1.43e-13	mCAF	ZNF638
SETD5	5.35e-18	0.417865	0.254	0.099	1.45e-13	mCAF	SETD5
SPIN1	7.87e-18	0.305869	0.253	0.099	2.13e-13	mCAF	SPIN1
SNRNP70	1.1e-17	0.264237	0.396	0.205	2.99e-13	mCAF	SNRNP70
MAN2A1	1.31e-17	0.274	0.251	0.099	3.55e-13	mCAF	MAN2A1
TNRC6B	1.87e-17	0.274338	0.28	0.119	5.07e-13	mCAF	TNRC6B
SULF1	2.12e-17	0.56084	0.263	0.104	5.74e-13	mCAF	SULF1
ING1	2.27e-17	0.258416	0.261	0.103	6.17e-13	mCAF	ING1
CPE	2.49e-17	0.382716	0.286	0.116	6.75e-13	mCAF	CPE
APOE	2.9e-17	0.332324	0.613	0.357	7.87e-13	mCAF	APOE
JUNB	3.02e-17	0.36097	0.924	0.647	8.18e-13	mCAF	JUNB
OSBPL9	3.6e-17	0.279904	0.28	0.119	9.76e-13	mCAF	OSBPL9
LUC7L3	3.97e-17	0.368512	0.361	0.18	1.08e-12	mCAF	LUC7L3
ATP6AP1	3.98e-17	0.253277	0.358	0.173	1.08e-12	mCAF	ATP6AP1
LAMB2	6.4e-17	0.307905	0.292	0.129	1.74e-12	mCAF	LAMB2
OSMR	6.89e-17	0.378589	0.253	0.104	1.87e-12	mCAF	OSMR
RNF145	1.24e-16	0.310539	0.269	0.113	3.37e-12	mCAF	RNF145
ATP2A2	1.28e-16	0.27385	0.299	0.133	3.47e-12	mCAF	ATP2A2
ZEB2	2.37e-16	0.267727	0.273	0.116	6.43e-12	mCAF	ZEB2
CST3	2.53e-16	0.291146	0.962	0.848	6.86e-12	mCAF	CST3
THY1	2.54e-16	0.26042	0.393	0.197	6.89e-12	mCAF	THY1
RING1	2.99e-16	0.313755	0.264	0.115	8.11e-12	mCAF	RING1
MDFIC	5.5e-16	0.252887	0.324	0.158	1.49e-11	mCAF	MDFIC
CCDC18-AS1	7.91e-16	0.262946	0.25	0.105	2.14e-11	mCAF	CCDC18-AS1
MRC2	1.58e-15	0.410969	0.288	0.134	4.28e-11	mCAF	MRC2
CD9	1.88e-15	0.391036	0.488	0.282	5.1e-11	mCAF	CD9
BCLAF1	1.98e-15	0.252806	0.372	0.192	5.37e-11	mCAF	BCLAF1
BUB3	4.39e-15	0.251941	0.292	0.138	1.19e-10	mCAF	BUB3
ELF2	7.52e-15	0.374276	0.295	0.145	2.04e-10	mCAF	ELF2
SREK1	7.85e-15	0.267813	0.308	0.15	2.13e-10	mCAF	SREK1
AC020916.1	9.86e-15	0.486451	0.293	0.141	2.67e-10	mCAF	AC020916.1
NASP	1.29e-14	0.286029	0.251	0.114	3.49e-10	mCAF	NASP
ARRDC3	1.45e-14	0.260281	0.255	0.114	3.93e-10	mCAF	ARRDC3
CPD	5.37e-14	0.295814	0.251	0.114	1.46e-09	mCAF	CPD
HNRNPH1	9.03e-14	0.251655	0.314	0.158	2.45e-09	mCAF	HNRNPH1
PRSS23	1.22e-13	0.428832	0.396	0.224	3.31e-09	mCAF	PRSS23
CCN2	3.31e-13	0.574995	0.769	0.501	8.97e-09	mCAF	CCN2
KDM5B	6.69e-13	0.28308	0.254	0.121	1.81e-08	mCAF	KDM5B
AFDN	8e-13	0.341359	0.302	0.161	2.17e-08	mCAF	AFDN
LUC7L	1.13e-12	0.320845	0.253	0.121	3.06e-08	mCAF	LUC7L
ZFP36	1.14e-12	0.322957	0.867	0.612	3.1e-08	mCAF	ZFP36
ZMIZ1	2.46e-12	0.313287	0.251	0.124	6.67e-08	mCAF	ZMIZ1
ENPP1	6.29e-12	0.375848	0.258	0.128	1.7e-07	mCAF	ENPP1
S100A6	2.53e-11	0.263677	0.952	0.806	6.85e-07	mCAF	S100A6
IFRD1	2.21e-10	0.358549	0.289	0.164	5.99e-06	mCAF	IFRD1
PMEPA1	3e-10	0.374551	0.255	0.135	8.14e-06	mCAF	PMEPA1
ELL2	3.58e-10	0.256627	0.261	0.141	9.7e-06	mCAF	ELL2
GLS	6.61e-10	0.271767	0.266	0.145	1.79e-05	mCAF	GLS
KCNN4	5.66e-70	1.03354	0.377	0.027	1.53e-65	FN1CAF	KCNN4
CLEC18A	8.97e-67	0.728007	0.273	0.01	2.43e-62	FN1CAF	CLEC18A
KLRC2	7.43e-64	1.03228	0.351	0.026	2.01e-59	FN1CAF	KLRC2
SPOCK1	4.61e-62	0.907236	0.442	0.049	1.25e-57	FN1CAF	SPOCK1
ITGA3	1.7e-50	0.782085	0.416	0.055	4.6e-46	FN1CAF	ITGA3
MAF	2.01e-49	0.762453	0.461	0.073	5.45e-45	FN1CAF	MAF
SLC25A37	2.09e-47	1.37338	0.708	0.204	5.66e-43	FN1CAF	SLC25A37
DUSP23	6.57e-46	1.0904	0.578	0.134	1.78e-41	FN1CAF	DUSP23
HMGA1	1.61e-44	0.788587	0.383	0.054	4.36e-40	FN1CAF	HMGA1
ZNF385D	1.94e-44	0.966709	0.409	0.063	5.26e-40	FN1CAF	ZNF385D
IL6R	5.35e-43	0.573488	0.26	0.022	1.45e-38	FN1CAF	IL6R
HOTAIRM1	1.03e-42	0.594108	0.273	0.025	2.79e-38	FN1CAF	HOTAIRM1
CAPG	3.32e-42	0.9351	0.643	0.169	8.99e-38	FN1CAF	CAPG
JUP	1.24e-41	0.431943	0.273	0.026	3.37e-37	FN1CAF	JUP
TBC1D8	1.84e-41	0.686371	0.344	0.046	5e-37	FN1CAF	TBC1D8
ICA1	2.84e-41	0.396359	0.253	0.022	7.7e-37	FN1CAF	ICA1
C1GALT1	1.93e-39	0.682029	0.448	0.088	5.22e-35	FN1CAF	C1GALT1
GPNMB	3.27e-39	1.00776	0.662	0.203	8.85e-35	FN1CAF	GPNMB
ATP1B1	2.61e-38	0.612592	0.487	0.103	7.06e-34	FN1CAF	ATP1B1
PLP21	3.21e-38	1.13121	0.714	0.245	8.69e-34	FN1CAF	PLP2
CITED4	9.43e-38	0.724435	0.351	0.054	2.56e-33	FN1CAF	CITED4
IER3	1.03e-37	1.20805	0.636	0.18	2.79e-33	FN1CAF	IER3
COBLL1	4.13e-36	0.648962	0.487	0.11	1.12e-31	FN1CAF	COBLL1
DDR1	5e-36	0.564862	0.305	0.043	1.36e-31	FN1CAF	DDR1
TANC1	1.57e-35	0.453011	0.338	0.052	4.25e-31	FN1CAF	TANC1
PLOD2	1.61e-34	0.821535	0.584	0.163	4.35e-30	FN1CAF	PLOD2
NAV2	2.85e-34	0.576998	0.286	0.038	7.72e-30	FN1CAF	NAV2
FXYD51	4.33e-34	0.863558	0.682	0.219	1.17e-29	FN1CAF	FXYD5
ITGA10	1.61e-33	1.35118	0.552	0.162	4.36e-29	FN1CAF	ITGA10
BASP1	2.99e-33	0.722493	0.396	0.078	8.1e-29	FN1CAF	BASP1
AHNAK2	4.36e-33	0.549856	0.357	0.063	1.18e-28	FN1CAF	AHNAK2
GJA1	7.32e-33	0.420334	0.487	0.114	1.98e-28	FN1CAF	GJA1
ADSS	8.82e-33	0.63363	0.5	0.125	2.39e-28	FN1CAF	ADSS
DPAGT1	1.07e-32	0.374726	0.331	0.055	2.9e-28	FN1CAF	DPAGT1
DSG2	1.43e-32	0.292814	0.409	0.082	3.88e-28	FN1CAF	DSG2
LARS	1.85e-32	0.58934	0.571	0.165	5.01e-28	FN1CAF	LARS
IVNS1ABP	3.15e-32	0.94905	0.487	0.131	8.55e-28	FN1CAF	IVNS1ABP
TNFRSF11B	2.05e-31	0.816654	0.286	0.042	5.56e-27	FN1CAF	TNFRSF11B
CA12	3.38e-31	0.609072	0.338	0.06	9.16e-27	FN1CAF	CA12
MALAT11	3.58e-31	1.55782	0.968	0.759	9.69e-27	FN1CAF	MALAT1
MOXD1	5.09e-31	0.367971	0.377	0.075	1.38e-26	FN1CAF	MOXD1
S100A12	5.58e-31	1.49011	0.708	0.275	1.51e-26	FN1CAF	S100A1
TUBB3	1.06e-30	0.670614	0.325	0.057	2.88e-26	FN1CAF	TUBB3
NEAT1	1.29e-30	1.79012	0.851	0.486	3.49e-26	FN1CAF	NEAT1
MDFI	2.89e-30	0.910362	0.422	0.103	7.82e-26	FN1CAF	MDFI
PON21	3.3e-30	0.780758	0.584	0.189	8.94e-26	FN1CAF	PON2
CRNDE	3.38e-30	0.494198	0.396	0.084	9.16e-26	FN1CAF	CRNDE
MGST1	5.98e-30	0.87603	0.617	0.201	1.62e-25	FN1CAF	MGST1
FN1	8.42e-30	1.67072	0.981	0.871	2.28e-25	FN1CAF	FN1
CRLS1	1.5e-29	0.424337	0.429	0.101	4.07e-25	FN1CAF	CRLS1
SEMA3C	2.88e-29	0.544025	0.357	0.071	7.8e-25	FN1CAF	SEMA3C
SERPINE2	1.81e-28	1.69254	0.552	0.19	4.89e-24	FN1CAF	SERPINE2
SNHG17	1.86e-28	0.417705	0.377	0.081	5.04e-24	FN1CAF	SNHG17
CD44	2.07e-28	0.764923	0.63	0.215	5.61e-24	FN1CAF	CD44
PAFAH1B3	3.49e-28	0.367101	0.292	0.05	9.45e-24	FN1CAF	PAFAH1B3
RRM2B	3.92e-28	0.389239	0.422	0.103	1.06e-23	FN1CAF	RRM2B
CD55	6.94e-28	1.04207	0.545	0.18	1.88e-23	FN1CAF	CD55
AIG1	1.19e-27	0.503004	0.442	0.115	3.23e-23	FN1CAF	AIG1
MET	1.68e-27	0.549488	0.299	0.054	4.57e-23	FN1CAF	MET
PLAUR	1.8e-27	0.904575	0.558	0.185	4.89e-23	FN1CAF	PLAUR
SYNGR2	6.07e-27	0.459329	0.364	0.08	1.65e-22	FN1CAF	SYNGR2
TOMM201	8.72e-27	0.63085	0.792	0.364	2.36e-22	FN1CAF	TOMM20
RHOBTB31	2.11e-26	0.654809	0.708	0.297	5.73e-22	FN1CAF	RHOBTB3
PSMG1	2.45e-26	0.281441	0.383	0.089	6.65e-22	FN1CAF	PSMG1
RAPGEF5	2.64e-26	0.314721	0.506	0.147	7.15e-22	FN1CAF	RAPGEF5
SLC39A14	2.88e-26	0.39633	0.305	0.059	7.79e-22	FN1CAF	SLC39A14
PDE4B	4.08e-26	0.390066	0.338	0.071	1.11e-21	FN1CAF	PDE4B
FAM89A	5.14e-26	0.347048	0.299	0.056	1.39e-21	FN1CAF	FAM89A
TMEM60	5.33e-26	0.330794	0.331	0.069	1.44e-21	FN1CAF	TMEM60
PDE4D	6.71e-26	0.423853	0.312	0.062	1.82e-21	FN1CAF	PDE4D
ARL4C	7.24e-26	0.789539	0.455	0.125	1.96e-21	FN1CAF	ARL4C
SPR	3.46e-25	0.280764	0.266	0.046	9.39e-21	FN1CAF	SPR
SOX4	3.46e-25	1.11901	0.617	0.25	9.39e-21	FN1CAF	SOX4
SCAMP3	7.32e-25	0.433836	0.5	0.158	1.99e-20	FN1CAF	SCAMP3
RHOD	7.72e-25	0.443679	0.364	0.087	2.09e-20	FN1CAF	RHOD
EPB41L4A-AS1	2.03e-24	0.56485	0.5	0.159	5.49e-20	FN1CAF	EPB41L4A-AS1
KARS	3.36e-24	0.325459	0.338	0.076	9.11e-20	FN1CAF	KARS
WWP2	3.41e-24	0.406818	0.422	0.115	9.25e-20	FN1CAF	WWP2
SUN1	4.77e-24	0.390108	0.39	0.101	1.29e-19	FN1CAF	SUN1
COPRS	4.89e-24	0.524841	0.545	0.189	1.33e-19	FN1CAF	COPRS
SND1	5.71e-24	0.53801	0.584	0.213	1.55e-19	FN1CAF	SND1
SYPL1	7.65e-24	0.51657	0.552	0.194	2.07e-19	FN1CAF	SYPL1
NOL7	8.15e-24	0.483815	0.688	0.289	2.21e-19	FN1CAF	NOL7
NDUFS2	1.05e-23	0.615681	0.506	0.168	2.83e-19	FN1CAF	NDUFS2
HOPX	1.13e-23	0.504059	0.539	0.172	3.07e-19	FN1CAF	HOPX
CD68	1.82e-23	0.250052	0.344	0.08	4.93e-19	FN1CAF	CD68
PPP1R14B	2.15e-23	0.669568	0.636	0.273	5.84e-19	FN1CAF	PPP1R14B
SHMT2	2.99e-23	0.557289	0.506	0.17	8.1e-19	FN1CAF	SHMT2
BRI31	5.62e-23	0.683854	0.799	0.418	1.52e-18	FN1CAF	BRI3
APLP21	7.67e-23	0.267672	0.623	0.233	2.08e-18	FN1CAF	APLP2
MLXIP	8.5e-23	0.350003	0.312	0.069	2.3e-18	FN1CAF	MLXIP
GALNT3	8.58e-23	0.339299	0.338	0.081	2.33e-18	FN1CAF	GALNT3
GYPC	1.31e-22	0.612951	0.617	0.243	3.55e-18	FN1CAF	GYPC
TMCO1	1.44e-22	0.468496	0.63	0.258	3.91e-18	FN1CAF	TMCO1
EPAS1	1.66e-22	0.347696	0.377	0.096	4.5e-18	FN1CAF	EPAS1
CCT3	2.17e-22	0.501724	0.597	0.241	5.88e-18	FN1CAF	CCT3
ATP6V1B21	3.25e-22	0.331348	0.571	0.197	8.81e-18	FN1CAF	ATP6V1B2
EIF3B	3.28e-22	0.439149	0.519	0.178	8.9e-18	FN1CAF	EIF3B
TGFB1	4.82e-22	1.13271	0.584	0.246	1.31e-17	FN1CAF	TGFB1
SQSTM1	8.59e-22	0.885068	0.961	0.634	2.33e-17	FN1CAF	SQSTM1
MIR4435-2HG	1.15e-21	0.519211	0.5	0.165	3.12e-17	FN1CAF	MIR4435-2HG
SNHG8	1.42e-21	0.518247	0.623	0.246	3.86e-17	FN1CAF	SNHG8
TRIM28	1.47e-21	0.49326	0.513	0.176	3.99e-17	FN1CAF	TRIM28
TRIM27	1.7e-21	0.356948	0.351	0.09	4.6e-17	FN1CAF	TRIM27
HSPA9	1.87e-21	0.480618	0.623	0.249	5.06e-17	FN1CAF	HSPA9
MRPL21	1.88e-21	0.435148	0.481	0.157	5.11e-17	FN1CAF	MRPL21
HEATR1	1.96e-21	0.436262	0.286	0.064	5.31e-17	FN1CAF	HEATR1
SYNE1	3.63e-21	0.463035	0.455	0.146	9.84e-17	FN1CAF	SYNE1
COX5A	3.9e-21	0.632924	0.675	0.318	1.06e-16	FN1CAF	COX5A
SSBP11	3.97e-21	0.450343	0.682	0.311	1.08e-16	FN1CAF	SSBP1
CKLF	4.19e-21	0.404187	0.539	0.194	1.14e-16	FN1CAF	CKLF
AC079781.5	5.43e-21	0.435395	0.351	0.092	1.47e-16	FN1CAF	AC079781.5
CLEC2B	5.45e-21	1.1199	0.351	0.096	1.48e-16	FN1CAF	CLEC2B
IPO9	5.48e-21	0.335402	0.286	0.064	1.49e-16	FN1CAF	IPO9
VAT1	5.65e-21	0.557331	0.539	0.199	1.53e-16	FN1CAF	VAT1
TMUB1	6.03e-21	0.263419	0.344	0.088	1.63e-16	FN1CAF	TMUB1
ATP1A1	7.73e-21	0.603789	0.597	0.248	2.1e-16	FN1CAF	ATP1A1
HM13	8.33e-21	0.523403	0.688	0.311	2.26e-16	FN1CAF	HM13
PRRC2C	9.53e-21	0.55934	0.779	0.39	2.58e-16	FN1CAF	PRRC2C
RHEB1	9.62e-21	0.297603	0.721	0.333	2.61e-16	FN1CAF	RHEB
CACYBP	1.03e-20	0.512418	0.558	0.206	2.8e-16	FN1CAF	CACYBP
SOD21	1.03e-20	1.11277	0.597	0.258	2.8e-16	FN1CAF	SOD2
UFC11	1.09e-20	0.619037	0.675	0.324	2.96e-16	FN1CAF	UFC1
MRPS24	1.25e-20	0.538334	0.617	0.269	3.39e-16	FN1CAF	MRPS24
STK17A	1.57e-20	0.383926	0.357	0.097	4.27e-16	FN1CAF	STK17A
SCNM1	1.6e-20	0.405749	0.409	0.126	4.33e-16	FN1CAF	SCNM1
ID4	1.67e-20	0.379574	0.474	0.157	4.52e-16	FN1CAF	ID4
LSM8	1.82e-20	0.295078	0.597	0.228	4.93e-16	FN1CAF	LSM8
BUD23	2.19e-20	0.404337	0.468	0.155	5.93e-16	FN1CAF	BUD23
CAV11	2.27e-20	0.420607	0.831	0.411	6.17e-16	FN1CAF	CAV1
PERP1	2.84e-20	0.311783	0.649	0.266	7.7e-16	FN1CAF	PERP
CERS2	2.96e-20	0.529627	0.513	0.191	8.01e-16	FN1CAF	CERS2
LRPPRC	3.54e-20	0.396956	0.39	0.113	9.59e-16	FN1CAF	LRPPRC
CXXC5	3.56e-20	0.796167	0.468	0.164	9.66e-16	FN1CAF	CXXC5
PKM	4.02e-20	0.80686	0.89	0.579	1.09e-15	FN1CAF	PKM
CDKN1A	4.23e-20	0.728582	0.844	0.438	1.15e-15	FN1CAF	CDKN1A
PRPF6	5.49e-20	0.297102	0.494	0.17	1.49e-15	FN1CAF	PRPF6
POLR3C	5.82e-20	0.38482	0.292	0.069	1.58e-15	FN1CAF	POLR3C
AKAP9	6.38e-20	0.421603	0.623	0.26	1.73e-15	FN1CAF	AKAP9
POLR2G	7.25e-20	0.590344	0.552	0.224	1.96e-15	FN1CAF	POLR2G
LRRFIP1	8.59e-20	0.431825	0.649	0.279	2.33e-15	FN1CAF	LRRFIP1
PAWR	8.88e-20	0.460181	0.37	0.106	2.41e-15	FN1CAF	PAWR
PSMA2	1.07e-19	0.479207	0.688	0.32	2.89e-15	FN1CAF	PSMA2
NUDCD3	1.11e-19	0.339819	0.312	0.077	3.01e-15	FN1CAF	NUDCD3
BHLHE40	1.29e-19	0.646209	0.708	0.324	3.5e-15	FN1CAF	BHLHE40
ELK3	1.42e-19	0.451231	0.292	0.072	3.84e-15	FN1CAF	ELK3
IGF2R	1.47e-19	0.354422	0.487	0.169	3.99e-15	FN1CAF	IGF2R
STAG2	1.58e-19	0.507992	0.383	0.112	4.29e-15	FN1CAF	STAG2
MPC2	1.82e-19	0.389956	0.558	0.213	4.92e-15	FN1CAF	MPC2
COPA	1.91e-19	0.426337	0.571	0.225	5.17e-15	FN1CAF	COPA
EIF2AK1	2e-19	0.397015	0.448	0.152	5.41e-15	FN1CAF	EIF2AK1
PMPCB	2.47e-19	0.542105	0.455	0.157	6.7e-15	FN1CAF	PMPCB
EFTUD2	2.89e-19	0.30136	0.253	0.054	7.84e-15	FN1CAF	EFTUD2
RETREG2	2.89e-19	0.363224	0.396	0.124	7.85e-15	FN1CAF	RETREG2
CANX1	3.65e-19	0.352911	0.773	0.403	9.91e-15	FN1CAF	CANX
PPP2R1A	4.52e-19	0.426344	0.669	0.297	1.22e-14	FN1CAF	PPP2R1A
PLEKHA1	4.72e-19	0.339865	0.299	0.074	1.28e-14	FN1CAF	PLEKHA1
AFDN1	6.14e-19	0.479373	0.519	0.187	1.67e-14	FN1CAF	AFDN
MIDN	6.28e-19	0.452834	0.494	0.183	1.7e-14	FN1CAF	MIDN
NEDD9	6.56e-19	0.545869	0.39	0.12	1.78e-14	FN1CAF	NEDD9
SLC39A1	6.9e-19	0.553143	0.532	0.21	1.87e-14	FN1CAF	SLC39A1
ASL	9.02e-19	0.349398	0.344	0.097	2.45e-14	FN1CAF	ASL
NT5C3A	1.22e-18	0.34219	0.344	0.096	3.32e-14	FN1CAF	NT5C3A
NDUFAF4	1.23e-18	0.30709	0.312	0.082	3.33e-14	FN1CAF	NDUFAF4
POLD2	1.43e-18	0.481269	0.435	0.154	3.89e-14	FN1CAF	POLD2
CD109	1.56e-18	0.666255	0.61	0.262	4.22e-14	FN1CAF	CD109
SLC16A3	1.56e-18	0.464604	0.318	0.085	4.24e-14	FN1CAF	SLC16A3
H2AFY	1.65e-18	0.470687	0.552	0.222	4.48e-14	FN1CAF	H2AFY
SLC38A2	1.72e-18	0.748202	0.727	0.36	4.65e-14	FN1CAF	SLC38A2
ETS2	1.88e-18	0.290136	0.325	0.087	5.08e-14	FN1CAF	ETS2
TSPAN7	1.88e-18	0.254087	0.377	0.112	5.11e-14	FN1CAF	TSPAN7
ANKRD28	2.37e-18	0.269368	0.344	0.096	6.43e-14	FN1CAF	ANKRD28
GAS51	2.42e-18	0.667239	0.773	0.429	6.57e-14	FN1CAF	GAS5
B4GALT3	2.43e-18	0.383243	0.331	0.093	6.58e-14	FN1CAF	B4GALT3
RGS1	2.48e-18	0.480307	0.286	0.069	6.74e-14	FN1CAF	RGS1
PAM16	2.79e-18	0.329122	0.377	0.117	7.57e-14	FN1CAF	PAM16
TMEM87A	2.92e-18	0.381223	0.474	0.166	7.91e-14	FN1CAF	TMEM87A
TMEM205	3.24e-18	0.304212	0.513	0.194	8.77e-14	FN1CAF	TMEM205
NINJ11	3.82e-18	0.348272	0.481	0.171	1.04e-13	FN1CAF	NINJ1
USE1	4.24e-18	0.35181	0.435	0.145	1.15e-13	FN1CAF	USE1
NBPF15	4.54e-18	0.336251	0.26	0.061	1.23e-13	FN1CAF	NBPF15
PDAP1	4.81e-18	0.300421	0.565	0.226	1.3e-13	FN1CAF	PDAP1
CD46	4.83e-18	0.394264	0.539	0.215	1.31e-13	FN1CAF	CD46
RSL24D1	5.35e-18	0.412836	0.63	0.283	1.45e-13	FN1CAF	RSL24D1
FLOT1	5.45e-18	0.426696	0.578	0.24	1.48e-13	FN1CAF	FLOT1
COPS5	5.46e-18	0.342356	0.422	0.141	1.48e-13	FN1CAF	COPS5
HDDC21	5.49e-18	0.288601	0.565	0.233	1.49e-13	FN1CAF	HDDC2
CDC73	5.71e-18	0.320143	0.416	0.139	1.55e-13	FN1CAF	CDC73
MRPS34	5.75e-18	0.349829	0.506	0.196	1.56e-13	FN1CAF	MRPS34
COX20	6.02e-18	0.521385	0.455	0.162	1.63e-13	FN1CAF	COX20
PCF11	6.11e-18	0.463623	0.325	0.092	1.66e-13	FN1CAF	PCF11
FAM133B	6.18e-18	0.382939	0.448	0.162	1.68e-13	FN1CAF	FAM133B
SMIM29	7.69e-18	0.422888	0.383	0.12	2.08e-13	FN1CAF	SMIM29
LINC01578	7.74e-18	0.510827	0.773	0.38	2.1e-13	FN1CAF	LINC01578
WBP2	8.48e-18	0.295336	0.526	0.202	2.3e-13	FN1CAF	WBP2
PPFIBP1	9.05e-18	0.662705	0.695	0.33	2.45e-13	FN1CAF	PPFIBP1
NME1	9.11e-18	0.456948	0.604	0.27	2.47e-13	FN1CAF	NME1
ABL2	9.94e-18	0.366244	0.351	0.103	2.69e-13	FN1CAF	ABL2
HGS	1.01e-17	0.397659	0.364	0.111	2.73e-13	FN1CAF	HGS
IQGAP1	1.05e-17	0.340831	0.63	0.27	2.86e-13	FN1CAF	IQGAP1
RNF213	1.11e-17	0.402825	0.474	0.171	3.01e-13	FN1CAF	RNF213
SRSF1	1.23e-17	0.366156	0.429	0.143	3.32e-13	FN1CAF	SRSF1
BCAP31	1.28e-17	0.401857	0.682	0.328	3.47e-13	FN1CAF	BCAP31
TAF7	1.42e-17	0.296275	0.597	0.259	3.84e-13	FN1CAF	TAF7
COL2A1	1.46e-17	0.705499	0.39	0.124	3.96e-13	FN1CAF	COL2A1
CCT4	1.48e-17	0.476	0.584	0.271	4.01e-13	FN1CAF	CCT4
C1orf431	1.7e-17	0.380718	0.669	0.324	4.61e-13	FN1CAF	C1orf43
UCHL5	1.74e-17	0.35005	0.273	0.069	4.71e-13	FN1CAF	UCHL5
NDUFB9	1.86e-17	0.560288	0.701	0.37	5.06e-13	FN1CAF	NDUFB9
MPLKIP	1.92e-17	0.313845	0.422	0.143	5.2e-13	FN1CAF	MPLKIP
ZDHHC4	2.17e-17	0.257449	0.331	0.094	5.88e-13	FN1CAF	ZDHHC4
ERP29	2.18e-17	0.416272	0.649	0.301	5.92e-13	FN1CAF	ERP29
CCT6A	2.23e-17	0.476305	0.597	0.277	6.05e-13	FN1CAF	CCT6A
FKBP4	2.3e-17	0.258734	0.318	0.09	6.24e-13	FN1CAF	FKBP4
TCP1	2.31e-17	0.394719	0.571	0.238	6.28e-13	FN1CAF	TCP1
NR2F6	2.39e-17	0.406122	0.331	0.097	6.49e-13	FN1CAF	NR2F6
MAT2B	2.47e-17	0.2772	0.357	0.108	6.7e-13	FN1CAF	MAT2B
TNPO1	2.77e-17	0.329579	0.416	0.141	7.5e-13	FN1CAF	TNPO1
RPLP01	2.87e-17	0.755974	0.961	0.868	7.77e-13	FN1CAF	RPLP0
ADIPOR11	2.91e-17	0.252746	0.468	0.175	7.88e-13	FN1CAF	ADIPOR1
DDX18	3.17e-17	0.357644	0.552	0.225	8.6e-13	FN1CAF	DDX18
H2AFV	3.24e-17	0.290132	0.61	0.269	8.79e-13	FN1CAF	H2AFV
EPN1	3.46e-17	0.329856	0.461	0.166	9.37e-13	FN1CAF	EPN1
SCAF11	3.47e-17	0.326414	0.552	0.222	9.41e-13	FN1CAF	SCAF11
ADM	3.54e-17	1.36233	0.37	0.124	9.59e-13	FN1CAF	ADM
ALCAM	3.55e-17	0.302242	0.338	0.097	9.63e-13	FN1CAF	ALCAM
EPRS	3.69e-17	0.489766	0.5	0.196	1e-12	FN1CAF	EPRS
PDCD2	3.81e-17	0.343559	0.39	0.129	1.03e-12	FN1CAF	PDCD2
MRPL36	3.94e-17	0.314302	0.448	0.161	1.07e-12	FN1CAF	MRPL36
HAPLN1	4e-17	0.420877	0.26	0.062	1.09e-12	FN1CAF	HAPLN1
PDE4DIP	4.46e-17	0.276864	0.357	0.108	1.21e-12	FN1CAF	PDE4DIP
SHC1	5.37e-17	0.522693	0.468	0.191	1.46e-12	FN1CAF	SHC1
RO60	5.84e-17	0.311453	0.506	0.195	1.58e-12	FN1CAF	RO60
NOL3	5.99e-17	0.301038	0.331	0.096	1.62e-12	FN1CAF	NOL3
MED10	6.11e-17	0.379204	0.448	0.164	1.66e-12	FN1CAF	MED10
ATP6V1F	6.12e-17	0.256607	0.675	0.31	1.66e-12	FN1CAF	ATP6V1F
TPR	6.14e-17	0.411183	0.656	0.305	1.66e-12	FN1CAF	TPR
C12orf75	6.24e-17	0.35128	0.299	0.082	1.69e-12	FN1CAF	C12orf75
ACBD6	6.59e-17	0.375408	0.448	0.163	1.79e-12	FN1CAF	ACBD6
ZC3H151	7.66e-17	0.25398	0.623	0.274	2.08e-12	FN1CAF	ZC3H15
DUSP4	8.02e-17	0.268425	0.364	0.113	2.17e-12	FN1CAF	DUSP4
TNFRSF21	8.36e-17	0.499502	0.26	0.064	2.27e-12	FN1CAF	TNFRSF21
YIPF3	9.81e-17	0.279747	0.701	0.322	2.66e-12	FN1CAF	YIPF3
TTC19	1.03e-16	0.366987	0.331	0.098	2.78e-12	FN1CAF	TTC19
DHRSX	1.08e-16	0.363821	0.312	0.089	2.93e-12	FN1CAF	DHRSX
TMEM243	1.11e-16	0.426399	0.312	0.089	3.01e-12	FN1CAF	TMEM243
LAMTOR5	1.12e-16	0.299826	0.682	0.315	3.03e-12	FN1CAF	LAMTOR5
SMARCC2	1.29e-16	0.26131	0.468	0.169	3.5e-12	FN1CAF	SMARCC2
RNPS1	1.38e-16	0.42669	0.513	0.21	3.73e-12	FN1CAF	RNPS1
TAF6	1.38e-16	0.270252	0.292	0.08	3.73e-12	FN1CAF	TAF6
RPP21	1.44e-16	0.380428	0.5	0.197	3.91e-12	FN1CAF	RPP21
NDUFB10	1.45e-16	0.50805	0.675	0.339	3.92e-12	FN1CAF	NDUFB10
SON1	1.52e-16	0.583073	0.864	0.503	4.12e-12	FN1CAF	SON
EIF3M	1.69e-16	0.255151	0.591	0.264	4.58e-12	FN1CAF	EIF3M
OCIAD2	1.76e-16	0.31927	0.253	0.062	4.77e-12	FN1CAF	OCIAD2
SPAG9	1.8e-16	0.340903	0.591	0.255	4.88e-12	FN1CAF	SPAG9
RIN2	1.9e-16	0.293999	0.26	0.066	5.14e-12	FN1CAF	RIN2
SNRPE	2.06e-16	0.418752	0.558	0.237	5.57e-12	FN1CAF	SNRPE
DAP3	2.1e-16	0.318525	0.403	0.138	5.69e-12	FN1CAF	DAP3
ANKHD1	2.19e-16	0.311651	0.396	0.134	5.94e-12	FN1CAF	ANKHD1
SF3B2	2.24e-16	0.37388	0.688	0.34	6.08e-12	FN1CAF	SF3B2
MGST31	2.61e-16	0.407279	0.786	0.442	7.07e-12	FN1CAF	MGST3
GABARAPL1	2.61e-16	0.335581	0.461	0.169	7.08e-12	FN1CAF	GABARAPL1
NDUFA10	2.67e-16	0.2764	0.474	0.18	7.23e-12	FN1CAF	NDUFA10
SERPINE11	2.96e-16	1.05518	0.662	0.332	8.03e-12	FN1CAF	SERPINE1
PSMD41	3.26e-16	0.331646	0.584	0.269	8.83e-12	FN1CAF	PSMD4
RAB9A	3.32e-16	0.281944	0.299	0.084	9e-12	FN1CAF	RAB9A
PSMB4	3.49e-16	0.326945	0.532	0.227	9.47e-12	FN1CAF	PSMB4
TEAD1	3.55e-16	0.38278	0.396	0.134	9.63e-12	FN1CAF	TEAD1
ATIC	3.57e-16	0.264717	0.318	0.095	9.67e-12	FN1CAF	ATIC
RAB24	4.18e-16	0.253736	0.409	0.139	1.13e-11	FN1CAF	RAB24
NDUFA41	4.69e-16	0.499319	0.831	0.52	1.27e-11	FN1CAF	NDUFA4
LSM2	4.72e-16	0.518828	0.481	0.197	1.28e-11	FN1CAF	LSM2
CHD4	5.29e-16	0.376164	0.461	0.18	1.43e-11	FN1CAF	CHD4
POMGNT1	5.41e-16	0.275492	0.253	0.064	1.47e-11	FN1CAF	POMGNT1
TMEM14B	5.42e-16	0.452371	0.591	0.278	1.47e-11	FN1CAF	TMEM14B
MOGS	5.54e-16	0.330867	0.305	0.09	1.5e-11	FN1CAF	MOGS
DDX39A	5.93e-16	0.315212	0.338	0.105	1.61e-11	FN1CAF	DDX39A
LNPEP	6.06e-16	0.350905	0.344	0.107	1.64e-11	FN1CAF	LNPEP
EMP3	6.07e-16	0.655101	0.753	0.427	1.64e-11	FN1CAF	EMP3
PPP1R7	6.2e-16	0.260429	0.409	0.145	1.68e-11	FN1CAF	PPP1R7
DCUN1D5	6.29e-16	0.347735	0.338	0.108	1.71e-11	FN1CAF	DCUN1D5
PWP1	6.42e-16	0.25671	0.461	0.175	1.74e-11	FN1CAF	PWP1
CLN3	6.45e-16	0.349391	0.253	0.066	1.75e-11	FN1CAF	CLN3
STX16	6.52e-16	0.311442	0.273	0.073	1.77e-11	FN1CAF	STX16
COLGALT2	6.99e-16	0.504555	0.364	0.122	1.9e-11	FN1CAF	COLGALT2
SOX5	7.28e-16	0.423051	0.305	0.09	1.97e-11	FN1CAF	SOX5
UHMK1	7.61e-16	0.364938	0.318	0.096	2.06e-11	FN1CAF	UHMK1
KDSR	8.2e-16	0.37838	0.351	0.113	2.22e-11	FN1CAF	KDSR
VPS35	8.51e-16	0.339725	0.429	0.157	2.31e-11	FN1CAF	VPS35
PMF1	8.63e-16	0.369799	0.338	0.108	2.34e-11	FN1CAF	PMF1
C17orf49	1.08e-15	0.305319	0.494	0.196	2.92e-11	FN1CAF	C17orf49
CCDC47	1.14e-15	0.37645	0.552	0.238	3.09e-11	FN1CAF	CCDC47
LETMD1	1.16e-15	0.364555	0.305	0.091	3.13e-11	FN1CAF	LETMD1
TRPM7	1.23e-15	0.277505	0.312	0.091	3.34e-11	FN1CAF	TRPM7
SMARCA4	1.43e-15	0.273471	0.357	0.115	3.88e-11	FN1CAF	SMARCA4
NDUFB21	1.51e-15	0.394449	0.773	0.448	4.09e-11	FN1CAF	NDUFB2
SLC3A2	1.56e-15	0.569506	0.571	0.261	4.24e-11	FN1CAF	SLC3A2
PSMD12	1.7e-15	0.281227	0.429	0.161	4.61e-11	FN1CAF	PSMD12
PA2G4	1.81e-15	0.299317	0.656	0.319	4.9e-11	FN1CAF	PA2G4
S100A131	1.84e-15	0.608127	0.792	0.48	4.99e-11	FN1CAF	S100A13
SLC25A13	1.87e-15	0.271816	0.253	0.065	5.07e-11	FN1CAF	SLC25A13
SRPRA	1.92e-15	0.300021	0.539	0.231	5.2e-11	FN1CAF	SRPRA
CAPZA2	2e-15	0.273235	0.571	0.254	5.43e-11	FN1CAF	CAPZA2
IER2	2.05e-15	0.738123	0.831	0.509	5.56e-11	FN1CAF	IER2
EFNA1	2.35e-15	0.373685	0.377	0.13	6.37e-11	FN1CAF	EFNA1
STK38L	2.38e-15	0.27744	0.279	0.078	6.46e-11	FN1CAF	STK38L
MCFD2	2.4e-15	0.25102	0.455	0.172	6.51e-11	FN1CAF	MCFD2
ECHDC1	2.42e-15	0.274838	0.344	0.112	6.56e-11	FN1CAF	ECHDC1
ABCF2	2.56e-15	0.268905	0.292	0.084	6.95e-11	FN1CAF	ABCF2
ICE1	2.61e-15	0.321154	0.331	0.104	7.08e-11	FN1CAF	ICE1
SMIM26	2.64e-15	0.384492	0.656	0.329	7.15e-11	FN1CAF	SMIM26
CEP350	2.71e-15	0.402776	0.403	0.145	7.35e-11	FN1CAF	CEP350
WTAP	2.73e-15	0.421853	0.539	0.233	7.4e-11	FN1CAF	WTAP
TMED4	2.75e-15	0.414154	0.591	0.273	7.45e-11	FN1CAF	TMED4
OLA1	2.83e-15	0.275948	0.448	0.17	7.68e-11	FN1CAF	OLA1
SUMF2	2.87e-15	0.294475	0.461	0.185	7.78e-11	FN1CAF	SUMF2
SUZ12	3.1e-15	0.311028	0.338	0.106	8.42e-11	FN1CAF	SUZ12
COPS6	3.21e-15	0.331471	0.623	0.31	8.7e-11	FN1CAF	COPS6
TMBIM4	3.49e-15	0.254349	0.734	0.359	9.45e-11	FN1CAF	TMBIM4
TMEM248	3.6e-15	0.261823	0.519	0.209	9.77e-11	FN1CAF	TMEM248
BLVRB	3.7e-15	0.268616	0.526	0.221	1e-10	FN1CAF	BLVRB
GTF2IRD2B	3.89e-15	0.25436	0.305	0.09	1.05e-10	FN1CAF	GTF2IRD2B
RAD23A	3.91e-15	0.364346	0.669	0.338	1.06e-10	FN1CAF	RAD23A
SERTAD2	3.93e-15	0.26827	0.26	0.069	1.06e-10	FN1CAF	SERTAD2
EDEM3	3.96e-15	0.302873	0.331	0.107	1.07e-10	FN1CAF	EDEM3
ALG8	4.22e-15	0.302635	0.253	0.066	1.14e-10	FN1CAF	ALG8
CADPS2	4.22e-15	0.346245	0.26	0.069	1.14e-10	FN1CAF	CADPS2
MDM2	5.05e-15	0.517032	0.435	0.173	1.37e-10	FN1CAF	MDM2
ATRX	5.11e-15	0.338944	0.578	0.252	1.38e-10	FN1CAF	ATRX
HIVEP2	5.11e-15	0.385598	0.273	0.077	1.39e-10	FN1CAF	HIVEP2
STAT6	5.17e-15	0.313512	0.26	0.07	1.4e-10	FN1CAF	STAT6
PURA	5.42e-15	0.324296	0.597	0.264	1.47e-10	FN1CAF	PURA
SNHG16	5.77e-15	0.372063	0.552	0.249	1.57e-10	FN1CAF	SNHG16
VPS51	5.86e-15	0.444799	0.416	0.161	1.59e-10	FN1CAF	VPS51
GMDS	6.05e-15	0.45409	0.351	0.117	1.64e-10	FN1CAF	GMDS
CENPX	6.24e-15	0.312977	0.312	0.097	1.69e-10	FN1CAF	CENPX
RP9	6.25e-15	0.368785	0.273	0.078	1.69e-10	FN1CAF	RP9
UBXN1	6.59e-15	0.385839	0.669	0.33	1.79e-10	FN1CAF	UBXN1
LAMTOR2	7e-15	0.358183	0.5	0.217	1.9e-10	FN1CAF	LAMTOR2
TXNDC171	7e-15	0.395883	0.532	0.241	1.9e-10	FN1CAF	TXNDC17
STARD3NL	7.01e-15	0.310512	0.305	0.094	1.9e-10	FN1CAF	STARD3NL
CTSL1	7.22e-15	0.507906	0.675	0.346	1.96e-10	FN1CAF	CTSL
CEBPZ	7.27e-15	0.321631	0.383	0.134	1.97e-10	FN1CAF	CEBPZ
CTSC1	7.44e-15	0.260896	0.597	0.276	2.02e-10	FN1CAF	CTSC
SNX9	7.55e-15	0.381748	0.513	0.217	2.05e-10	FN1CAF	SNX9
HSF1	7.61e-15	0.332111	0.377	0.131	2.06e-10	FN1CAF	HSF1
ITGA5	8.62e-15	0.661603	0.409	0.156	2.34e-10	FN1CAF	ITGA5
ARPC1A1	8.79e-15	0.305227	0.578	0.275	2.38e-10	FN1CAF	ARPC1A
UQCC3	9e-15	0.26148	0.318	0.1	2.44e-10	FN1CAF	UQCC3
DARS	9.2e-15	0.273864	0.481	0.19	2.49e-10	FN1CAF	DARS
BCLAF11	9.79e-15	0.537037	0.539	0.237	2.65e-10	FN1CAF	BCLAF1
FNDC3B	1e-14	0.524663	0.455	0.184	2.72e-10	FN1CAF	FNDC3B
REXO2	1.06e-14	0.516463	0.623	0.324	2.88e-10	FN1CAF	REXO2
CAMSAP2	1.09e-14	0.331935	0.273	0.078	2.95e-10	FN1CAF	CAMSAP2
CHCHD21	1.1e-14	0.47066	0.857	0.618	2.98e-10	FN1CAF	CHCHD2
TGFA	1.1e-14	0.342638	0.279	0.081	2.98e-10	FN1CAF	TGFA
DDX56	1.11e-14	0.327981	0.318	0.103	3e-10	FN1CAF	DDX56
ADIRF	1.22e-14	0.411084	0.805	0.433	3.3e-10	FN1CAF	ADIRF
IMP4	1.24e-14	0.345832	0.383	0.139	3.35e-10	FN1CAF	IMP4
DEPP1	1.27e-14	0.521612	0.299	0.089	3.45e-10	FN1CAF	DEPP1
HNRNPU	1.3e-14	0.421658	0.773	0.429	3.52e-10	FN1CAF	HNRNPU
SNRNP200	1.32e-14	0.399716	0.37	0.13	3.59e-10	FN1CAF	SNRNP200
RNF187	1.38e-14	0.278132	0.545	0.239	3.75e-10	FN1CAF	RNF187
BCL3	1.41e-14	0.293014	0.383	0.139	3.83e-10	FN1CAF	BCL3
EIF3E1	1.42e-14	0.298638	0.747	0.394	3.85e-10	FN1CAF	EIF3E
ROCK2	1.46e-14	0.273338	0.429	0.162	3.96e-10	FN1CAF	ROCK2
BCAR1	1.52e-14	0.433953	0.26	0.071	4.13e-10	FN1CAF	BCAR1
CD151	1.6e-14	0.666476	0.682	0.39	4.33e-10	FN1CAF	CD151
FADS3	1.81e-14	0.369879	0.325	0.108	4.91e-10	FN1CAF	FADS3
NELFCD	1.84e-14	0.335032	0.299	0.092	4.98e-10	FN1CAF	NELFCD
NTPCR	1.85e-14	0.256799	0.273	0.079	5.03e-10	FN1CAF	NTPCR
EIF4EBP3	1.86e-14	0.342019	0.273	0.08	5.04e-10	FN1CAF	EIF4EBP3
PRPF8	1.86e-14	0.308288	0.5	0.211	5.05e-10	FN1CAF	PRPF8
GADD45GIP11	1.87e-14	0.309555	0.675	0.351	5.06e-10	FN1CAF	GADD45GIP1
PTOV11	2e-14	0.300159	0.636	0.294	5.43e-10	FN1CAF	PTOV1
ELF21	2.02e-14	0.314323	0.461	0.18	5.49e-10	FN1CAF	ELF2
ARID4B	2.03e-14	0.412829	0.494	0.204	5.52e-10	FN1CAF	ARID4B
OFD1	2.05e-14	0.297456	0.286	0.083	5.56e-10	FN1CAF	OFD1
SF3B5	2.06e-14	0.302227	0.662	0.331	5.6e-10	FN1CAF	SF3B5
GPATCH4	2.16e-14	0.251894	0.273	0.078	5.86e-10	FN1CAF	GPATCH4
NHP2	2.2e-14	0.299314	0.63	0.31	5.96e-10	FN1CAF	NHP2
CCT8	2.34e-14	0.330248	0.545	0.246	6.34e-10	FN1CAF	CCT8
CTSD	2.7e-14	0.455322	0.714	0.383	7.31e-10	FN1CAF	CTSD
VEGFA	2.78e-14	1.39902	0.526	0.256	7.54e-10	FN1CAF	VEGFA
ITGA1	2.87e-14	0.309728	0.377	0.136	7.78e-10	FN1CAF	ITGA1
FOXC1	3e-14	0.257131	0.422	0.162	8.13e-10	FN1CAF	FOXC1
RNF114	3.02e-14	0.297001	0.455	0.177	8.18e-10	FN1CAF	RNF114
BAZ1B	3.18e-14	0.300606	0.422	0.166	8.62e-10	FN1CAF	BAZ1B
EDIL3	3.31e-14	0.622098	0.565	0.275	8.97e-10	FN1CAF	EDIL3
CDKN2B	3.49e-14	0.495121	0.396	0.15	9.45e-10	FN1CAF	CDKN2B
RGS21	3.86e-14	0.376018	0.468	0.19	1.05e-09	FN1CAF	RGS2
METTL26	4.14e-14	0.31536	0.617	0.302	1.12e-09	FN1CAF	METTL26
NDUFC2	4.53e-14	0.326531	0.734	0.41	1.23e-09	FN1CAF	NDUFC2
HSPD11	4.59e-14	0.340184	0.708	0.386	1.24e-09	FN1CAF	HSPD1
CCT5	4.6e-14	0.251686	0.455	0.187	1.25e-09	FN1CAF	CCT5
EXOSC5	4.77e-14	0.294147	0.266	0.076	1.29e-09	FN1CAF	EXOSC5
RUNX1	5.32e-14	0.276041	0.266	0.076	1.44e-09	FN1CAF	RUNX1
SKAP2	5.37e-14	0.352627	0.279	0.085	1.46e-09	FN1CAF	SKAP2
CIRBP	5.45e-14	0.440895	0.877	0.558	1.48e-09	FN1CAF	CIRBP
PLIN2	5.59e-14	0.576586	0.383	0.14	1.52e-09	FN1CAF	PLIN2
PRELID11	5.86e-14	0.289727	0.643	0.337	1.59e-09	FN1CAF	PRELID1
PPP1R18	5.96e-14	0.26768	0.377	0.134	1.62e-09	FN1CAF	PPP1R18
UBE2Q1	6.31e-14	0.303379	0.338	0.118	1.71e-09	FN1CAF	UBE2Q1
RRP1B	6.66e-14	0.254705	0.279	0.086	1.81e-09	FN1CAF	RRP1B
TM4SF1	7e-14	0.83692	0.669	0.362	1.9e-09	FN1CAF	TM4SF1
SNRPB	7.63e-14	0.314954	0.545	0.247	2.07e-09	FN1CAF	SNRPB
TMED5	8.29e-14	0.291843	0.37	0.134	2.25e-09	FN1CAF	TMED5
RRP15	8.32e-14	0.26096	0.305	0.1	2.26e-09	FN1CAF	RRP15
MRPL24	8.48e-14	0.260718	0.455	0.185	2.3e-09	FN1CAF	MRPL24
CFDP1	9.02e-14	0.320813	0.481	0.201	2.45e-09	FN1CAF	CFDP1
IARS2	9.33e-14	0.325748	0.351	0.124	2.53e-09	FN1CAF	IARS2
NAP1L4	9.47e-14	0.259476	0.442	0.175	2.57e-09	FN1CAF	NAP1L4
KIAA0100	1.05e-13	0.26698	0.279	0.083	2.85e-09	FN1CAF	KIAA0100
CSNK1D	1.18e-13	0.363556	0.396	0.15	3.19e-09	FN1CAF	CSNK1D
FASTK	1.18e-13	0.343213	0.357	0.127	3.19e-09	FN1CAF	FASTK
HIF1A1	1.19e-13	0.336165	0.494	0.217	3.22e-09	FN1CAF	HIF1A
SSRP1	1.2e-13	0.285327	0.357	0.13	3.25e-09	FN1CAF	SSRP1
HEBP2	1.24e-13	0.325319	0.643	0.322	3.36e-09	FN1CAF	HEBP2
METAP2	1.24e-13	0.309671	0.545	0.25	3.36e-09	FN1CAF	METAP2
NUPR11	1.26e-13	0.356717	0.753	0.392	3.4e-09	FN1CAF	NUPR1
NAMPT	1.26e-13	0.389609	0.325	0.109	3.41e-09	FN1CAF	NAMPT
IFRD11	1.36e-13	0.399011	0.461	0.189	3.68e-09	FN1CAF	IFRD1
PDIA6	1.36e-13	0.286229	0.721	0.374	3.68e-09	FN1CAF	PDIA6
GART	1.46e-13	0.353785	0.266	0.078	3.96e-09	FN1CAF	GART
EXOC4	1.7e-13	0.325391	0.299	0.097	4.61e-09	FN1CAF	EXOC4
API5	1.71e-13	0.369965	0.273	0.084	4.65e-09	FN1CAF	API5
ITGAV	1.89e-13	0.441714	0.429	0.174	5.12e-09	FN1CAF	ITGAV
WDR60	1.92e-13	0.361764	0.357	0.125	5.2e-09	FN1CAF	WDR60
CFAP36	1.92e-13	0.460606	0.474	0.208	5.21e-09	FN1CAF	CFAP36
CEBPB1	1.93e-13	0.537852	0.682	0.352	5.22e-09	FN1CAF	CEBPB
NDUFA12	1.93e-13	0.279281	0.578	0.271	5.24e-09	FN1CAF	NDUFA12
ZNF622	2.18e-13	0.274867	0.279	0.087	5.9e-09	FN1CAF	ZNF622
ILF3	2.34e-13	0.34782	0.448	0.187	6.33e-09	FN1CAF	ILF3
ERO1A	2.37e-13	0.536691	0.253	0.075	6.41e-09	FN1CAF	ERO1A
AP1S1	2.47e-13	0.259155	0.351	0.129	6.69e-09	FN1CAF	AP1S1
SF3A2	2.49e-13	0.295914	0.448	0.183	6.75e-09	FN1CAF	SF3A2
POLR2M	2.53e-13	0.263747	0.279	0.085	6.85e-09	FN1CAF	POLR2M
NEK7	2.61e-13	0.274703	0.338	0.119	7.08e-09	FN1CAF	NEK7
TMEM120A	2.74e-13	0.340014	0.403	0.154	7.44e-09	FN1CAF	TMEM120A
BCKDHA	2.86e-13	0.303618	0.286	0.091	7.74e-09	FN1CAF	BCKDHA
PRPF40A	3.06e-13	0.314552	0.513	0.241	8.29e-09	FN1CAF	PRPF40A
ACSL3	3.13e-13	0.39318	0.5	0.225	8.5e-09	FN1CAF	ACSL3
EMC7	3.16e-13	0.292914	0.558	0.258	8.56e-09	FN1CAF	EMC7
DST	3.17e-13	0.613046	0.714	0.41	8.59e-09	FN1CAF	DST
TAF1D	3.22e-13	0.412351	0.506	0.227	8.73e-09	FN1CAF	TAF1D
ZNF503	3.38e-13	0.512541	0.279	0.089	9.17e-09	FN1CAF	ZNF503
TMEM18	3.6e-13	0.331394	0.461	0.196	9.75e-09	FN1CAF	TMEM18
UBE2G2	3.64e-13	0.400925	0.292	0.095	9.86e-09	FN1CAF	UBE2G2
KMT2E	3.78e-13	0.300528	0.584	0.268	1.02e-08	FN1CAF	KMT2E
YWHAQ	4.17e-13	0.438331	0.747	0.41	1.13e-08	FN1CAF	YWHAQ
PLXNB2	4.37e-13	0.276132	0.351	0.122	1.18e-08	FN1CAF	PLXNB2
ZIC1	4.66e-13	0.315886	0.26	0.078	1.26e-08	FN1CAF	ZIC1
ANO6	5.25e-13	0.324659	0.338	0.117	1.42e-08	FN1CAF	ANO6
CYP51A1	5.27e-13	0.289372	0.396	0.151	1.43e-08	FN1CAF	CYP51A1
WSB11	5.33e-13	0.565164	0.714	0.383	1.45e-08	FN1CAF	WSB1
NDUFV31	5.35e-13	0.301549	0.429	0.173	1.45e-08	FN1CAF	NDUFV3
TGIF1	5.92e-13	0.309708	0.409	0.166	1.6e-08	FN1CAF	TGIF1
PKN2	6.21e-13	0.452468	0.331	0.118	1.68e-08	FN1CAF	PKN2
DNAJC2	6.53e-13	0.304328	0.357	0.131	1.77e-08	FN1CAF	DNAJC2
SNX13	7.06e-13	0.262784	0.266	0.08	1.91e-08	FN1CAF	SNX13
FRMD6	8.28e-13	0.316328	0.318	0.111	2.24e-08	FN1CAF	FRMD6
PSMD11	8.75e-13	0.330196	0.435	0.181	2.37e-08	FN1CAF	PSMD11
NOP58	9.59e-13	0.304482	0.435	0.18	2.6e-08	FN1CAF	NOP58
GTF2F1	9.73e-13	0.33447	0.39	0.156	2.64e-08	FN1CAF	GTF2F1
TMED9	1.13e-12	0.376204	0.682	0.37	3.05e-08	FN1CAF	TMED9
VMP11	1.17e-12	0.468503	0.519	0.234	3.18e-08	FN1CAF	VMP1
SMARCE1	1.19e-12	0.283214	0.5	0.229	3.21e-08	FN1CAF	SMARCE1
NDUFV1	1.22e-12	0.250248	0.558	0.266	3.31e-08	FN1CAF	NDUFV1
UBXN4	1.22e-12	0.324803	0.714	0.375	3.31e-08	FN1CAF	UBXN4
PPP1R15A	1.29e-12	0.504544	0.753	0.434	3.5e-08	FN1CAF	PPP1R15A
EXOC7	1.3e-12	0.259256	0.331	0.12	3.52e-08	FN1CAF	EXOC7
TRMT112	1.38e-12	0.340717	0.805	0.468	3.73e-08	FN1CAF	TRMT112
GNG5	1.48e-12	0.31777	0.76	0.46	4e-08	FN1CAF	GNG5
MINDY2	1.55e-12	0.366104	0.344	0.124	4.21e-08	FN1CAF	MINDY2
LIMS1	1.79e-12	0.295478	0.506	0.234	4.84e-08	FN1CAF	LIMS1
PIGC	1.87e-12	0.259025	0.279	0.091	5.07e-08	FN1CAF	PIGC
SLC29A11	1.89e-12	0.846543	0.506	0.256	5.13e-08	FN1CAF	SLC29A1
ARMC10	1.91e-12	0.273039	0.422	0.177	5.17e-08	FN1CAF	ARMC10
AKT3	1.98e-12	0.344401	0.364	0.139	5.38e-08	FN1CAF	AKT3
IDH3G	2.01e-12	0.274473	0.455	0.194	5.46e-08	FN1CAF	IDH3G
TMEM109	2.11e-12	0.370526	0.429	0.18	5.71e-08	FN1CAF	TMEM109
S100A111	2.17e-12	0.407653	0.948	0.723	5.87e-08	FN1CAF	S100A11
YBX3	2.18e-12	0.496957	0.89	0.582	5.92e-08	FN1CAF	YBX3
MTG1	2.22e-12	0.322643	0.325	0.115	6.01e-08	FN1CAF	MTG1
RBMX	2.43e-12	0.25518	0.558	0.269	6.58e-08	FN1CAF	RBMX
MZT2B1	2.45e-12	0.253826	0.786	0.485	6.63e-08	FN1CAF	MZT2B
FBXO9	2.58e-12	0.267068	0.37	0.141	6.99e-08	FN1CAF	FBXO9
SNHG1	2.84e-12	0.365348	0.253	0.078	7.71e-08	FN1CAF	SNHG1
ZFAND2A	2.9e-12	0.351535	0.266	0.083	7.86e-08	FN1CAF	ZFAND2A
NPEPPS	3.05e-12	0.312137	0.416	0.175	8.27e-08	FN1CAF	NPEPPS
PFDN4	3.11e-12	0.379378	0.364	0.142	8.43e-08	FN1CAF	PFDN4
CD1641	3.16e-12	0.252563	0.747	0.446	8.58e-08	FN1CAF	CD164
SCCPDH	3.36e-12	0.308333	0.442	0.196	9.1e-08	FN1CAF	SCCPDH
ACTR3	3.37e-12	0.29365	0.552	0.264	9.13e-08	FN1CAF	ACTR3
COX6A11	3.5e-12	0.337779	0.825	0.576	9.48e-08	FN1CAF	COX6A1
ITGB5	3.54e-12	0.273999	0.409	0.163	9.59e-08	FN1CAF	ITGB5
NONO	3.75e-12	0.258287	0.513	0.238	1.02e-07	FN1CAF	NONO
LMBR1	3.88e-12	0.347898	0.253	0.078	1.05e-07	FN1CAF	LMBR1
CDK13	4.08e-12	0.318981	0.286	0.096	1.11e-07	FN1CAF	CDK13
ADAM15	4.74e-12	0.399038	0.253	0.08	1.29e-07	FN1CAF	ADAM15
SEC61G1	5.33e-12	0.312733	0.766	0.475	1.44e-07	FN1CAF	SEC61G
SRP9	5.44e-12	0.279303	0.669	0.367	1.48e-07	FN1CAF	SRP9
STX10	5.48e-12	0.250273	0.39	0.156	1.48e-07	FN1CAF	STX10
BFAR	5.72e-12	0.285151	0.279	0.095	1.55e-07	FN1CAF	BFAR
YIPF5	5.73e-12	0.265636	0.403	0.166	1.55e-07	FN1CAF	YIPF5
HSP90AB1	5.87e-12	0.389616	0.935	0.722	1.59e-07	FN1CAF	HSP90AB1
ATF6	5.89e-12	0.290012	0.299	0.104	1.6e-07	FN1CAF	ATF6
PSMD1	5.96e-12	0.254275	0.435	0.189	1.61e-07	FN1CAF	PSMD1
PRDX4	5.97e-12	0.31261	0.669	0.359	1.62e-07	FN1CAF	PRDX4
RCN2	6.23e-12	0.264143	0.552	0.266	1.69e-07	FN1CAF	RCN2
ZFAS11	6.24e-12	0.462739	0.747	0.462	1.69e-07	FN1CAF	ZFAS1
CNIH4	7.1e-12	0.310441	0.513	0.25	1.92e-07	FN1CAF	CNIH4
ARF1	7.18e-12	0.259077	0.831	0.48	1.95e-07	FN1CAF	ARF1
FAM174C	7.32e-12	0.305185	0.416	0.175	1.99e-07	FN1CAF	FAM174C
NQO2	7.35e-12	0.262153	0.383	0.154	1.99e-07	FN1CAF	NQO2
TUBA1C	7.43e-12	0.375049	0.545	0.265	2.02e-07	FN1CAF	TUBA1C
ZFHX4	7.5e-12	0.269379	0.273	0.089	2.03e-07	FN1CAF	ZFHX4
FAM20C	7.59e-12	0.344578	0.468	0.208	2.06e-07	FN1CAF	FAM20C
MESD	8.41e-12	0.27924	0.461	0.203	2.28e-07	FN1CAF	MESD
NDUFB111	8.77e-12	0.309425	0.734	0.429	2.38e-07	FN1CAF	NDUFB11
ZNF706	8.97e-12	0.254081	0.578	0.285	2.43e-07	FN1CAF	ZNF706
IDH3B	9e-12	0.309656	0.312	0.113	2.44e-07	FN1CAF	IDH3B
QSOX1	9.06e-12	0.28793	0.39	0.157	2.46e-07	FN1CAF	QSOX1
COL9A3	9.76e-12	0.39415	0.279	0.097	2.64e-07	FN1CAF	COL9A3
KLF10	9.82e-12	0.28454	0.435	0.19	2.66e-07	FN1CAF	KLF10
ATP5MC21	1.07e-11	0.330845	0.896	0.639	2.89e-07	FN1CAF	ATP5MC2
CKAP4	1.1e-11	0.329577	0.506	0.241	2.99e-07	FN1CAF	CKAP4
ARFGEF2	1.14e-11	0.431583	0.266	0.09	3.1e-07	FN1CAF	ARFGEF2
RPL181	1.21e-11	0.408481	0.955	0.834	3.27e-07	FN1CAF	RPL18
SAT2	1.25e-11	0.360519	0.513	0.244	3.39e-07	FN1CAF	SAT2
PRDX6	1.25e-11	0.443335	0.76	0.487	3.4e-07	FN1CAF	PRDX6
GALNT11	1.29e-11	0.251781	0.325	0.117	3.5e-07	FN1CAF	GALNT11
SMAD4	1.36e-11	0.345811	0.292	0.103	3.7e-07	FN1CAF	SMAD4
CDKN2A	1.39e-11	0.488063	0.617	0.3	3.77e-07	FN1CAF	CDKN2A
NOP531	1.41e-11	0.266772	0.688	0.39	3.82e-07	FN1CAF	NOP53
EIF2AK2	1.51e-11	0.258088	0.357	0.143	4.11e-07	FN1CAF	EIF2AK2
PHB	1.52e-11	0.359082	0.506	0.245	4.11e-07	FN1CAF	PHB
UAP1	1.53e-11	0.268896	0.396	0.162	4.15e-07	FN1CAF	UAP1
SPP11	1.54e-11	2.43499	0.734	0.555	4.17e-07	FN1CAF	SPP1
TIPRL	1.55e-11	0.266924	0.325	0.124	4.19e-07	FN1CAF	TIPRL
ECSIT	1.57e-11	0.253737	0.266	0.089	4.27e-07	FN1CAF	ECSIT
CDC42SE1	1.69e-11	0.251403	0.403	0.166	4.57e-07	FN1CAF	CDC42SE1
TUSC3	1.87e-11	0.260044	0.455	0.201	5.07e-07	FN1CAF	TUSC3
APP1	2.03e-11	0.339374	0.916	0.619	5.49e-07	FN1CAF	APP
SAT1	2.24e-11	0.479886	0.864	0.55	6.07e-07	FN1CAF	SAT1
GBA	2.25e-11	0.297381	0.299	0.106	6.09e-07	FN1CAF	GBA
LINC02256	2.45e-11	0.252437	0.357	0.138	6.64e-07	FN1CAF	LINC02256
MRPL51	2.54e-11	0.346101	0.623	0.362	6.89e-07	FN1CAF	MRPL51
MRPS2	2.65e-11	0.372741	0.273	0.094	7.18e-07	FN1CAF	MRPS2
PHIP	2.68e-11	0.268636	0.383	0.157	7.28e-07	FN1CAF	PHIP
XRCC5	2.69e-11	0.289661	0.604	0.315	7.29e-07	FN1CAF	XRCC5
KEAP1	2.73e-11	0.288555	0.318	0.122	7.4e-07	FN1CAF	KEAP1
C1orf198	2.85e-11	0.280539	0.331	0.127	7.73e-07	FN1CAF	C1orf198
TMEM258	2.99e-11	0.311184	0.812	0.494	8.1e-07	FN1CAF	TMEM258
RB1CC1	3.46e-11	0.259439	0.383	0.155	9.37e-07	FN1CAF	RB1CC1
BRD21	3.54e-11	0.30765	0.669	0.344	9.59e-07	FN1CAF	BRD2
EIF2A	3.54e-11	0.338093	0.422	0.185	9.6e-07	FN1CAF	EIF2A
NFAT5	3.56e-11	0.36224	0.357	0.141	9.66e-07	FN1CAF	NFAT5
C20orf27	3.74e-11	0.266266	0.279	0.097	1.01e-06	FN1CAF	C20orf27
COMT	3.78e-11	0.311704	0.623	0.336	1.02e-06	FN1CAF	COMT
GDF15	3.81e-11	1.94053	0.435	0.207	1.03e-06	FN1CAF	GDF15
MRPS30	3.81e-11	0.274356	0.286	0.101	1.03e-06	FN1CAF	MRPS30
CDK4	4.05e-11	0.269285	0.519	0.255	1.1e-06	FN1CAF	CDK4
STAT31	4.2e-11	0.297484	0.688	0.366	1.14e-06	FN1CAF	STAT3
EGLN1	4.36e-11	0.269347	0.312	0.116	1.18e-06	FN1CAF	EGLN1
TRPS1	4.49e-11	0.268653	0.273	0.095	1.22e-06	FN1CAF	TRPS1
LMBRD1	4.63e-11	0.289589	0.455	0.201	1.26e-06	FN1CAF	LMBRD1
RNMT	4.64e-11	0.291189	0.351	0.139	1.26e-06	FN1CAF	RNMT
KRTCAP21	4.79e-11	0.315283	0.812	0.534	1.3e-06	FN1CAF	KRTCAP2
POLR2J3	5.2e-11	0.25345	0.396	0.171	1.41e-06	FN1CAF	POLR2J3
LYST	5.29e-11	0.615231	0.325	0.127	1.44e-06	FN1CAF	LYST
PSMB3	5.3e-11	0.282825	0.656	0.366	1.44e-06	FN1CAF	PSMB3
ANKRD13D	5.48e-11	0.298809	0.279	0.099	1.48e-06	FN1CAF	ANKRD13D
RPL231	5.76e-11	0.272619	0.818	0.505	1.56e-06	FN1CAF	RPL23
MAP1LC3B	5.92e-11	0.270106	0.617	0.327	1.6e-06	FN1CAF	MAP1LC3B
JPX	6.39e-11	0.331022	0.299	0.108	1.73e-06	FN1CAF	JPX
SSR2	6.82e-11	0.355472	0.76	0.486	1.85e-06	FN1CAF	SSR2
CRYAB	6.83e-11	0.502457	0.727	0.437	1.85e-06	FN1CAF	CRYAB
EIF3K1	6.84e-11	0.284577	0.773	0.499	1.86e-06	FN1CAF	EIF3K
SLC35B2	7.01e-11	0.293916	0.377	0.158	1.9e-06	FN1CAF	SLC35B2
TSNAX	7.33e-11	0.301813	0.312	0.116	1.99e-06	FN1CAF	TSNAX
ELL21	9.66e-11	0.421825	0.396	0.168	2.62e-06	FN1CAF	ELL2
RPS191	1.01e-10	0.4499	0.974	0.898	2.75e-06	FN1CAF	RPS19
AKR1B1	1.02e-10	0.291041	0.403	0.177	2.77e-06	FN1CAF	AKR1B1
HBP1	1.14e-10	0.319234	0.383	0.165	3.09e-06	FN1CAF	HBP1
RPS27L	1.15e-10	0.353372	0.89	0.579	3.12e-06	FN1CAF	RPS27L
TSC22D4	1.18e-10	0.285062	0.448	0.213	3.19e-06	FN1CAF	TSC22D4
FNIP1	1.18e-10	0.28611	0.292	0.109	3.19e-06	FN1CAF	FNIP1
MRPS211	1.28e-10	0.303518	0.669	0.388	3.48e-06	FN1CAF	MRPS21
HIST1H1C	1.28e-10	0.327076	0.312	0.116	3.48e-06	FN1CAF	HIST1H1C
VPS13C	1.29e-10	0.328081	0.357	0.15	3.5e-06	FN1CAF	VPS13C
SDCCAG8	1.3e-10	0.279842	0.279	0.101	3.53e-06	FN1CAF	SDCCAG8
RPS251	1.35e-10	0.464472	0.955	0.838	3.66e-06	FN1CAF	RPS25
ILF2	1.41e-10	0.259349	0.545	0.278	3.82e-06	FN1CAF	ILF2
RPL411	1.41e-10	0.404963	0.968	0.814	3.84e-06	FN1CAF	RPL41
GGCT	1.42e-10	0.291181	0.377	0.159	3.85e-06	FN1CAF	GGCT
BAZ2B	1.43e-10	0.293199	0.299	0.111	3.88e-06	FN1CAF	BAZ2B
ASXL1	1.48e-10	0.264331	0.37	0.152	4e-06	FN1CAF	ASXL1
GLOD4	1.58e-10	0.258761	0.266	0.096	4.29e-06	FN1CAF	GLOD4
POP7	1.63e-10	0.348201	0.318	0.125	4.42e-06	FN1CAF	POP7
PMM2	1.78e-10	0.330499	0.253	0.087	4.83e-06	FN1CAF	PMM2
CTSB	2.06e-10	0.409796	0.734	0.448	5.58e-06	FN1CAF	CTSB
C5orf241	2.1e-10	0.296718	0.461	0.222	5.7e-06	FN1CAF	C5orf24
CCNT1	2.14e-10	0.254559	0.273	0.097	5.8e-06	FN1CAF	CCNT1
PIM3	2.24e-10	0.269705	0.396	0.174	6.08e-06	FN1CAF	PIM3
NPM1	2.32e-10	0.272516	0.903	0.667	6.29e-06	FN1CAF	NPM1
LAPTM4B	2.4e-10	0.255816	0.429	0.196	6.51e-06	FN1CAF	LAPTM4B
SLC1A3	2.41e-10	0.567417	0.26	0.091	6.53e-06	FN1CAF	SLC1A3
COPS2	2.44e-10	0.269824	0.429	0.196	6.63e-06	FN1CAF	COPS2
PSMC2	2.47e-10	0.269147	0.383	0.169	6.69e-06	FN1CAF	PSMC2
UBE2B	2.58e-10	0.262051	0.565	0.306	6.98e-06	FN1CAF	UBE2B
SRRM21	2.67e-10	0.285625	0.818	0.506	7.25e-06	FN1CAF	SRRM2
LUC7L31	2.7e-10	0.44229	0.481	0.229	7.32e-06	FN1CAF	LUC7L3
ARHGEF2	2.71e-10	0.279932	0.292	0.11	7.34e-06	FN1CAF	ARHGEF2
NT5E	3.16e-10	0.369479	0.364	0.156	8.56e-06	FN1CAF	NT5E
TSC22D1	3.81e-10	0.553397	0.623	0.361	1.03e-05	FN1CAF	TSC22D1
MTDH	3.91e-10	0.307597	0.695	0.406	1.06e-05	FN1CAF	MTDH
GPI	3.92e-10	0.290917	0.636	0.338	1.06e-05	FN1CAF	GPI
KHDRBS1	5.03e-10	0.294193	0.604	0.334	1.36e-05	FN1CAF	KHDRBS1
CLU1	5.19e-10	0.920301	0.838	0.587	1.41e-05	FN1CAF	CLU
ATF7	5.27e-10	0.259837	0.318	0.125	1.43e-05	FN1CAF	ATF7
ACADVL1	5.85e-10	0.29049	0.565	0.304	1.58e-05	FN1CAF	ACADVL
KLF2	6.28e-10	0.72395	0.63	0.385	1.7e-05	FN1CAF	KLF2
SUPT5H	7.29e-10	0.275358	0.286	0.11	1.97e-05	FN1CAF	SUPT5H
ARPC1B1	7.42e-10	0.330973	0.675	0.429	2.01e-05	FN1CAF	ARPC1B
RELB	7.47e-10	0.269841	0.286	0.108	2.02e-05	FN1CAF	RELB
RPS22	8.29e-10	0.605967	0.955	0.842	2.25e-05	FN1CAF	RPS2
NDRG1	8.47e-10	0.774	0.481	0.255	2.3e-05	FN1CAF	NDRG1
EIF4A1	9.87e-10	0.526164	0.844	0.597	2.67e-05	FN1CAF	EIF4A1
NFIC1	1.12e-09	0.295642	0.656	0.375	3.05e-05	FN1CAF	NFIC
C1RL	1.18e-09	0.452449	0.286	0.115	3.21e-05	FN1CAF	C1RL
HEXA	1.27e-09	0.279121	0.532	0.273	3.44e-05	FN1CAF	HEXA
CKS1B	1.37e-09	0.282376	0.266	0.104	3.72e-05	FN1CAF	CKS1B
AHI1	1.38e-09	0.341026	0.39	0.171	3.73e-05	FN1CAF	AHI1
CITED21	1.41e-09	0.272466	0.494	0.252	3.82e-05	FN1CAF	CITED2
DDX46	1.5e-09	0.316366	0.39	0.176	4.07e-05	FN1CAF	DDX46
RND31	1.53e-09	0.68697	0.429	0.219	4.14e-05	FN1CAF	RND3
LDHA1	1.6e-09	0.388364	0.87	0.639	4.35e-05	FN1CAF	LDHA
NDUFA4L2	1.67e-09	0.706397	0.643	0.399	4.53e-05	FN1CAF	NDUFA4L2
LUC7L1	1.68e-09	0.301662	0.357	0.155	4.56e-05	FN1CAF	LUC7L
PTTG1IP	1.77e-09	0.309569	0.649	0.38	4.79e-05	FN1CAF	PTTG1IP
GADD45A	1.88e-09	0.401974	0.649	0.396	5.09e-05	FN1CAF	GADD45A
MED29	1.9e-09	0.267033	0.305	0.124	5.16e-05	FN1CAF	MED29
SYNE2	1.93e-09	0.317034	0.299	0.121	5.23e-05	FN1CAF	SYNE2
HTRA1	1.93e-09	0.461026	0.558	0.307	5.23e-05	FN1CAF	HTRA1
ENSA	2.14e-09	0.26082	0.435	0.21	5.81e-05	FN1CAF	ENSA
NREP	2.32e-09	0.335376	0.305	0.124	6.3e-05	FN1CAF	NREP
TUBB	2.55e-09	0.281154	0.792	0.533	6.9e-05	FN1CAF	TUBB
GNL3	2.89e-09	0.258294	0.305	0.122	7.82e-05	FN1CAF	GNL3
RPL81	3.01e-09	0.371282	0.968	0.871	8.15e-05	FN1CAF	RPL8
G3BP1	3.03e-09	0.292774	0.377	0.171	8.2e-05	FN1CAF	G3BP1
PPME1	3.34e-09	0.280817	0.273	0.106	9.04e-05	FN1CAF	PPME1
PRCP	3.35e-09	0.302199	0.364	0.161	9.07e-05	FN1CAF	PRCP
MT-CO2	3.67e-09	0.672338	0.838	0.809	9.95e-05	FN1CAF	MT-CO2
RPS51	3.86e-09	0.420624	0.916	0.775	0.000104738	FN1CAF	RPS5
ANKRD11	4.62e-09	0.366427	0.461	0.239	0.000125279	FN1CAF	ANKRD11
GOLPH3	4.85e-09	0.353067	0.442	0.217	0.000131513	FN1CAF	GOLPH3
RBM8A	5.42e-09	0.309387	0.597	0.342	0.000146858	FN1CAF	RBM8A
ZNF6381	7.04e-09	0.257113	0.403	0.192	0.000190962	FN1CAF	ZNF638
POGZ	7.23e-09	0.361466	0.286	0.117	0.000196013	FN1CAF	POGZ
S100A16	8.65e-09	0.399054	0.558	0.332	0.000234511	FN1CAF	S100A16
AEBP11	9.13e-09	0.532712	0.714	0.484	0.000247596	FN1CAF	AEBP1
BTG1	9.59e-09	0.454892	0.831	0.505	0.000259895	FN1CAF	BTG1
TMF1	1.17e-08	0.363837	0.383	0.183	0.000316301	FN1CAF	TMF1
ACAN	1.26e-08	0.709288	0.468	0.241	0.000342081	FN1CAF	ACAN
KLF3	1.43e-08	0.471077	0.266	0.104	0.000386491	FN1CAF	KLF3
MT-ND5	1.51e-08	0.508626	0.831	0.664	0.000408397	FN1CAF	MT-ND5
PLIN3	1.52e-08	0.30398	0.331	0.15	0.000413129	FN1CAF	PLIN3
RPL7	1.67e-08	0.317685	0.87	0.659	0.000452844	FN1CAF	RPL7
NOSIP	1.9e-08	0.270233	0.39	0.189	0.000515664	FN1CAF	NOSIP
FNBP4	1.94e-08	0.319139	0.37	0.174	0.000526723	FN1CAF	FNBP4
DDX42	1.98e-08	0.289564	0.364	0.173	0.000535839	FN1CAF	DDX42
RPS141	2.02e-08	0.313992	0.968	0.909	0.000548086	FN1CAF	RPS14
MPHOSPH10	2.06e-08	0.297318	0.279	0.114	0.000558699	FN1CAF	MPHOSPH10
HNRNPA01	2.37e-08	0.292308	0.623	0.366	0.000641948	FN1CAF	HNRNPA0
MT-ND61	2.38e-08	0.470327	0.604	0.375	0.000645988	FN1CAF	MT-ND6
RPL23A1	2.41e-08	0.299854	0.935	0.78	0.000653895	FN1CAF	RPL23A
ALDOA	2.51e-08	0.44655	0.903	0.661	0.000681264	FN1CAF	ALDOA
SRSF10	2.52e-08	0.255186	0.442	0.225	0.000682573	FN1CAF	SRSF10
ZC3H6	2.59e-08	0.27613	0.266	0.108	0.000702183	FN1CAF	ZC3H6
CLPTM1	3.01e-08	0.362921	0.318	0.145	0.000816125	FN1CAF	CLPTM1
UBC	3.1e-08	0.586957	0.974	0.796	0.000841323	FN1CAF	UBC
HIPK3	3.6e-08	0.32426	0.299	0.127	0.000975545	FN1CAF	HIPK3
ITPR2	3.62e-08	0.313231	0.357	0.168	0.000981763	FN1CAF	ITPR2
GOLGA4	3.64e-08	0.266972	0.448	0.231	0.000986809	FN1CAF	GOLGA4
RPL361	3.65e-08	0.313487	0.974	0.849	0.000990545	FN1CAF	RPL36
BNIP31	3.99e-08	0.442705	0.448	0.234	0.0010811	FN1CAF	BNIP3
NOB1	4.33e-08	0.30265	0.266	0.11	0.00117389	FN1CAF	NOB1
C5orf15	4.43e-08	0.281754	0.448	0.238	0.00120049	FN1CAF	C5orf15
RBM27	4.82e-08	0.268297	0.286	0.124	0.00130628	FN1CAF	RBM27
RPLP11	4.93e-08	0.340797	0.994	0.975	0.00133616	FN1CAF	RPLP1
RSRC21	5.11e-08	0.295581	0.487	0.255	0.00138453	FN1CAF	RSRC2
FBXW11	5.25e-08	0.258795	0.273	0.112	0.00142227	FN1CAF	FBXW11
SSBP2	6.14e-08	0.298281	0.325	0.148	0.00166564	FN1CAF	SSBP2
MMP21	6.17e-08	0.449632	0.409	0.217	0.00167261	FN1CAF	MMP2
ZNF292	6.29e-08	0.256818	0.325	0.147	0.00170578	FN1CAF	ZNF292
PHF20L1	6.45e-08	0.27737	0.292	0.129	0.00174811	FN1CAF	PHF20L1
MT-ND4L	6.52e-08	0.493818	0.844	0.734	0.00176674	FN1CAF	MT-ND4L
AC020916.11	6.8e-08	0.323164	0.377	0.185	0.00184217	FN1CAF	AC020916.1
MKLN1	7.4e-08	0.261817	0.383	0.187	0.00200601	FN1CAF	MKLN1
NRDC	8.4e-08	0.452545	0.351	0.166	0.00227763	FN1CAF	NRDC
EIF1	9.56e-08	0.35716	0.961	0.836	0.00259157	FN1CAF	EIF1
ANGPTL4	9.98e-08	0.825152	0.344	0.175	0.00270624	FN1CAF	ANGPTL4
SMG1	1.02e-07	0.306675	0.279	0.121	0.00275858	FN1CAF	SMG1
ICAM1	1.1e-07	0.355791	0.26	0.106	0.00297802	FN1CAF	ICAM1
ZNF644	1.13e-07	0.273814	0.273	0.118	0.00305207	FN1CAF	ZNF644
SRSF7	1.18e-07	0.362885	0.604	0.357	0.0032029	FN1CAF	SRSF7
ERCC1	1.22e-07	0.333472	0.39	0.199	0.00330475	FN1CAF	ERCC1
MT2A	1.24e-07	0.807594	0.955	0.738	0.00335522	FN1CAF	MT2A
DESI2	1.4e-07	0.252495	0.325	0.148	0.00379119	FN1CAF	DESI2
GAPDH1	1.65e-07	0.416252	0.981	0.931	0.00448164	FN1CAF	GAPDH
FOSB1	1.69e-07	0.31566	0.786	0.495	0.00457974	FN1CAF	FOSB
CYP27A1	1.7e-07	0.302389	0.409	0.215	0.00460526	FN1CAF	CYP27A1
DUSP11	1.71e-07	0.448734	0.89	0.607	0.00462761	FN1CAF	DUSP1
TF	1.71e-07	1.07738	0.39	0.201	0.00463909	FN1CAF	TF
MRPS6	2.07e-07	0.26979	0.513	0.287	0.00560641	FN1CAF	MRPS6
IER5L1	3.44e-07	0.277332	0.532	0.303	0.00933337	FN1CAF	IER5L
TNKS2	3.45e-07	0.263265	0.351	0.174	0.00934642	FN1CAF	TNKS2
RNF1451	4.64e-07	0.280003	0.331	0.159	0.0125808	FN1CAF	RNF145
FTH11	4.84e-07	0.652757	1	0.969	0.0131099	FN1CAF	FTH1
EEF2	6.28e-07	0.365185	0.922	0.765	0.0170291	FN1CAF	EEF2
RPL61	9.27e-07	0.285024	0.935	0.826	0.0251289	FN1CAF	RPL6
RBBP61	1.19e-06	0.251133	0.435	0.244	0.0322929	FN1CAF	RBBP6
TMEM9B	1.35e-06	0.315053	0.266	0.122	0.0366789	FN1CAF	TMEM9B
CREB3L2	1.57e-06	0.267478	0.455	0.263	0.0425471	FN1CAF	CREB3L2
SNED1	1.86e-06	0.342933	0.266	0.127	0.0504992	FN1CAF	SNED1
RBMS1	1.97e-06	0.254182	0.481	0.273	0.0533578	FN1CAF	RBMS1
ENO11	2.73e-06	0.26174	0.864	0.582	0.0739281	FN1CAF	ENO1
MFGE81	2.79e-06	0.313213	0.734	0.487	0.0757342	FN1CAF	MFGE8
CPD1	3.1e-06	0.278255	0.312	0.154	0.0840201	FN1CAF	CPD
ESYT2	3.35e-06	0.276126	0.61	0.381	0.0907609	FN1CAF	ESYT2
SLC20A11	3.73e-06	0.274568	0.545	0.325	0.101213	FN1CAF	SLC20A1
TNFRSF12A	3.91e-06	0.298404	0.442	0.25	0.106118	FN1CAF	TNFRSF12A
MT-ND4	4.06e-06	0.370155	0.831	0.668	0.110188	FN1CAF	MT-ND4
HILPDA	4.42e-06	0.969154	0.318	0.173	0.119949	FN1CAF	HILPDA
NEU1	4.53e-06	0.2951	0.312	0.161	0.122747	FN1CAF	NEU1
RPL191	5.3e-06	0.252889	0.968	0.907	0.143745	FN1CAF	RPL19
JMJD1C1	5.54e-06	0.332118	0.435	0.243	0.150171	FN1CAF	JMJD1C
MT1X1	6.17e-06	0.81927	0.519	0.319	0.16729	FN1CAF	MT1X
MT-ND1	6.4e-06	0.366816	0.857	0.692	0.173618	FN1CAF	MT-ND1
PPIA1	6.95e-06	0.27816	0.922	0.786	0.18839	FN1CAF	PPIA
MT1E	7.29e-06	0.407435	0.63	0.392	0.197528	FN1CAF	MT1E
RPL391	7.61e-06	0.273798	0.961	0.875	0.206219	FN1CAF	RPL39
RPS181	7.76e-06	0.342969	0.981	0.933	0.210237	FN1CAF	RPS18
H3F3B	9.95e-06	0.352918	0.961	0.748	0.269681	FN1CAF	H3F3B
LMNA1	1.3e-05	0.274341	0.779	0.546	0.353202	FN1CAF	LMNA
ABHD21	1.5e-05	0.436924	0.325	0.176	0.405684	FN1CAF	ABHD2
JUND1	1.76e-05	0.35864	0.955	0.658	0.476269	FN1CAF	JUND
LTBP11	2.47e-05	0.286597	0.494	0.304	0.670545	FN1CAF	LTBP1
DDIT3	2.74e-05	0.392286	0.338	0.195	0.742717	FN1CAF	DDIT3
FAP	2.96e-05	0.279957	0.253	0.131	0.801076	FN1CAF	FAP
HSPB1	3.06e-05	0.5222	0.851	0.627	0.83022	FN1CAF	HSPB1
SMIM31	3.26e-05	0.349363	0.461	0.285	0.88357	FN1CAF	SMIM3
MT-CO3	3.3e-05	0.361657	0.857	0.805	0.895639	FN1CAF	MT-CO3
S100A4	5.37e-05	0.557187	0.5	0.334	1	FN1CAF	S100A4
MT-CO1	6.5e-05	0.344764	0.89	0.851	1	FN1CAF	MT-CO1
MGAT1	0.000104128	0.346527	0.325	0.19	1	FN1CAF	MGAT1
RACK1	0.000140842	0.263255	0.909	0.793	1	FN1CAF	RACK1
JUNB1	0.000171084	0.371105	0.942	0.739	1	FN1CAF	JUNB
EGR11	0.000222149	0.397927	0.909	0.655	1	FN1CAF	EGR1
MIF	0.000225113	0.395816	0.935	0.79	1	FN1CAF	MIF
RGS16	0.00037014	0.388211	0.331	0.201	1	FN1CAF	RGS16
MT-ND3	0.000745547	0.333744	0.818	0.708	1	FN1CAF	MT-ND3
TGFBI1	0.000939658	0.319493	0.565	0.41	1	FN1CAF	TGFBI
SOCS31	0.00112979	0.280312	0.552	0.371	1	FN1CAF	SOCS3
H1F0	0.002735	0.271572	0.338	0.222	1	FN1CAF	H1F0
HSPA51	0.00456272	0.287931	0.688	0.464	1	FN1CAF	HSPA5
CCNL11	0.00478358	0.511079	0.416	0.301	1	FN1CAF	CCNL1
TWIST11	0.00607714	0.312656	0.318	0.218	1	FN1CAF	TWIST1
CPE1	0.00945534	0.680388	0.26	0.176	1	FN1CAF	CPE
CD52	1.72e-114	2.03561	0.52	0.023	4.65e-110	apCAF	CD52
PTPRC	1.85e-106	1.55434	0.488	0.021	5.01e-102	apCAF	PTPRC
CORO1A	8.65e-106	1.46755	0.465	0.018	2.34e-101	apCAF	CORO1A
RAC2	1.91e-104	1.56371	0.465	0.019	5.17e-100	apCAF	RAC2
PTPRCAP	3.24e-99	1.45628	0.425	0.016	8.79e-95	apCAF	PTPRCAP
CD3E	8.6e-95	1.48613	0.425	0.018	2.33e-90	apCAF	CD3E
CYTIP	7.87e-94	1.00729	0.339	0.007	2.13e-89	apCAF	CYTIP
IL2RG	1.86e-91	0.994341	0.37	0.011	5.04e-87	apCAF	IL2RG
CD69	1.1e-90	1.91381	0.512	0.034	2.97e-86	apCAF	CD69
CD37	4.21e-90	1.17029	0.394	0.015	1.14e-85	apCAF	CD37
CD3D	8.77e-88	1.40937	0.346	0.01	2.38e-83	apCAF	CD3D
CD7	3.03e-85	1.25299	0.323	0.008	8.23e-81	apCAF	CD7
LAPTM5	2.21e-81	1.34386	0.496	0.037	6e-77	apCAF	LAPTM5
PCED1B-AS1	7.58e-80	0.974073	0.291	0.006	2.05e-75	apCAF	PCED1B-AS1
CST7	9.85e-78	1.04292	0.291	0.007	2.67e-73	apCAF	CST7
LTB	3.12e-76	1.62265	0.394	0.022	8.46e-72	apCAF	LTB
HCLS1	1.59e-74	0.756485	0.354	0.016	4.32e-70	apCAF	HCLS1
IL7R	4.58e-74	1.35217	0.37	0.019	1.24e-69	apCAF	IL7R
CXCR4	1.01e-70	1.8831	0.496	0.049	2.75e-66	apCAF	CXCR4
SAMSN1	4.41e-67	0.836522	0.276	0.009	1.19e-62	apCAF	SAMSN1
SPOCK2	7.45e-66	0.895616	0.307	0.014	2.02e-61	apCAF	SPOCK2
ITGB2	1.38e-65	0.747708	0.362	0.023	3.74e-61	apCAF	ITGB2
APBB1IP	5.04e-65	0.62455	0.268	0.009	1.37e-60	apCAF	APBB1IP
CD48	1.36e-63	0.856901	0.291	0.013	3.69e-59	apCAF	CD48
IKZF1	7.77e-63	0.69243	0.252	0.008	2.11e-58	apCAF	IKZF1
LIME1	2.89e-60	1.08157	0.252	0.009	7.83e-56	apCAF	LIME1
CCL5	1.23e-59	2.0812	0.394	0.034	3.34e-55	apCAF	CCL5
CD53	3.9e-58	0.675841	0.276	0.013	1.06e-53	apCAF	CD53
NKG7	6.61e-56	1.74964	0.26	0.012	1.79e-51	apCAF	NKG7
KLRB1	5.28e-53	1.08986	0.252	0.012	1.43e-48	apCAF	KLRB1
HCST	6.56e-50	0.815279	0.307	0.023	1.78e-45	apCAF	HCST
DUSP2	1.26e-49	1.21609	0.472	0.065	3.42e-45	apCAF	DUSP2
LCP2	6.79e-48	0.899169	0.315	0.027	1.84e-43	apCAF	LCP2
GMFG	1.32e-43	0.792728	0.386	0.048	3.58e-39	apCAF	GMFG
FYB1	1.09e-39	0.761873	0.26	0.022	2.95e-35	apCAF	FYB1
LIMD2	1.84e-37	0.669319	0.331	0.043	4.98e-33	apCAF	LIMD2
GPSM3	2.54e-36	0.543972	0.283	0.031	6.87e-32	apCAF	GPSM3
COTL1	2.99e-34	0.633756	0.622	0.17	8.1e-30	apCAF	COTL1
ETS1	9.5e-31	0.723952	0.378	0.071	2.58e-26	apCAF	ETS1
LCP1	3.53e-30	0.728167	0.307	0.045	9.56e-26	apCAF	LCP1
STK17B	1.81e-27	0.646876	0.315	0.054	4.89e-23	apCAF	STK17B
BTG11	6.79e-27	1.3276	0.882	0.507	1.84e-22	apCAF	BTG1
ARHGDIB	7.88e-26	1.0708	0.598	0.198	2.14e-21	apCAF	ARHGDIB
IL32	1.58e-25	1.34842	0.717	0.306	4.28e-21	apCAF	IL32
NR4A21	1.26e-23	0.90287	0.717	0.299	3.43e-19	apCAF	NR4A2
TNFAIP3	3.91e-23	1.06717	0.441	0.121	1.06e-18	apCAF	TNFAIP3
SMAP2	2.32e-22	0.590764	0.339	0.075	6.3e-18	apCAF	SMAP2
ZNF331	4.57e-22	0.462602	0.354	0.084	1.24e-17	apCAF	ZNF331
PXYLP1	7.1e-22	0.639875	0.417	0.117	1.93e-17	apCAF	PXYLP1
CREM	1.73e-20	0.352222	0.339	0.079	4.69e-16	apCAF	CREM
UBE2S	5.03e-20	0.680875	0.63	0.255	1.36e-15	apCAF	UBE2S
ICAM3	5.52e-20	0.449514	0.268	0.054	1.5e-15	apCAF	ICAM3
LSP11	9.09e-20	0.757543	0.638	0.257	2.46e-15	apCAF	LSP1
SOCS1	1.71e-19	0.677475	0.346	0.089	4.65e-15	apCAF	SOCS1
ZFP36L2	2.27e-19	1.18678	0.843	0.502	6.14e-15	apCAF	ZFP36L2
EVL	3.71e-19	0.608032	0.449	0.147	1e-14	apCAF	EVL
ID2	4.11e-19	0.640291	0.354	0.094	1.11e-14	apCAF	ID2
GJB21	1.43e-18	1.50806	0.417	0.139	3.88e-14	apCAF	GJB2
RGS11	2.54e-18	0.950801	0.299	0.071	6.88e-14	apCAF	RGS1
FLT3LG	5.01e-18	0.557059	0.291	0.07	1.36e-13	apCAF	FLT3LG
CYFIP2	5.2e-18	0.555534	0.299	0.073	1.41e-13	apCAF	CYFIP2
KCNK12	1.44e-17	0.563765	0.315	0.08	3.9e-13	apCAF	KCNK12
SAMHD11	2.34e-17	0.446886	0.575	0.222	6.34e-13	apCAF	SAMHD1
HLA-B	5.34e-17	0.661752	0.961	0.681	1.45e-12	apCAF	HLA-B
RGS10	5.5e-17	0.580761	0.402	0.13	1.49e-12	apCAF	RGS10
STK4	9.4e-17	0.676681	0.362	0.105	2.55e-12	apCAF	STK4
HLA-C	1.89e-16	0.705558	0.961	0.698	5.11e-12	apCAF	HLA-C
HLA-F	3.22e-16	0.555518	0.441	0.152	8.72e-12	apCAF	HLA-F
SRGN1	4.31e-16	0.578841	0.772	0.423	1.17e-11	apCAF	SRGN
PRDM1	4.41e-16	0.453583	0.26	0.059	1.19e-11	apCAF	PRDM1
ZC3HAV1	1.65e-15	0.637382	0.362	0.116	4.47e-11	apCAF	ZC3HAV1
SH3BP1	1.65e-15	0.39328	0.276	0.068	4.49e-11	apCAF	SH3BP1
HLA-DPB1	1.96e-15	1.05127	0.449	0.172	5.32e-11	apCAF	HLA-DPB1
SERPINA31	2.11e-15	1.37143	0.622	0.324	5.72e-11	apCAF	SERPINA3
GLIPR1	2.68e-15	0.413291	0.402	0.131	7.28e-11	apCAF	GLIPR1
UPP1	3.18e-15	0.411766	0.291	0.078	8.62e-11	apCAF	UPP1
NFKBIA	4.28e-15	0.796801	0.803	0.456	1.16e-10	apCAF	NFKBIA
RSRP11	6.06e-15	0.695858	0.583	0.266	1.64e-10	apCAF	RSRP1
REL	7.79e-15	0.57952	0.299	0.086	2.11e-10	apCAF	REL
BCL2	8.04e-15	0.365369	0.252	0.062	2.18e-10	apCAF	BCL2
SCUBE31	1.26e-14	0.611898	0.449	0.163	3.4e-10	apCAF	SCUBE3
CC2D1A1	1.83e-14	0.707453	0.48	0.193	4.97e-10	apCAF	CC2D1A
RHOG	1.83e-14	0.355377	0.409	0.147	4.97e-10	apCAF	RHOG
S100A41	2.16e-14	0.632271	0.654	0.324	5.85e-10	apCAF	S100A4
ISG20	2.19e-14	0.418383	0.26	0.066	5.93e-10	apCAF	ISG20
TUBB4B1	2.31e-14	0.577174	0.717	0.364	6.26e-10	apCAF	TUBB4B
A2M1	2.43e-14	0.557945	0.748	0.366	6.59e-10	apCAF	A2M
ABHD17A	4.47e-14	0.629783	0.504	0.216	1.21e-09	apCAF	ABHD17A
HLA-E	4.94e-14	0.76043	0.772	0.463	1.34e-09	apCAF	HLA-E
PFKFB3	5.91e-14	0.265653	0.283	0.078	1.6e-09	apCAF	PFKFB3
DUSP5	6.97e-14	0.353341	0.465	0.177	1.89e-09	apCAF	DUSP5
SEPTIN6	7.59e-14	0.396063	0.291	0.085	2.06e-09	apCAF	SEPTIN6
WIPF1	8.08e-14	0.467499	0.394	0.143	2.19e-09	apCAF	WIPF1
ACSL1	1.66e-13	0.292845	0.276	0.078	4.5e-09	apCAF	ACSL1
RESF1	2.84e-13	0.485591	0.283	0.085	7.7e-09	apCAF	RESF1
NFKBIZ1	2.96e-13	0.339251	0.512	0.211	8.03e-09	apCAF	NFKBIZ
CYBA1	3.35e-13	0.48324	0.638	0.321	9.08e-09	apCAF	CYBA
HSPA8	4.05e-13	0.555161	0.874	0.592	1.1e-08	apCAF	HSPA8
GPC31	4.68e-13	0.586507	0.638	0.287	1.27e-08	apCAF	GPC3
DDX3X	6.77e-13	0.443811	0.551	0.247	1.84e-08	apCAF	DDX3X
IDH2	6.98e-13	0.399337	0.26	0.073	1.89e-08	apCAF	IDH2
SEPTIN9	1.02e-12	0.534442	0.504	0.23	2.78e-08	apCAF	SEPTIN9
TLE5	1.15e-12	0.361179	0.827	0.448	3.12e-08	apCAF	TLE5
HLA-DRB1	1.26e-12	1.1375	0.315	0.102	3.41e-08	apCAF	HLA-DRB1
ACAA2	1.57e-12	0.309839	0.331	0.112	4.25e-08	apCAF	ACAA2
COL18A11	1.8e-12	0.487966	0.575	0.269	4.87e-08	apCAF	COL18A1
MSN	3.06e-12	0.250789	0.583	0.267	8.29e-08	apCAF	MSN
SLC9A3R1	3.55e-12	0.58481	0.307	0.101	9.61e-08	apCAF	SLC9A3R1
DNAJB11	3.59e-12	0.646793	0.78	0.463	9.74e-08	apCAF	DNAJB1
ARL4C1	4.79e-12	0.273668	0.378	0.137	1.3e-07	apCAF	ARL4C
ADGRE5	5.3e-12	0.419759	0.268	0.08	1.44e-07	apCAF	ADGRE5
GNG2	5.63e-12	0.47946	0.362	0.133	1.53e-07	apCAF	GNG2
ERN1	6.72e-12	0.279669	0.283	0.088	1.82e-07	apCAF	ERN1
ELF1	1.15e-11	0.330551	0.394	0.157	3.11e-07	apCAF	ELF1
UBALD2	1.39e-11	0.453372	0.48	0.219	3.78e-07	apCAF	UBALD2
ATP6V0E2	1.5e-11	0.298188	0.299	0.099	4.07e-07	apCAF	ATP6V0E2
FYN	1.51e-11	0.291738	0.307	0.103	4.09e-07	apCAF	FYN
ARPC4	1.83e-11	0.350227	0.52	0.233	4.95e-07	apCAF	ARPC4
HMGB2	1.88e-11	0.435954	0.291	0.096	5.08e-07	apCAF	HMGB2
TNFAIP6	1.97e-11	0.317519	0.331	0.116	5.34e-07	apCAF	TNFAIP6
SH3BGRL3	2.74e-11	0.43575	0.882	0.592	7.43e-07	apCAF	SH3BGRL3
IFITM1	3.59e-11	0.315489	0.866	0.498	9.72e-07	apCAF	IFITM1
TNFAIP8	3.64e-11	0.353114	0.26	0.081	9.88e-07	apCAF	TNFAIP8
PDGFRB1	3.99e-11	0.50071	0.567	0.268	1.08e-06	apCAF	PDGFRB
RPL22L1	3.99e-11	0.424687	0.63	0.339	1.08e-06	apCAF	RPL22L1
SARAF	4.64e-11	0.45129	0.803	0.495	1.26e-06	apCAF	SARAF
ANKRD12	4.66e-11	0.421271	0.48	0.217	1.26e-06	apCAF	ANKRD12
ABCA81	4.91e-11	0.315088	0.567	0.259	1.33e-06	apCAF	ABCA8
STK17A1	5.42e-11	0.615727	0.299	0.106	1.47e-06	apCAF	STK17A
SERTAD11	5.76e-11	0.42267	0.654	0.351	1.56e-06	apCAF	SERTAD1
HEY11	6.69e-11	0.515319	0.409	0.169	1.81e-06	apCAF	HEY1
EFHD2	7.39e-11	0.315937	0.283	0.096	2e-06	apCAF	EFHD2
OLFML2B1	9.39e-11	0.634462	0.622	0.341	2.54e-06	apCAF	OLFML2B
CD741	1.08e-10	1.22025	0.709	0.403	2.93e-06	apCAF	CD74
PDCD4	1.49e-10	0.52519	0.307	0.112	4.03e-06	apCAF	PDCD4
MANF	1.87e-10	0.267027	0.441	0.197	5.06e-06	apCAF	MANF
DAZAP2	1.89e-10	0.323908	0.606	0.317	5.12e-06	apCAF	DAZAP2
TENT5A1	1.91e-10	0.548249	0.551	0.281	5.18e-06	apCAF	TENT5A
IFNGR11	2.37e-10	0.507072	0.441	0.201	6.43e-06	apCAF	IFNGR1
LHFPL61	2.74e-10	0.517833	0.646	0.363	7.41e-06	apCAF	LHFPL6
RBM251	3.18e-10	0.534443	0.598	0.317	8.63e-06	apCAF	RBM25
EML41	3.33e-10	0.458156	0.433	0.192	9.02e-06	apCAF	EML4
CNN2	3.36e-10	0.300442	0.457	0.202	9.12e-06	apCAF	CNN2
NID11	3.67e-10	0.363252	0.457	0.2	9.94e-06	apCAF	NID1
BMP8B	3.76e-10	0.332712	0.315	0.116	1.02e-05	apCAF	BMP8B
HLA-A	4.23e-10	0.497823	0.984	0.761	1.15e-05	apCAF	HLA-A
CCNH	4.37e-10	0.275434	0.362	0.146	1.18e-05	apCAF	CCNH
BAMBI1	4.42e-10	0.731411	0.465	0.222	1.2e-05	apCAF	BAMBI
PDE4B1	4.72e-10	0.336968	0.252	0.082	1.28e-05	apCAF	PDE4B
MARCKSL11	4.96e-10	0.556563	0.567	0.305	1.35e-05	apCAF	MARCKSL1
KLF61	5.11e-10	0.464224	0.787	0.456	1.38e-05	apCAF	KLF6
MAP1B1	5.24e-10	0.511494	0.717	0.428	1.42e-05	apCAF	MAP1B
C4orf481	5.26e-10	0.338811	0.528	0.26	1.43e-05	apCAF	C4orf48
PER1	5.37e-10	0.301188	0.354	0.142	1.46e-05	apCAF	PER1
GOLPH31	5.45e-10	0.377325	0.472	0.219	1.48e-05	apCAF	GOLPH3
CALM11	5.53e-10	0.280221	0.969	0.676	1.5e-05	apCAF	CALM1
SRPX1	5.74e-10	0.505543	0.417	0.192	1.56e-05	apCAF	SRPX
CDH19	5.96e-10	0.697047	0.346	0.144	1.62e-05	apCAF	CDH19
SMCHD1	6.17e-10	0.251473	0.354	0.141	1.67e-05	apCAF	SMCHD1
PNRC11	6.59e-10	0.291828	0.945	0.627	1.79e-05	apCAF	PNRC1
IRF1	7.18e-10	0.463182	0.378	0.158	1.95e-05	apCAF	IRF1
H1FX	7.19e-10	0.524498	0.669	0.366	1.95e-05	apCAF	H1FX
CD2481	7.29e-10	0.290234	0.441	0.19	1.98e-05	apCAF	CD248
JUNB2	7.37e-10	0.472369	0.969	0.74	2e-05	apCAF	JUNB
FXYD52	7.74e-10	0.415053	0.512	0.24	2.1e-05	apCAF	FXYD5
GAP43	8.31e-10	0.710237	0.252	0.088	2.25e-05	apCAF	GAP43
HEYL1	8.42e-10	0.530826	0.543	0.274	2.28e-05	apCAF	HEYL
DDX51	8.81e-10	0.371609	0.937	0.642	2.39e-05	apCAF	DDX5
MIA1	9.19e-10	0.743608	0.638	0.383	2.49e-05	apCAF	MIA
RAP1B	9.48e-10	0.27117	0.638	0.348	2.57e-05	apCAF	RAP1B
ANXA11	1.01e-09	0.269018	0.535	0.272	2.75e-05	apCAF	ANXA11
KHDRBS11	1.05e-09	0.373618	0.63	0.336	2.84e-05	apCAF	KHDRBS1
TRIO1	1.11e-09	0.301449	0.394	0.168	3e-05	apCAF	TRIO
TNC1	1.11e-09	0.578489	0.528	0.267	3.01e-05	apCAF	TNC
HLA-DPA1	1.29e-09	0.794214	0.323	0.126	3.49e-05	apCAF	HLA-DPA1
SRSF2	1.29e-09	0.320172	0.598	0.317	3.5e-05	apCAF	SRSF2
USP3	1.35e-09	0.314438	0.26	0.088	3.66e-05	apCAF	USP3
COL4A11	1.43e-09	0.319496	0.543	0.263	3.88e-05	apCAF	COL4A1
CAPZA1	1.44e-09	0.472035	0.37	0.162	3.9e-05	apCAF	CAPZA1
BAX1	1.59e-09	0.38042	0.575	0.311	4.32e-05	apCAF	BAX
CCND31	1.63e-09	0.534663	0.433	0.207	4.42e-05	apCAF	CCND3
MOB1A	1.65e-09	0.29121	0.378	0.158	4.48e-05	apCAF	MOB1A
APOD1	1.77e-09	0.637315	0.961	0.78	4.79e-05	apCAF	APOD
FNBP1	1.78e-09	0.476281	0.299	0.114	4.81e-05	apCAF	FNBP1
VCAN1	1.91e-09	0.538263	0.772	0.441	5.18e-05	apCAF	VCAN
EZR	1.99e-09	0.269341	0.677	0.366	5.39e-05	apCAF	EZR
BTG3	2.08e-09	0.301669	0.457	0.219	5.63e-05	apCAF	BTG3
KIAA00401	2.26e-09	0.368816	0.362	0.151	6.12e-05	apCAF	KIAA0040
PSMB9	2.41e-09	0.330281	0.409	0.187	6.55e-05	apCAF	PSMB9
ECM11	2.46e-09	0.488403	0.583	0.318	6.67e-05	apCAF	ECM1
SCRG1	2.98e-09	0.283141	0.346	0.142	8.09e-05	apCAF	SCRG1
PFN11	3.09e-09	0.422263	0.921	0.708	8.38e-05	apCAF	PFN1
CSRNP11	3.27e-09	0.299395	0.472	0.224	8.86e-05	apCAF	CSRNP1
CFL1	3.42e-09	0.373382	0.906	0.65	9.26e-05	apCAF	CFL1
TIAM1	3.6e-09	0.294623	0.252	0.087	9.76e-05	apCAF	TIAM1
RNF2131	3.77e-09	0.347928	0.402	0.182	0.000102287	apCAF	RNF213
PPP1CA	3.86e-09	0.308991	0.512	0.256	0.000104599	apCAF	PPP1CA
SLC20A12	3.95e-09	0.516158	0.591	0.326	0.000107167	apCAF	SLC20A1
ST3GAL1	4.34e-09	0.29638	0.425	0.191	0.000117716	apCAF	ST3GAL1
FRYL	4.36e-09	0.352433	0.26	0.093	0.000118104	apCAF	FRYL
BRD22	4.49e-09	0.378885	0.63	0.353	0.000121605	apCAF	BRD2
RPS29	4.55e-09	0.5527	0.874	0.624	0.00012344	apCAF	RPS29
S1PR31	5.06e-09	0.419442	0.449	0.207	0.000137149	apCAF	S1PR3
IGFBP41	5.72e-09	0.606971	0.78	0.537	0.000155092	apCAF	IGFBP4
HECTD1	6.64e-09	0.330881	0.323	0.13	0.000179876	apCAF	HECTD1
ROCK1	6.78e-09	0.296175	0.425	0.204	0.000183759	apCAF	ROCK1
GDF151	7.03e-09	0.373514	0.433	0.211	0.00019053	apCAF	GDF15
PHC21	7.04e-09	0.344765	0.567	0.299	0.000190929	apCAF	PHC2
CDK17	7.1e-09	0.418374	0.276	0.106	0.000192509	apCAF	CDK17
TOP11	7.17e-09	0.456087	0.598	0.348	0.000194315	apCAF	TOP1
FOXD21	8.27e-09	0.283442	0.362	0.152	0.000224304	apCAF	FOXD2
FOXS11	9.87e-09	0.38449	0.614	0.32	0.000267478	apCAF	FOXS1
ARL4A1	1.06e-08	0.282907	0.417	0.193	0.000288494	apCAF	ARL4A
SF1	1.33e-08	0.351316	0.614	0.346	0.000361019	apCAF	SF1
CHSY11	1.46e-08	0.425847	0.472	0.235	0.000395847	apCAF	CHSY1
LZTS1	1.47e-08	0.326766	0.307	0.126	0.000398632	apCAF	LZTS1
RBM31	1.52e-08	0.338312	0.717	0.428	0.000413035	apCAF	RBM3
EMILIN11	1.58e-08	0.289955	0.504	0.244	0.000427885	apCAF	EMILIN1
ANXA6	1.6e-08	0.370394	0.457	0.23	0.000432452	apCAF	ANXA6
CPXM11	1.65e-08	0.321624	0.394	0.18	0.000446789	apCAF	CPXM1
SRSF111	1.7e-08	0.382591	0.622	0.364	0.000460747	apCAF	SRSF11
KIF22	1.83e-08	0.31859	0.362	0.158	0.000495239	apCAF	KIF22
FOXN3	1.83e-08	0.310951	0.252	0.091	0.000496458	apCAF	FOXN3
AKAP13	1.96e-08	0.259698	0.449	0.217	0.000531787	apCAF	AKAP13
POLR2A	2.22e-08	0.400751	0.323	0.137	0.000602325	apCAF	POLR2A
SRSF71	2.22e-08	0.43147	0.614	0.361	0.000603134	apCAF	SRSF7
RBBP62	2.27e-08	0.426701	0.488	0.243	0.000616231	apCAF	RBBP6
GADD45B	2.31e-08	0.463285	0.748	0.471	0.000627475	apCAF	GADD45B
BICD1	2.33e-08	0.304956	0.252	0.093	0.000631697	apCAF	BICD1
DNAJA11	2.52e-08	0.38057	0.598	0.358	0.000683496	apCAF	DNAJA1
ACTN4	2.79e-08	0.323253	0.575	0.32	0.000756081	apCAF	ACTN4
B2M1	3.07e-08	0.443603	1	0.944	0.000832982	apCAF	B2M
ILF31	3.13e-08	0.289361	0.409	0.195	0.000847364	apCAF	ILF3
WIPI1	3.34e-08	0.312908	0.339	0.148	0.000906249	apCAF	WIPI1
QPCT1	3.56e-08	0.438054	0.323	0.138	0.000965905	apCAF	QPCT
EPC11	3.73e-08	0.42205	0.409	0.197	0.0010112	apCAF	EPC1
2023-06-01	3.76e-08	0.335507	0.961	0.668	0.00101802	apCAF	JUN
CDKN1B	3.97e-08	0.268086	0.283	0.113	0.00107697	apCAF	CDKN1B
CMTM6	3.98e-08	0.289105	0.362	0.165	0.00107771	apCAF	CMTM6
DDIT41	3.99e-08	0.262684	0.709	0.401	0.00108043	apCAF	DDIT4
PBRM1	4.18e-08	0.250476	0.276	0.106	0.00113294	apCAF	PBRM1
SLC2A31	4.35e-08	0.610945	0.606	0.366	0.00118044	apCAF	SLC2A3
CCDC12	4.61e-08	0.255396	0.315	0.133	0.00125024	apCAF	CCDC12
CYP1B11	4.65e-08	0.524572	0.717	0.465	0.00125923	apCAF	CYP1B1
C9orf78	4.84e-08	0.305806	0.37	0.176	0.00131324	apCAF	C9orf78
MED28	5.3e-08	0.251237	0.252	0.095	0.00143567	apCAF	MED28
SNAI1	6.1e-08	0.333075	0.268	0.106	0.00165352	apCAF	SNAI1
GGT51	7.37e-08	0.292726	0.63	0.361	0.0019967	apCAF	GGT5
CFI1	8.38e-08	0.376932	0.394	0.183	0.00227141	apCAF	CFI
CBLB1	8.7e-08	0.272549	0.394	0.19	0.00235801	apCAF	CBLB
MTHFD2	8.98e-08	0.363008	0.276	0.111	0.00243412	apCAF	MTHFD2
SMC3	9.2e-08	0.311389	0.299	0.126	0.00249524	apCAF	SMC3
FRMD4A1	9.87e-08	0.465214	0.433	0.224	0.00267584	apCAF	FRMD4A
ZFP36L11	1e-07	0.321326	0.835	0.518	0.00272308	apCAF	ZFP36L1
AC116345.11	1.02e-07	0.338427	0.441	0.217	0.00277205	apCAF	AC116345.1
GAS71	1.03e-07	0.283434	0.457	0.232	0.00278981	apCAF	GAS7
SRM1	1.06e-07	0.551229	0.583	0.357	0.00286273	apCAF	SRM
IER21	1.09e-07	0.417336	0.811	0.516	0.00295405	apCAF	IER2
RPSA1	1.11e-07	0.269713	0.89	0.644	0.00299553	apCAF	RPSA
F31	1.11e-07	0.29522	0.646	0.353	0.00299993	apCAF	F3
YME1L1	1.34e-07	0.25292	0.433	0.217	0.00362572	apCAF	YME1L1
HECA	1.43e-07	0.421169	0.268	0.108	0.00386364	apCAF	HECA
PLCG1	1.45e-07	0.277251	0.276	0.112	0.00393215	apCAF	PLCG1
ARHGAP101	1.65e-07	0.293076	0.504	0.259	0.00447894	apCAF	ARHGAP10
SRPX21	1.71e-07	0.308078	0.441	0.224	0.00463553	apCAF	SRPX2
DDX241	1.84e-07	0.427356	0.614	0.371	0.0049915	apCAF	DDX24
USP10	2.02e-07	0.286452	0.291	0.123	0.00548116	apCAF	USP10
GUCY1B11	2.05e-07	0.385461	0.331	0.153	0.00556456	apCAF	GUCY1B1
CLSTN3	2.73e-07	0.269484	0.276	0.112	0.007394	apCAF	CLSTN3
YPEL51	2.93e-07	0.278236	0.362	0.177	0.00794556	apCAF	YPEL5
SPCS3	2.96e-07	0.255372	0.331	0.149	0.00803178	apCAF	SPCS3
PRRC2C1	3.11e-07	0.25568	0.685	0.404	0.00842646	apCAF	PRRC2C
ACTB	4e-07	0.350959	1	0.924	0.0108474	apCAF	ACTB
GEM1	4.36e-07	0.287365	0.677	0.413	0.0118233	apCAF	GEM
PHLDA11	4.53e-07	0.493476	0.709	0.48	0.01227	apCAF	PHLDA1
TMEM1581	5.17e-07	0.315612	0.346	0.163	0.0140179	apCAF	TMEM158
TWF2	5.55e-07	0.340753	0.331	0.157	0.0150366	apCAF	TWF2
[truncated: 74 more rows]

## Sheet: Table S7
	Table S7. GO results for CAFs.
	Cluster	cluster	ID	Description	GeneRatio	BgRatio	pvalue	p.adjust	qvalue	geneID	Count
1	eCAF	eCAF	GO:0002181	cytoplasmic translation	78/387	161/18903	2.29e-89	8.14e-86	7.37e-86	6176/6206/6234/6222/6228/6167/6207/6168/6137/6143/6208/6232/6154/6161/6202/6158/6170/6233/6156/6164/6209/55854/25873/51386/7812/6134/6189/6210/8665/4904/6135/51389/3646/27335/6136/6165/8894/6194/6122/6227/6230/6229/6142/6132/6223/6130/1975/6191/26986/6181	78
2	eCAF	eCAF	GO:0006119	oxidative phosphorylation	37/387	147/18903	6.05e-30	1.07e-26	9.73e-27	4725/4713/11315/23479/513/54539/1347/539/54205/522/4717/10476/51079/9167/4709/1351/4711/4708/4701/4696/29796/26471/1337/1340/10975/4694/27089/4697/9551/1346/521/4731/7388/1329/10632/51142/7381	37
3	eCAF	eCAF	GO:0009060	aerobic respiration	40/387	194/18903	1.16e-28	1.38e-25	1.25e-25	4725/4713/11315/23479/513/54539/1347/539/54205/3091/522/4717/10476/29997/51079/9167/4709/1351/4711/4708/4701/4696/29796/26471/1337/1340/10975/4694/27089/4697/9551/1346/521/4731/7388/1329/10632/51142/664/7381	40
4	eCAF	eCAF	GO:0045333	cellular respiration	43/387	240/18903	4.28e-28	3.8e-25	3.44e-25	4725/4713/11315/23479/513/54539/1347/539/54205/27166/3091/522/4717/10476/205251/29997/51079/9167/4709/1351/4711/4708/4701/4696/29796/26471/1337/1340/10975/4694/27089/4697/9551/1346/521/4731/7388/1329/10632/51142/6648/664/7381	43
5	eCAF	eCAF	GO:0015980	energy derivation by oxidation of organic compounds	45/387	333/18903	4.97e-24	3.53e-21	3.19e-21	4725/4713/11315/23479/3572/513/54539/1347/539/54205/27166/3091/522/4717/10476/205251/29997/51079/9167/4709/1351/4711/4708/4701/4696/29796/26471/1337/1340/10975/4694/7360/27089/4697/9551/1346/521/4731/7388/1329/10632/51142/6648/664/7381	45
6	eCAF	eCAF	GO:0042773	ATP synthesis coupled electron transport	27/387	101/18903	6.72e-23	3.41e-20	3.09e-20	4725/4713/11315/23479/1347/54205/4717/9167/4709/1351/4711/4708/4701/4696/29796/1337/1340/10975/4694/27089/4697/1346/4731/7388/1329/51142/7381	27
7	eCAF	eCAF	GO:0042775	mitochondrial ATP synthesis coupled electron transport	27/387	101/18903	6.72e-23	3.41e-20	3.09e-20	4725/4713/11315/23479/1347/54205/4717/9167/4709/1351/4711/4708/4701/4696/29796/1337/1340/10975/4694/27089/4697/1346/4731/7388/1329/51142/7381	27
8	eCAF	eCAF	GO:0019646	aerobic electron transport chain	26/387	93/18903	1.2e-22	5.33e-20	4.83e-20	4725/4713/11315/23479/1347/54205/4717/9167/4709/1351/4711/4708/4701/4696/29796/1337/1340/10975/4694/27089/4697/1346/4731/7388/1329/7381	26
9	eCAF	eCAF	GO:0022904	respiratory electron transport chain	28/387	122/18903	1.01e-21	3.98e-19	3.6e-19	4725/4713/11315/23479/1347/54205/4717/9167/4709/1351/4711/4708/4701/4696/29796/1337/1340/10975/4694/27089/4697/1346/4731/7388/1329/51142/6648/7381	28
10	eCAF	eCAF	GO:0022900	electron transport chain	30/387	176/18903	2.97e-19	1.05e-16	9.55e-17	4725/4713/11315/23479/1347/54205/444/4717/9167/4709/1351/1535/4711/4708/4701/4696/29796/1337/1340/10975/4694/27089/4697/1346/4731/7388/1329/51142/6648/7381	30
11	eCAF	eCAF	GO:0042254	ribosome biogenesis	38/387	310/18903	6.18e-19	2e-16	1.81e-16	6234/6208/6232/6154/6202/6209/708/6134/6135/401466/6165/29997/6194/55052/6227/6230/6229/6223/6130/26156/2091/51335/404672/6175/115939/10412/2971/6152/6128/9045/11224/6201/6218/6147/4736/6125/3921/6193	38
12	eCAF	eCAF	GO:0022613	ribonucleoprotein complex biogenesis	47/387	489/18903	8.43e-19	2.49e-16	2.26e-16	6234/6208/6232/6154/6202/6209/708/51386/6134/8665/6135/401466/3646/27335/6165/29997/8894/6194/55052/6227/6230/6229/6223/6130/26156/6633/1975/2091/51335/404672/6175/8667/115939/10412/2971/6152/6128/9045/11224/6201/6218/6147/4736/6125/3921/23521/6193	47
13	eCAF	eCAF	GO:0046034	ATP metabolic process	32/387	217/18903	1.64e-18	4.48e-16	4.06e-16	2597/4725/4713/93974/513/54539/518/539/3091/522/4717/10476/51079/4709/5230/2023/4711/706/4708/351/4701/4696/26471/4694/9551/7167/521/4731/10632/517/526/3939	32
14	eCAF	eCAF	GO:0015986	proton motive force-driven ATP synthesis	21/387	76/18903	2.07e-18	5.26e-16	4.76e-16	4725/4713/513/54539/518/539/522/4717/10476/51079/4709/4711/4708/4701/4696/4694/9551/521/4731/10632/517	21
15	eCAF	eCAF	GO:0009205	purine ribonucleoside triphosphate metabolic process	33/387	242/18903	5.39e-18	1.27e-15	1.15e-15	2597/4725/4713/93974/513/54539/518/539/3091/522/4717/10476/51079/4709/5230/2023/4711/706/4708/351/4701/4696/26471/4694/9551/7167/521/4731/10632/4831/517/526/3939	33
16	eCAF	eCAF	GO:0009144	purine nucleoside triphosphate metabolic process	33/387	247/18903	1.01e-17	2.25e-15	2.03e-15	2597/4725/4713/93974/513/54539/518/539/3091/522/4717/10476/51079/4709/5230/2023/4711/706/4708/351/4701/4696/26471/4694/9551/7167/521/4731/10632/4831/517/526/3939	33
17	eCAF	eCAF	GO:0009199	ribonucleoside triphosphate metabolic process	33/387	249/18903	1.3e-17	2.71e-15	2.45e-15	2597/4725/4713/93974/513/54539/518/539/3091/522/4717/10476/51079/4709/5230/2023/4711/706/4708/351/4701/4696/26471/4694/9551/7167/521/4731/10632/4831/517/526/3939	33
18	eCAF	eCAF	GO:0009141	nucleoside triphosphate metabolic process	34/387	267/18903	1.44e-17	2.84e-15	2.57e-15	2597/4725/4713/93974/513/54539/518/539/51727/3091/522/4717/10476/51079/4709/5230/2023/4711/706/4708/351/4701/4696/26471/4694/9551/7167/521/4731/10632/4831/517/526/3939	34
19	eCAF	eCAF	GO:0042776	proton motive force-driven mitochondrial ATP synthesis	19/387	67/18903	5.18e-17	9.68e-15	8.77e-15	4725/4713/513/54539/539/522/4717/10476/51079/4709/4711/4708/4701/4696/4694/9551/521/4731/10632	19
20	eCAF	eCAF	GO:0042255	ribosome assembly	18/387	61/18903	1.58e-16	2.81e-14	2.54e-14	6234/6208/6232/6209/708/6134/6135/29997/55052/6223/51335/6175/6152/6128/6147/6125/3921/6193	18
21	eCAF	eCAF	GO:0009206	purine ribonucleoside triphosphate biosynthetic process	23/387	117/18903	1.83e-16	3.09e-14	2.79e-14	4725/4713/513/54539/518/539/522/4717/10476/51079/4709/2023/4711/4708/4701/4696/4694/9551/521/4731/10632/4831/517	23
22	eCAF	eCAF	GO:0009145	purine nucleoside triphosphate biosynthetic process	23/387	118/18903	2.23e-16	3.59e-14	3.25e-14	4725/4713/513/54539/518/539/522/4717/10476/51079/4709/2023/4711/4708/4701/4696/4694/9551/521/4731/10632/4831/517	23
23	eCAF	eCAF	GO:0006754	ATP biosynthetic process	22/387	106/18903	2.48e-16	3.82e-14	3.46e-14	4725/4713/513/54539/518/539/522/4717/10476/51079/4709/2023/4711/4708/4701/4696/4694/9551/521/4731/10632/517	22
24	eCAF	eCAF	GO:0009142	nucleoside triphosphate biosynthetic process	24/387	134/18903	3.74e-16	5.54e-14	5.02e-14	4725/4713/513/54539/518/539/51727/522/4717/10476/51079/4709/2023/4711/4708/4701/4696/4694/9551/521/4731/10632/4831/517	24
25	eCAF	eCAF	GO:0009201	ribonucleoside triphosphate biosynthetic process	23/387	123/18903	5.82e-16	8.26e-14	7.48e-14	4725/4713/513/54539/518/539/522/4717/10476/51079/4709/2023/4711/4708/4701/4696/4694/9551/521/4731/10632/4831/517	23
26	eCAF	eCAF	GO:0042273	ribosomal large subunit biogenesis	18/387	76/18903	1.14e-14	1.56e-12	1.41e-12	6154/6134/6135/6165/29997/55052/6130/26156/6175/10412/2971/6152/6128/9045/11224/6147/4736/6125	18
27	eCAF	eCAF	GO:0006364	rRNA processing	26/387	229/18903	1.56e-12	2.05e-10	1.85e-10	6234/6208/6232/6154/6202/6209/6135/6165/29997/6194/6227/6230/6229/6223/6130/26156/2091/404672/115939/10412/9045/11224/6201/6218/4736/6125	26
28	eCAF	eCAF	GO:0016072	rRNA metabolic process	28/387	268/18903	1.65e-12	2.09e-10	1.9e-10	6234/6208/6232/6154/6202/6209/4691/6135/6165/29997/6194/6227/6230/6229/6223/6130/26156/2091/404672/115939/10412/2971/9045/11224/6201/6218/4736/6125	28
29	eCAF	eCAF	GO:0009259	ribonucleotide metabolic process	37/387	466/18903	1.94e-12	2.37e-10	2.15e-10	2597/4725/4713/93974/513/54539/518/539/51727/3091/522/4717/10476/51079/9060/4709/5230/2023/4711/706/4708/351/4701/4696/2987/26471/4694/9551/7167/521/4731/10632/3094/4831/517/526/3939	37
30	eCAF	eCAF	GO:0009150	purine ribonucleotide metabolic process	36/387	447/18903	2.59e-12	3.07e-10	2.78e-10	2597/4725/4713/93974/513/54539/518/539/3091/522/4717/10476/51079/9060/4709/5230/2023/4711/706/4708/351/4701/4696/2987/26471/4694/9551/7167/521/4731/10632/3094/4831/517/526/3939	36
31	eCAF	eCAF	GO:0019693	ribose phosphate metabolic process	37/387	475/18903	3.43e-12	3.92e-10	3.55e-10	2597/4725/4713/93974/513/54539/518/539/51727/3091/522/4717/10476/51079/9060/4709/5230/2023/4711/706/4708/351/4701/4696/2987/26471/4694/9551/7167/521/4731/10632/3094/4831/517/526/3939	37
32	eCAF	eCAF	GO:0042274	ribosomal small subunit biogenesis	16/387	78/18903	3.79e-12	4.2e-10	3.81e-10	6234/6208/6232/6202/6209/6194/6227/6230/6229/6223/404672/115939/6201/6218/3921/6193	16
33	eCAF	eCAF	GO:1902600	proton transmembrane transport	21/387	160/18903	1.42e-11	1.53e-09	1.39e-09	11315/513/518/539/522/10476/10063/9167/1351/29796/1337/1340/4697/9551/1346/521/7388/1329/10632/517/526	21
34	eCAF	eCAF	GO:0006163	purine nucleotide metabolic process	36/387	476/18903	1.59e-11	1.61e-09	1.46e-09	2597/4725/4713/93974/513/54539/518/539/3091/522/4717/10476/51079/9060/4709/5230/2023/4711/706/4708/351/4701/4696/2987/26471/4694/9551/7167/521/4731/10632/3094/4831/517/526/3939	36
35	eCAF	eCAF	GO:0009260	ribonucleotide biosynthetic process	25/387	234/18903	1.63e-11	1.61e-09	1.46e-09	4725/4713/513/54539/518/539/51727/522/4717/10476/51079/9060/4709/2023/4711/4708/4701/4696/4694/9551/521/4731/10632/4831/517	25
36	eCAF	eCAF	GO:0022618	ribonucleoprotein complex assembly	25/387	234/18903	1.63e-11	1.61e-09	1.46e-09	6234/6208/6232/6209/51386/6134/8665/6135/3646/27335/29997/8894/55052/6223/6633/1975/6175/8667/6152/6128/6147/6125/3921/23521/6193	25
37	eCAF	eCAF	GO:0006120	mitochondrial electron transport, NADH to ubiquinone	13/387	51/18903	2.14e-11	2.05e-09	1.86e-09	4725/4713/11315/23479/4717/4709/4711/4708/4701/4696/4694/4697/4731	13
38	eCAF	eCAF	GO:0009152	purine ribonucleotide biosynthetic process	24/387	220/18903	2.69e-11	2.51e-09	2.28e-09	4725/4713/513/54539/518/539/522/4717/10476/51079/9060/4709/2023/4711/4708/4701/4696/4694/9551/521/4731/10632/4831/517	24
39	eCAF	eCAF	GO:0046390	ribose phosphate biosynthetic process	25/387	241/18903	3.11e-11	2.83e-09	2.56e-09	4725/4713/513/54539/518/539/51727/522/4717/10476/51079/9060/4709/2023/4711/4708/4701/4696/4694/9551/521/4731/10632/4831/517	25
40	eCAF	eCAF	GO:0006164	purine nucleotide biosynthetic process	25/387	242/18903	3.4e-11	2.95e-09	2.67e-09	4725/4713/513/54539/518/539/522/4717/10476/51079/9060/4709/2023/4711/4708/4701/4696/2987/4694/9551/521/4731/10632/4831/517	25
41	eCAF	eCAF	GO:0071826	ribonucleoprotein complex subunit organization	25/387	242/18903	3.4e-11	2.95e-09	2.67e-09	6234/6208/6232/6209/51386/6134/8665/6135/3646/27335/29997/8894/55052/6223/6633/1975/6175/8667/6152/6128/6147/6125/3921/23521/6193	25
42	eCAF	eCAF	GO:0072522	purine-containing compound biosynthetic process	25/387	251/18903	7.52e-11	6.35e-09	5.75e-09	4725/4713/513/54539/518/539/522/4717/10476/51079/9060/4709/2023/4711/4708/4701/4696/2987/4694/9551/521/4731/10632/4831/517	25
43	eCAF	eCAF	GO:0006123	mitochondrial electron transport, cytochrome c to oxygen	9/387	24/18903	5.74e-10	4.74e-08	4.29e-08	1347/54205/9167/1351/1337/1340/4697/1346/1329	9
44	eCAF	eCAF	GO:0009165	nucleotide biosynthetic process	26/387	304/18903	8.82e-10	7.12e-08	6.45e-08	4725/4713/513/54539/518/539/51727/522/4717/10476/51079/9060/4709/2023/4711/4708/4701/4696/2987/4694/9551/521/4731/10632/4831/517	26
45	eCAF	eCAF	GO:1901293	nucleoside phosphate biosynthetic process	26/387	306/18903	1.02e-09	7.99e-08	7.24e-08	4725/4713/513/54539/518/539/51727/522/4717/10476/51079/9060/4709/2023/4711/4708/4701/4696/2987/4694/9551/521/4731/10632/4831/517	26
46	eCAF	eCAF	GO:1904667	negative regulation of ubiquitin protein ligase activity	7/387	12/18903	1.04e-09	7.99e-08	7.24e-08	6167/6209/6135/6201/9349/6125/6224	7
47	eCAF	eCAF	GO:0000027	ribosomal large subunit assembly	9/387	26/18903	1.32e-09	9.99e-08	9.05e-08	6134/6135/29997/55052/6175/6152/6128/6147/6125	9
48	eCAF	eCAF	GO:0033108	mitochondrial respiratory chain complex assembly	15/387	99/18903	1.6e-09	1.18e-07	1.07e-07	4725/4713/54539/647087/4717/51079/10063/284184/84987/100131801/4709/4711/4708/4696/4694	15
49	eCAF	eCAF	GO:0097193	intrinsic apoptotic signaling pathway	25/387	298/18903	2.79e-09	2.02e-07	1.83e-07	7178/6154/1984/11315/7417/58515/6135/54205/10955/3091/2537/51079/2023/26471/64065/6188/1191/6648/664/6201/972/3094/5478/857/100133941	25
50	eCAF	eCAF	GO:0045862	positive regulation of proteolysis	28/387	372/18903	3.5e-09	2.49e-07	2.25e-07	27018/5720/93974/5705/54205/26355/27166/10016/444/29997/51079/55081/10541/3329/2023/84168/3336/351/6281/26471/64065/6188/1075/1191/302/11337/857/6923	28
51	eCAF	eCAF	GO:0051444	negative regulation of ubiquitin-protein transferase activity	8/387	22/18903	7.15e-09	4.97e-07	4.5e-07	6167/6209/11315/6135/6201/9349/6125/6224	8
52	eCAF	eCAF	GO:1903715	regulation of aerobic respiration	9/387	32/18903	1.07e-08	7.27e-07	6.59e-07	11315/23479/1347/3091/29997/9167/26471/1346/664	9
53	eCAF	eCAF	GO:1904666	regulation of ubiquitin protein ligase activity	8/387	24/18903	1.59e-08	1.06e-06	9.62e-07	6167/6209/6135/6500/6201/9349/6125/6224	8
54	eCAF	eCAF	GO:2001242	regulation of intrinsic apoptotic signaling pathway	18/387	172/18903	1.64e-08	1.08e-06	9.76e-07	7178/6154/1984/11315/7417/6135/10955/3091/51079/2023/26471/6188/1191/6648/6201/972/5478/857	18
55	eCAF	eCAF	GO:0010257	NADH dehydrogenase complex assembly	11/387	59/18903	2.67e-08	1.69e-06	1.53e-06	4725/4713/54539/4717/51079/284184/4709/4711/4708/4696/4694	11
56	eCAF	eCAF	GO:0032981	mitochondrial respiratory chain complex I assembly	11/387	59/18903	2.67e-08	1.69e-06	1.53e-06	4725/4713/54539/4717/51079/284184/4709/4711/4708/4696/4694	11
57	eCAF	eCAF	GO:0043457	regulation of cellular respiration	10/387	49/18903	4.65e-08	2.89e-06	2.62e-06	11315/23479/1347/27166/3091/29997/9167/26471/1346/664	10
58	eCAF	eCAF	GO:0000028	ribosomal small subunit assembly	7/387	19/18903	5.82e-08	3.56e-06	3.23e-06	6234/6208/6232/6209/6223/3921/6193	7
59	eCAF	eCAF	GO:1901798	positive regulation of signal transduction by p53 class mediator	8/387	30/18903	1.13e-07	6.82e-06	6.17e-06	6167/6154/6209/1984/6135/6201/9349/6224	8
60	eCAF	eCAF	GO:0031397	negative regulation of protein ubiquitination	12/387	84/18903	1.37e-07	8.11e-06	7.35e-06	6167/6209/11315/6135/706/6188/6201/9349/5478/6125/857/6224	12
61	eCAF	eCAF	GO:0051438	regulation of ubiquitin-protein transferase activity	10/387	56/18903	1.77e-07	1.03e-05	9.34e-06	6167/6209/11315/6135/6500/6201/6187/9349/6125/6224	10
62	eCAF	eCAF	GO:0006122	mitochondrial electron transport, ubiquinol to cytochrome c	6/387	14/18903	1.85e-07	1.06e-05	9.6e-06	54205/29796/10975/27089/7388/7381	6
63	eCAF	eCAF	GO:0006413	translational initiation	14/387	123/18903	2.3e-07	1.29e-05	1.17e-05	51386/7812/51247/6189/8665/3646/27335/8894/1975/8667/6188/6218/23521/6193	14
64	eCAF	eCAF	GO:1903320	regulation of protein modification by small protein conjugation or removal	20/387	252/18903	2.72e-07	1.51e-05	1.36e-05	6167/6209/11315/6135/3091/7335/10016/29997/50813/706/6500/6188/6201/6187/11337/9349/5478/6125/857/6224	20
65	eCAF	eCAF	GO:0034470	ncRNA processing	27/387	439/18903	4.22e-07	2.31e-05	2.09e-05	6234/6208/6232/6154/6202/6209/51637/6135/6165/29997/6194/6227/6230/6229/6223/6130/26156/2091/404672/115939/10412/9045/11224/6201/6218/4736/6125	27
66	eCAF	eCAF	GO:0001732	formation of cytoplasmic translation initiation complex	6/387	16/18903	4.77e-07	2.56e-05	2.32e-05	51386/8665/3646/27335/8894/8667	6
67	eCAF	eCAF	GO:0010952	positive regulation of peptidase activity	17/387	194/18903	5.41e-07	2.86e-05	2.59e-05	27018/5720/54205/26355/27166/10016/444/51079/55081/10541/3329/84168/3336/351/64065/6188/857	17
68	eCAF	eCAF	GO:1903321	negative regulation of protein modification by small protein conjugation or removal	12/387	96/18903	6.08e-07	3.17e-05	2.87e-05	6167/6209/11315/6135/706/6188/6201/9349/5478/6125/857/6224	12
69	eCAF	eCAF	GO:0043467	regulation of generation of precursor metabolites and energy	14/387	134/18903	6.64e-07	3.41e-05	3.09e-05	11315/23479/1347/27166/3091/29997/10063/9167/351/26471/4697/1346/51142/664	14
70	eCAF	eCAF	GO:0001765	membrane raft assembly	5/387	10/18903	8.12e-07	4.12e-05	3.73e-05	6281/2013/858/302/857	5
71	eCAF	eCAF	GO:0002183	cytoplasmic translational initiation	8/387	40/18903	1.24e-06	6.22e-05	5.64e-05	51386/8665/3646/27335/8894/1975/8667/23521	8
72	eCAF	eCAF	GO:0097250	mitochondrial respirasome assembly	5/387	11/18903	1.46e-06	7.21e-05	6.53e-05	192286/1347/647087/9167/1346	5
73	eCAF	eCAF	GO:0140694	non-membrane-bounded organelle assembly	24/387	386/18903	1.55e-06	7.53e-05	6.82e-05	6234/6228/6208/6232/3880/6209/708/7812/10398/6134/6135/29997/55052/6223/51335/6175/6188/6152/6128/6147/7168/6125/3921/6193	24
74	eCAF	eCAF	GO:0031396	regulation of protein ubiquitination	17/387	210/18903	1.63e-06	7.84e-05	7.1e-05	6167/6209/11315/6135/7335/10016/706/6500/6188/6201/6187/11337/9349/5478/6125/857/6224	17
75	eCAF	eCAF	GO:0006417	regulation of translation	27/387	486/18903	2.96e-06	0.000140049	0.000126858	2597/1734/6208/6154/1984/708/7812/51247/4691/5935/6134/27230/4904/3646/27335/351/1975/6191/26986/51335/8667/6188/5997/6203/6146/6125/23521	27
76	eCAF	eCAF	GO:0052547	regulation of peptidase activity	26/387	459/18903	3.19e-06	0.000148903	0.000134878	2597/27018/11315/23204/5720/54205/26355/27166/2537/5037/10016/444/51079/55081/10541/3329/84168/3336/351/64065/51232/6188/25824/334/302/857	26
77	eCAF	eCAF	GO:2001244	positive regulation of intrinsic apoptotic signaling pathway	9/387	63/18903	5.13e-06	0.000236637	0.000214349	6154/1984/11315/6135/10955/26471/6188/6201/857	9
78	eCAF	eCAF	GO:0010269	response to selenium ion	5/387	14/18903	6.03e-06	0.000274195	0.00024837	6415/84299/6175/6414/6648	5
79	eCAF	eCAF	GO:0045727	positive regulation of translation	13/387	143/18903	7.87e-06	0.000353509	0.000320214	6154/1984/708/7812/5935/27230/4904/3646/6191/26986/51335/6203/6125	13
80	eCAF	eCAF	GO:0031638	zymogen activation	9/387	67/18903	8.63e-06	0.000382866	0.000346806	1522/1514/54205/444/5230/2023/6281/64065/302	9
81	eCAF	eCAF	GO:0052548	regulation of endopeptidase activity	24/387	428/18903	9.07e-06	0.000397195	0.000359785	2597/27018/11315/23204/5720/54205/26355/27166/2537/5037/10016/444/51079/55081/10541/3329/3336/351/64065/51232/6188/25824/334/302	24
82	eCAF	eCAF	GO:2001233	regulation of apoptotic signaling pathway	22/387	374/18903	1.02e-05	0.00043756	0.000396348	7178/6154/1984/11315/7417/6135/27166/10955/3091/2537/51079/3958/2023/26471/6188/1075/1191/6648/6201/972/5478/857	22
83	eCAF	eCAF	GO:1901796	regulation of signal transduction by p53 class mediator	11/387	105/18903	1.02e-05	0.00043756	0.000396348	6167/6154/6209/1984/6135/29997/6201/972/9349/6125/6224	11
84	eCAF	eCAF	GO:0034250	positive regulation of cellular amide metabolic process	14/387	170/18903	1.11e-05	0.000470162	0.00042588	6154/1984/708/7812/5935/27230/4904/3646/6191/26986/51335/1191/6203/6125	14
85	eCAF	eCAF	GO:0008637	apoptotic mitochondrial changes	11/387	108/18903	1.34e-05	0.000560121	0.000507366	93974/7417/26355/27166/2537/5516/10899/3329/1191/6648/664	11
86	eCAF	eCAF	GO:0072331	signal transduction by p53 class mediator	14/387	173/18903	1.36e-05	0.00056054	0.000507746	6167/6154/6209/1984/6135/29997/26471/64065/6201/972/3094/9349/6125/6224	14
87	eCAF	eCAF	GO:0010950	positive regulation of endopeptidase activity	14/387	174/18903	1.45e-05	0.000591567	0.00053585	27018/5720/54205/26355/27166/10016/444/51079/55081/10541/3329/3336/64065/6188	14
88	eCAF	eCAF	GO:0006089	lactate metabolic process	5/387	17/18903	1.77e-05	0.000714044	0.000646791	11315/3945/3091/25953/3939	5
89	eCAF	eCAF	GO:1903050	regulation of proteolysis involved in protein catabolic process	16/387	227/18903	1.91e-05	0.000761108	0.000689423	11315/5720/93974/5705/6135/29997/26471/8667/1075/1191/6201/11337/9349/6125/857/6923	16
90	eCAF	eCAF	GO:0021762	substantia nigra development	7/387	44/18903	2.85e-05	0.00112294	0.00101718	998/522/808/7533/1340/801/6271	7
91	eCAF	eCAF	GO:2000116	regulation of cysteine-type endopeptidase activity	16/387	235/18903	2.92e-05	0.00113837	0.00103115	27018/11315/23204/54205/26355/2537/10016/444/51079/55081/10541/3329/3336/64065/6188/25824	16
92	eCAF	eCAF	GO:0006165	nucleoside diphosphate phosphorylation	10/387	100/18903	3.88e-05	0.00149001	0.00134967	2597/51727/3091/5230/2023/351/26471/7167/4831/3939	10
93	eCAF	eCAF	GO:2001056	positive regulation of cysteine-type endopeptidase activity	12/387	143/18903	3.9e-05	0.00149001	0.00134967	27018/54205/26355/10016/444/51079/55081/10541/3329/3336/64065/6188	12
94	eCAF	eCAF	GO:2001243	negative regulation of intrinsic apoptotic signaling pathway	10/387	101/18903	4.23e-05	0.00159549	0.00144522	7178/11315/7417/3091/51079/2023/1191/6648/972/5478	10
95	eCAF	eCAF	GO:0006605	protein targeting	19/387	325/18903	4.45e-05	0.00166328	0.00150663	10952/7095/7534/23204/93974/100188893/6135/59286/23480/51079/140823/9804/3329/706/56993/1191/6727/4666/11337	19
96	eCAF	eCAF	GO:0046939	nucleotide phosphorylation	10/387	102/18903	4.6e-05	0.001701	0.00154079	2597/51727/3091/5230/2023/351/26471/7167/4831/3939	10
97	eCAF	eCAF	GO:2000059	negative regulation of ubiquitin-dependent protein catabolic process	7/387	50/18903	6.68e-05	0.00244403	0.00221384	11315/6135/29997/8667/6201/9349/6125	7
98	eCAF	eCAF	GO:0006090	pyruvate metabolic process	10/387	108/18903	7.5e-05	0.00271767	0.00246171	2597/3945/3091/7416/5230/2023/351/26471/7167/3939	10
99	eCAF	eCAF	GO:0009132	nucleoside diphosphate metabolic process	11/387	132/18903	8.69e-05	0.00311672	0.00282317	2597/51727/3091/5230/2023/351/2987/26471/7167/4831/3939	11
100	eCAF	eCAF	GO:0043281	regulation of cysteine-type endopeptidase activity involved in apoptotic process	14/387	205/18903	8.84e-05	0.00313628	0.00284089	27018/11315/23204/54205/26355/2537/10016/51079/55081/10541/3329/3336/6188/25824	14
101	eCAF	eCAF	GO:0051881	regulation of mitochondrial membrane potential	8/387	70/18903	8.95e-05	0.00314568	0.0028494	11315/93974/27166/2537/205251/706/6648/664	8
102	eCAF	eCAF	GO:0090151	establishment of protein localization to mitochondrial membrane	6/387	37/18903	9.62e-05	0.00334876	0.00303336	100188893/51079/808/140823/9804/56993	6
103	eCAF	eCAF	GO:1901857	positive regulation of cellular respiration	4/387	13/18903	0.000106829	0.00364555	0.00330219	11315/23479/27166/26471	4
104	eCAF	eCAF	GO:1903599	positive regulation of autophagy of mitochondrion	4/387	13/18903	0.000106829	0.00364555	0.00330219	11315/3091/7416/664	4
105	eCAF	eCAF	GO:0009185	ribonucleoside diphosphate metabolic process	10/387	114/18903	0.000118347	0.00400011	0.00362336	2597/51727/3091/5230/2023/351/2987/26471/7167/3939	10
106	eCAF	eCAF	GO:0000422	autophagy of mitochondrion	9/387	93/18903	0.000121691	0.00403626	0.00365611	11315/93974/3091/7416/65991/706/10133/664/11337	9
107	eCAF	eCAF	GO:0061726	mitochondrion disassembly	9/387	93/18903	0.000121691	0.00403626	0.00365611	11315/93974/3091/7416/65991/706/10133/664/11337	9
108	eCAF	eCAF	GO:0030490	maturation of SSU-rRNA	7/387	55/18903	0.000124314	0.00408509	0.00370033	6234/6208/6202/6227/6223/404672/115939	7
109	eCAF	eCAF	GO:0031579	membrane raft organization	5/387	25/18903	0.000132828	0.00432483	0.0039175	6281/2013/858/302/857	5
110	eCAF	eCAF	GO:1990000	amyloid fibril formation	6/387	40/18903	0.000150897	0.00486848	0.00440994	5202/567/351/1191/3178/5204	6
111	eCAF	eCAF	GO:0010822	positive regulation of mitochondrion organization	8/387	76/18903	0.000160742	0.00513941	0.00465535	11315/93974/10928/26355/6742/3091/7416/664	8
112	eCAF	eCAF	GO:0006919	activation of cysteine-type endopeptidase activity involved in apoptotic process	8/387	77/18903	0.000176225	0.00558415	0.0050582	27018/54205/26355/10016/55081/10541/3329/3336	8
113	eCAF	eCAF	GO:0007006	mitochondrial membrane organization	10/387	120/18903	0.000181115	0.00568828	0.00515253	93974/100188893/7417/51079/808/140823/9804/56993/440574/664	10
114	eCAF	eCAF	GO:0031330	negative regulation of cellular catabolic process	15/387	247/18903	0.000184955	0.00575796	0.00521564	81892/11315/7812/4904/6135/29997/8148/706/26986/26471/8667/302/6201/9349/6125	15
115	eCAF	eCAF	GO:0031639	plasminogen activation	5/387	27/18903	0.000195151	0.00602252	0.00545529	1522/5230/2023/6281/302	5
116	eCAF	eCAF	GO:0051353	positive regulation of oxidoreductase activity	7/387	60/18903	0.000216749	0.00663139	0.00600682	11315/3091/808/10063/1535/4697/6271	7
117	eCAF	eCAF	GO:0072655	establishment of protein localization to mitochondrion	10/387	123/18903	0.000221761	0.00672676	0.0060932	93974/100188893/59286/51079/808/140823/9804/3329/706/56993	10
118	eCAF	eCAF	GO:0000470	maturation of LSU-rRNA	5/387	28/18903	0.000233614	0.00702623	0.00636446	6130/26156/10412/11224/4736	5
119	eCAF	eCAF	GO:0072332	intrinsic apoptotic signaling pathway by p53 class mediator	8/387	81/18903	0.000250934	0.00747964	0.00677517	6154/1984/6135/26471/64065/6201/972/3094	8
120	eCAF	eCAF	GO:0043280	positive regulation of cysteine-type endopeptidase activity involved in apoptotic process	10/387	125/18903	0.000252904	0.00747964	0.00677517	27018/54205/26355/10016/51079/55081/10541/3329/3336/6188	10
121	eCAF	eCAF	GO:1905906	regulation of amyloid fibril formation	4/387	16/18903	0.000259	0.0075699	0.00685692	5202/351/1191/5204	4
122	eCAF	eCAF	GO:0006979	response to oxidative stress	21/387	434/18903	0.000260222	0.0075699	0.00685692	11315/58515/51389/3091/6780/5516/475/140823/60674/351/6414/25828/6188/25824/4921/5445/51142/6648/664/7168/5478	21
123	eCAF	eCAF	GO:0010821	regulation of mitochondrion organization	11/387	150/18903	0.00026968	0.00778126	0.00704838	11315/93974/10928/26355/27166/6742/3091/7416/706/1191/664	11
124	eCAF	eCAF	GO:0006626	protein targeting to mitochondrion	9/387	104/18903	0.000285473	0.00804082	0.00728349	93974/100188893/59286/51079/140823/9804/3329/706/56993	9
125	eCAF	eCAF	GO:0009135	purine nucleoside diphosphate metabolic process	9/387	104/18903	0.000285473	0.00804082	0.00728349	2597/3091/5230/2023/351/2987/26471/7167/3939	9
126	eCAF	eCAF	GO:0009179	purine ribonucleoside diphosphate metabolic process	9/387	104/18903	0.000285473	0.00804082	0.00728349	2597/3091/5230/2023/351/2987/26471/7167/3939	9
127	eCAF	eCAF	GO:0006096	glycolytic process	8/387	83/18903	0.000297011	0.00826048	0.00748246	2597/3091/5230/2023/351/26471/7167/3939	8
128	eCAF	eCAF	GO:0051099	positive regulation of binding	12/387	177/18903	0.000297927	0.00826048	0.00748246	11315/6135/3646/5516/808/567/351/6281/8932/801/302/857	12
129	eCAF	eCAF	GO:0070585	protein localization to mitochondrion	10/387	128/18903	0.000306433	0.00843047	0.00763645	93974/100188893/59286/51079/808/140823/9804/3329/706/56993	10
130	eCAF	eCAF	GO:0006757	ATP generation from ADP	8/387	84/18903	0.000322513	0.00880461	0.00797535	2597/3091/5230/2023/351/26471/7167/3939	8
131	eCAF	eCAF	GO:0071806	protein transmembrane transport	7/387	64/18903	0.000325078	0.00880688	0.0079774	10952/7095/23480/140823/9804/3329/56993	7
132	eCAF	eCAF	GO:0048857	neural nucleus development	7/387	65/18903	0.000357998	0.00962525	0.0087187	998/522/808/7533/1340/801/6271	7
133	eCAF	eCAF	GO:1903051	negative regulation of proteolysis involved in protein catabolic process	7/387	66/18903	0.000393534	0.0105011	0.00951209	11315/6135/29997/8667/6201/9349/6125	7
134	eCAF	eCAF	GO:0010755	regulation of plasminogen activation	4/387	18/18903	0.00042157	0.0111653	0.0101137	1522/2023/6281/302	4
135	eCAF	eCAF	GO:2001235	positive regulation of apoptotic signaling pathway	10/387	135/18903	0.000468983	0.012329	0.0111678	6154/1984/11315/6135/10955/26471/6188/1075/6201/857	10
136	eCAF	eCAF	GO:0090150	establishment of protein localization to membrane	15/387	270/18903	0.000478052	0.012475	0.0113001	10952/7095/23204/100188893/23480/51079/808/140823/9804/56993/10791/10133/6727/4666/100133941	15
137	eCAF	eCAF	GO:0050821	protein stabilization	13/387	214/18903	0.000488682	0.0126594	0.011467	2597/11315/10491/5202/6135/29997/3329/1191/6201/9349/6125/5216/5204	13
138	eCAF	eCAF	GO:0051204	protein insertion into mitochondrial membrane	5/387	33/18903	0.000518729	0.0131654	0.0119254	100188893/51079/140823/9804/56993	5
139	eCAF	eCAF	GO:1902253	regulation of intrinsic apoptotic signaling pathway by p53 class mediator	5/387	33/18903	0.000518729	0.0131654	0.0119254	6154/1984/6135/6201/972	5
140	eCAF	eCAF	GO:1902176	negative regulation of oxidative stress-induced intrinsic apoptotic signaling pathway	4/387	19/18903	0.000525412	0.0131654	0.0119254	11315/3091/6648/5478	4
[truncated: 1,502 more rows]

## Sheet: Table S8
	Table S8. Differential expression results for B cells. Related to Figure 4F.
[truncated: 857 more rows]

## Sheet: Table S9
	Table S9. Differential expression results for the Tumor cells. Related to Figure 5A.
[truncated: 1,613 more rows]

[truncated: 3 more sheets: Table S10, Table S11, Table S12]
